# Supplementary material for: Differential microRNA response to a high-cholesterol, high-fat diet in livers of low and high LDL-C baboons
Source: BMC Genomics. 2012 Jul 18;13:320. doi: 10.1186/1471-2164-13-320 (PMC3536563; doi:10.1186/1471-2164-13-320)
Supplement: Additional file 1 — A Microsoft Excel file containing human ortholog miRNAs expressed in livers of low and high LDL-C baboons on chow and HCHF diets. [file 1471-2164-13-320-S1.xls]

## Sheet: high LDL-Chow diet, animal#8623
Bin #	miRNA	Arm	Absolute count	Relative count	miRNA sequence	Most abundant
						Tag ID	Absolute count	Relative count	Tag sequence
1	hsa-let-7a	5p	314	109.85	UGAGGUAGUAGGUUGUAUAGUU	readtag_2241_x141	141	49.33	TGAGGTAGTAGGTTGTATAGTTTT
2	hsa-let-7a-2*	3p	14	4.9	CUGUACAGCCUCCUAGCUUUCC	readtag_33729_x4	4	1.4	CTGTACAGCCTCCTAGCTTTCC
3	hsa-let-7b	5p	18844	6592.16	UGAGGUAGUAGGUUGUGUGGUU	readtag_101_x10399	10399	3637.86	TGAGGTAGTAGGTTGTGTGGTT
4	hsa-let-7b*	3p	155	54.22	CUAUACAACCUACUGCCUUCCC	readtag_2559_x119	119	41.63	CTATACAACCTACTGCCTTCC
5	hsa-let-7c	5p	12435	4350.11	UGAGGUAGUAGGUUGUAUGGUU	readtag_115_x8729	8729	3053.65	TGAGGTAGTAGGTTGTATGGTT
6	hsa-let-7d	5p	4699	1643.84	AGAGGUAGUAGGUUGCAUAGUU	readtag_251_x2794	2794	977.42	AGAGGTAGTAGGTTGCATAGTT
7	hsa-let-7d*	3p	579	202.55	CUAUACGACCUGCUGCCUUUCU	readtag_1244_x312	312	109.15	CTATACGACCTGCTGCCTTTCT
8	hsa-let-7e	5p	1790	626.19	UGAGGUAGGAGGUUGUAUAGUU	readtag_523_x1112	1112	389.01	TGAGGTAGGAGGTTGTATAGTT
9	hsa-let-7e*	3p	22	7.7	CUAUACGGCCUCCUAGCUUUCC	readtag_11096_x17	17	5.95	CTATACGGCCTCCTAGCTTTCC
10	hsa-let-7f	5p	6393	2236.45	UGAGGUAGUAGAUUGUAUAGUU	readtag_155_x5562	5562	1945.74	TGAGGTAGTAGATTGTATAGTTT
11	hsa-let-7f-1*	3p	41	14.34	CUAUACAAUCUAUUGCCUUCCC	readtag_8982_x22	22	7.7	CTATACAATCTATTGCCTTCC
12	hsa-let-7f-2*	3p	13	4.55	CUAUACAGUCUACUGUCUUUCC	readtag_17233_x10	10	3.5	CTATACAGTCTACTGTCTTTC
13	hsa-let-7g	5p	40614	14207.9	UGAGGUAGUAGUUUGUACAGUU	readtag_43_x31091	31091	10876.5	TGAGGTAGTAGTTTGTACAGTT
14	hsa-let-7g*	3p	37	12.94	CUGUACAGGCCACUGCCUUGC	readtag_6817_x32	32	11.19	CTGTACAGGCCACTGCCTTGC
15	hsa-let-7i	5p	2953	1033.04	UGAGGUAGUAGUUUGUGCUGUU	readtag_327_x1933	1933	676.22	TGAGGTAGTAGTTTGTGCTGTT
16	hsa-let-7i*	3p	217	75.91	CUGCGCAAGCUACUGCCUUGCU	readtag_2549_x120	120	41.98	CTGCGCAAGCTACTGCCTTGCT
17	hsa-miR-1	3p	52	18.19	UGGAAUGUAAAGAAGUAUGUAU	readtag_5357_x45	45	15.74	TGGAATGTAAAGAAGTATGTATT
18	hsa-miR-100	5p	8330	2914.07	AACCCGUAGAUCCGAACUUGUG	readtag_183_x4308	4308	1507.06	AACCCGTAGATCCGAACTTGT
19	hsa-miR-101*	5p	105	36.73	CAGUUAUCACAGUGCUGAUGCU	readtag_4862_x51	51	17.84	TCAGTTATCACAGTGCTGATG
20	hsa-miR-101	3p	34751	12156.9	UACAGUACUGUGAUAACUGAA	readtag_39_x33367	33367	11672.7	TACAGTACTGTGATAACTGAAGA
21	hsa-miR-103	3p	30	10.49	AGCAGCAUUGUACAGGGCUAUGA	readtag_8089_x26	26	9.1	AGCAGCATTGTACAGGGCTATGAAA
22	hsa-miR-103-2*	5p	14	4.9	AGCUUCUUUACAGUGCUGCCUUG	readtag_17890_x9	9	3.15	AGCTTCTTTACAGTGCTGCCTTGT
23	hsa-miR-106a	5p	1	0.35	AAAAGUGCUUACAGUGCAGGUAG	readtag_195962_x1	1	0.35	AAAGTGCTTACAGTGCAGGTAGC
24	hsa-miR-106b	5p	5233	1830.65	UAAAGUGCUGACAGUGCAGAU	readtag_232_x3117	3117	1090.41	TAAAGTGCTGACAGTGCAGATA
25	hsa-miR-106b*	3p	151	52.82	CCGCACUGUGGGUACUUGCUGC	readtag_4488_x56	56	19.59	TACCGCACTGTGGGTACTTGCT
26	hsa-miR-107	3p	954	333.74	AGCAGCAUUGUACAGGGCUAUCA	readtag_793_x611	611	213.74	AGCAGCATTGTACAGGGCTATCA
27	hsa-miR-10a	5p	16241	5681.56	UACCCUGUAGAUCCGAAUUUGUG	readtag_117_x8702	8702	3044.2	TACCCTGTAGATCCGAATTTGT
28	hsa-miR-10a*	3p	69	24.14	CAAAUUCGUAUCUAGGGGAAUA	readtag_4819_x51	51	17.84	CAAATTCGTATCTAGGGGAAT
29	hsa-miR-10b	5p	111	38.83	UACCCUGUAGAACCGAAUUUGUG	readtag_4001_x65	65	22.74	TACCCTGTAGAACCGAATTTGT
30	hsa-miR-1180	3p	10	3.5	UUUCCGGCUCGCGUGGGUGUGU	readtag_17805_x9	9	3.15	TTTCCGGCTCGCGTGGGTGTGT
31	hsa-miR-122	5p	285073	99726.5	UGGAGUGUGACAAUGGUGUUUG	readtag_10_x144923	144923	50698.1	TGGAGTGTGACAATGGTGTTTG
32	hsa-miR-122*	3p	17964	6284.31	AACGCCAUUAUCACACUAAAUA	readtag_106_x9689	9689	3389.48	AACGCCATTATCACACTAAAT
33	hsa-miR-1247	5p	41	14.34	ACCCGUCCCGUUCGUCCCCGGA	readtag_5986_x38	38	13.29	ACCCGTCCCGTTCGTCCCCGGA
34	hsa-miR-1248	5p	6	2.1	ACCUUCUUGUAUAAGCACUGUGCUAAA	readtag_78858_x2	2	0.7	TACCTTCTTGTATAAGCACTGTG
35	hsa-miR-125a-5p	5p	2527	884.02	UCCCUGAGACCCUUUAACCUGUGA	readtag_464_x1305	1305	456.53	TCCCTGAGACCCTTTAACCTGT
36	hsa-miR-125a-3p	3p	11	3.85	ACAGGUGAGGUUCUUGGGAGCC	readtag_23810_x7	7	2.45	ACAGGTGAGGTTCTTGGGAGC
37	hsa-miR-125b	5p	134	46.88	UCCCUGAGACCCUAACUUGUGA	readtag_3429_x80	80	27.99	TCCCTGAGACCCTAACTTGTGAT
38	hsa-miR-125b-1*	3p	14	4.9	ACGGGUUAGGCUCUUGGGAGCU	readtag_21208_x8	8	2.8	ACGGGTTAGGCTCTTGGGAGCT
39	hsa-miR-125b-2*	3p	267	93.4	UCACAAGUCAGGCUCUUGGGAC	readtag_2717_x110	110	38.48	ACAAGTCAGGCTCTTGGGACC
40	hsa-miR-126*	5p	12668	4431.62	CAUUAUUACUUUUGGUACGCG	readtag_113_x8774	8774	3069.39	CATTATTACTTTTGGTACGCG
41	hsa-miR-126	3p	23005	8047.79	UCGUACCGUGAGUAAUAAUGCG	readtag_82_x13079	13079	4575.4	TCGTACCGTGAGTAATAATGCG
42	hsa-miR-1262	5p	164	57.37	AUGGGUGAAUUUGUAGAAGGAU	readtag_3863_x68	68	23.79	TGATGGGTGAATTTGTAGAAGG
43	hsa-miR-1264	3p	1	0.35	CAAGUCUUAUUUGAGCACCUGUU	readtag_260915_x1	1	0.35	CAAGTCTTATTTGAGCACCTGT
44	hsa-miR-127-5p	5p	346	121.04	CUGAAGCUCAGAGGGCUCUGAU	readtag_1917_x172	172	60.17	CTGAAGCTCAGAGGGCTCTGAT
45	hsa-miR-127-3p	3p	5610	1962.54	UCGGAUCCGUCUGAGCUUGGCU	readtag_206_x3695	3695	1292.61	TCGGATCCGTCTGAGCTTGGC
46	hsa-miR-1271	5p	20	7	CUUGGCACCUAGCAAGCACUCA	readtag_21827_x7	7	2.45	CTTGGCACCTAGCAAGCACTC
47	hsa-miR-1277	3p	78	27.29	UACGUAGAUAUAUAUGUAUUUU	readtag_4590_x55	55	19.24	TACGTAGATATATATGTATTTT
48	hsa-miR-128	3p	107	37.43	UCACAGUGAACCGGUCUCUUU	readtag_2886_x102	102	35.68	TCACAGTGAACCGGTCTCTTTT
49	hsa-miR-1293	5p	1	0.35	UGGGUGGUCUGGAGAUUUGUGC	readtag_201856_x1	1	0.35	CTGGGTGGTCTGGAGATTTGT
50	hsa-miR-1296	5p	99	34.63	UUAGGGCCCUGGCUCCAUCUCC	readtag_4486_x56	56	19.59	TTAGGGCCCTGGCTCCATCTCC
51	hsa-miR-1298	5p	3	1.05	UUCAUUCGGCUGUCCAGAUGUA	readtag_44747_x3	3	1.05	TTCATTCGGCTGTCCAGATGTA
52	hsa-miR-1301	3p	25	8.75	UUGCAGCUGCCUGGGAGUGACUUC	readtag_20076_x8	8	2.8	TTGCAGCTGCCTGGGAGTGACTTC
53	hsa-miR-1306	3p	2	0.7	ACGUUGGCUCUGGUGGUG	readtag_75647_x2	2	0.7	ACGTTGGCTCTGGTGGTGA
54	hsa-miR-1307	3p	493	172.47	ACUCGGCGUGGCGUCGGUCGUG	readtag_1404_x260	260	90.96	ACTCGGCGTGGCGTCGGTCGTGG
55	hsa-miR-130b*	5p	7	2.45	ACUCUUUCCCUGUUGCACUAC	readtag_23229_x7	7	2.45	ACTCTTTCCCTGTTGCACTACT
56	hsa-miR-130b	3p	192	67.17	CAGUGCAAUGAUGAAAGGGCAU	readtag_2639_x114	114	39.88	CAGTGCAATGATGAAAGGGCAT
57	hsa-miR-132*	5p	3	1.05	ACCGUGGCUUUCGAUUGUUACU	readtag_47371_x3	3	1.05	ACCGTGGCTTTCGATTGTTACT
58	hsa-miR-132	3p	85	29.74	UAACAGUCUACAGCCAUGGUCG	readtag_3631_x74	74	25.89	TAACAGTCTACAGCCATGGTCG
59	hsa-miR-133b	3p	1	0.35	UUUGGUCCCCUUCAACCAGCUA	readtag_209465_x1	1	0.35	TTTGGTCCCCTTCAACCAGCTA
60	hsa-miR-134	5p	222	77.66	UGUGACUGGUUGACCAGAGGGG	readtag_3200_x88	88	30.78	TGTGACTGGTTGACCAGAGGGG
61	hsa-miR-135b	5p	50	17.49	UAUGGCUUUUCAUUCCUAUGUGA	readtag_7875_x27	27	9.45	TATGGCTTTTCATTCCTATGTGA
62	hsa-miR-136	5p	1872	654.88	ACUCCAUUUGUUUUGAUGAUGGA	readtag_506_x1147	1147	401.25	ACTCCATTTGTTTTGATGATGG
63	hsa-miR-136*	3p	779	272.52	CAUCAUCGUCUCAAAUGAGUCU	readtag_1297_x295	295	103.2	CATCATCGTCTCAAATGAGTCT
64	hsa-miR-137	3p	14	4.9	UUAUUGCUUAAGAAUACGCGUAG	readtag_17074_x10	10	3.5	TTATTGCTTAAGAATACGCGTAG
65	hsa-miR-138-1*	3p	1	0.35	GCUACUUCACAACACCAGGGCC	readtag_124839_x1	1	0.35	CGGCTACTTCACAACACCAGGGC
66	hsa-miR-139-5p	5p	1692	591.91	UCUACAGUGCACGUGUCUCCAG	readtag_618_x885	885	309.6	TCTACAGTGCACGTGTCTCCAGT
67	hsa-miR-139-3p	3p	232	81.16	GGAGACGCGGCCCUGUUGGAGU	readtag_2338_x134	134	46.88	TGGAGACGCGGCCCTGTTGGA
68	hsa-miR-140-5p	5p	1134	396.71	CAGUGGUUUUACCCUAUGGUAG	readtag_620_x878	878	307.15	CAGTGGTTTTACCCTATGGTAG
69	hsa-miR-140-3p	3p	10467	3661.65	UACCACAGGGUAGAACCACGG	readtag_197_x3915	3915	1369.58	TACCACAGGGTAGAACCACGGA
70	hsa-miR-141*	5p	1	0.35	CAUCUUCCAGUACAGUGUUGGA	readtag_206505_x1	1	0.35	CATCTTCCAGTACAGTGTTGG
71	hsa-miR-141	3p	329	115.09	UAACACUGUCUGGUAAAGAUGG	readtag_2235_x142	142	49.68	TAACACTGTCTGGTAAAGATGGC
72	hsa-miR-142-5p	5p	2698	943.84	CAUAAAGUAGAAAGCACUACU	readtag_466_x1297	1297	453.73	CATAAAGTAGAAAGCACTACT
73	hsa-miR-142-3p	3p	31274	10940.5	UGUAGUGUUUCCUACUUUAUGGA	readtag_90_x11574	11574	4048.91	TGTAGTGTTTCCTACTTTATGGA
74	hsa-miR-143*	5p	187	65.42	GGUGCAGUGCUGCAUCUCUGGU	readtag_2303_x136	136	47.58	GGTGCAGTGCTGCATCTCTGG
75	hsa-miR-143	3p	339533	118778	UGAGAUGAAGCACUGUAGCUC	readtag_4_x266501	266501	93229.5	TGAGATGAAGCACTGTAGCT
76	hsa-miR-144*	5p	1294	452.68	GGAUAUCAUCAUAUACUGUAAG	readtag_683_x778	778	272.17	GGATATCATCATATACTGTAAGT
77	hsa-miR-144	3p	1756	614.3	UACAGUAUAGAUGAUGUACU	readtag_456_x1324	1324	463.17	TACAGTATAGATGATGTACT
78	hsa-miR-145	5p	6603	2309.91	GUCCAGUUUUCCCAGGAAUCCCU	readtag_188_x4150	4150	1451.79	GTCCAGTTTTCCCAGGAATCCCT
79	hsa-miR-145*	3p	205	71.71	GGAUUCCUGGAAAUACUGUUCU	readtag_3889_x67	67	23.44	ATTCCTGGAAATACTGTTCT
80	hsa-miR-146a	5p	3448	1206.21	UGAGAACUGAAUUCCAUGGGUU	readtag_274_x2344	2344	820	TGAGAACTGAATTCCATGGGTT
81	hsa-miR-146b-5p	5p	4203	1470.33	UGAGAACUGAAUUCCAUAGGCU	readtag_379_x1624	1624	568.12	TGAGAACTGAATTCCATAGGCTGT
82	hsa-miR-148a*	5p	729	255.02	AAAGUUCUGAGACACUCCGACU	readtag_904_x484	484	169.32	AAAGTTCTGAGACACTCCGACT
83	hsa-miR-148a	3p	486672	170252	UCAGUGCACUACAGAACUUUGU	readtag_3_x423704	423704	148224	TCAGTGCACTACAGAACTTTGT
84	hsa-miR-148b*	5p	6	2.1	AAGUUCUGUUAUACACUCAGGC	readtag_64069_x2	2	0.7	AAGTTCTGTTATACACTCAGGC
85	hsa-miR-148b	3p	5928	2073.78	UCAGUGCAUCACAGAACUUUGU	readtag_168_x4703	4703	1645.24	TCAGTGCATCACAGAACTTTGT
86	hsa-miR-149	5p	100	34.98	UCUGGCUCCGUGUCUUCACUCCC	readtag_5793_x40	40	13.99	TCTGGCTCCGTGTCTTCACT
87	hsa-miR-150	5p	844	295.25	UCUCCCAACCCUUGUACCAGUG	readtag_829_x565	565	197.65	TCTCCCAACCCTTGTACCAGTG
88	hsa-miR-150*	3p	4	1.4	CUGGUACAGGCCUGGGGGACAG	readtag_86038_x2	2	0.7	CTGGTACAGGCCTGGGGGACA
89	hsa-miR-151-5p	5p	170	59.47	UCGAGGAGCUCACAGUCUAGU	readtag_2050_x158	158	55.27	TCGAGGAGCTCACAGTCTAGTAT
90	hsa-miR-151-3p	3p	1866	652.78	CUAGACUGAAGCUCCUUGAGG	readtag_428_x1421	1421	497.11	CTAGACTGAAGCTCCTTGAGGA
91	hsa-miR-152	3p	7132	2494.97	UCAGUGCAUGACAGAACUUGG	readtag_138_x6423	6423	2246.95	TCAGTGCATGACAGAACTTGG
92	hsa-miR-154	5p	204	71.36	UAGGUUAUCCGUGUUGCCUUCG	readtag_1846_x180	180	62.97	TAGGTTATCCGTGTTGCCTTCG
93	hsa-miR-154*	3p	69	24.14	AAUCAUACACGGUUGACCUAUU	readtag_4081_x63	63	22.04	AATCATACACGGTTGACCTATT
94	hsa-miR-155	5p	261	91.31	UUAAUGCUAAUCGUGAUAGGGGU	readtag_3454_x80	80	27.99	TTAATGCTAATCGTGATAGGGGT
95	hsa-miR-15a	5p	3243	1134.49	UAGCAGCACAUAAUGGUUUGUG	readtag_522_x1112	1112	389.01	TAGCAGCACATAATGGTTTGTG
96	hsa-miR-15a*	3p	7	2.45	CAGGCCAUAUUGUGCUGCCUCA	readtag_29456_x5	5	1.75	CAGGCCATATTGTGCTGCCTCA
97	hsa-miR-15b	5p	1513	529.29	UAGCAGCACAUCAUGGUUUACA	readtag_540_x1055	1055	369.07	TAGCAGCACATCATGGTTTACA
98	hsa-miR-15b*	3p	80	27.99	CGAAUCAUUAUUUGCUGCUCUA	readtag_4925_x50	50	17.49	CGAATCATTATTTGCTGCTCT
99	hsa-miR-16	5p	265	92.7	UAGCAGCACGUAAAUAUUGGCG	readtag_1788_x189	189	66.12	TAGCAGCACGTAAATATTGGCGTT
100	hsa-miR-16-1*	3p	17	5.95	CCAGUAUUAACUGUGCUGCUGA	readtag_17149_x10	10	3.5	CCAGTATTAACTGTGCTGCTGA
101	hsa-miR-16-2*	3p	56	19.59	CCAAUAUUACUGUGCUGCUUUA	readtag_8418_x24	24	8.4	ACCAATATTACTGTGCTGCTT
102	hsa-miR-17	5p	4813	1683.72	CAAAGUGCUUACAGUGCAGGUAG	readtag_227_x3212	3212	1123.65	CAAAGTGCTTACAGTGCAGGTAG
103	hsa-miR-17*	3p	303	106	ACUGCAGUGAAGGCACUUGUAG	readtag_1598_x220	220	76.96	ACTGCAGTGAAGGCACTTGTAG
104	hsa-miR-181a-2*	3p	72	25.19	ACCACUGACCGUUGACUGUACC	readtag_7688_x28	28	9.8	ACCACTGACCGTTGACTGTACC
105	hsa-miR-181b	5p	48	16.79	AACAUUCAUUGCUGUCGGUGGGU	readtag_5240_x46	46	16.09	AACATTCATTGCTGTCGGTGGGTTT
106	hsa-miR-181c	5p	24	8.4	AACAUUCAACCUGUCGGUGAGU	readtag_17294_x10	10	3.5	AACATTCAACCTGTCGGTGAGT
107	hsa-miR-181d	5p	10	3.5	AACAUUCAUUGUUGUCGGUGGGU	readtag_18034_x9	9	3.15	AACATTCATTGTTGTCGGTGGGT
108	hsa-miR-182	5p	297	103.9	UUUGGCAAUGGUAGAACUCACACU	readtag_2764_x108	108	37.78	TTTGGCAATGGTAGAACTCACA
109	hsa-miR-183	5p	68	23.79	UAUGGCACUGGUAGAAUUCACU	readtag_6270_x36	36	12.59	TATGGCACTGGTAGAATTCACT
110	hsa-miR-184	3p	1	0.35	UGGACGGAGAACUGAUAAGGGU	readtag_231598_x1	1	0.35	TGGACGGAGAACTGATAAGG
111	hsa-miR-185	5p	1222	427.49	UGGAGAGAAAGGCAGUUCCUGA	readtag_627_x865	865	302.6	TGGAGAGAAAGGCAGTTCCTGA
112	hsa-miR-185*	3p	46	16.09	AGGGGCUGGCUUUCCUCUGGUC	readtag_5912_x39	39	13.64	CAGGGGCTGGCTTTCCTCTGGT
113	hsa-miR-186	5p	7912	2767.84	CAAAGAAUUCUCCUUUUGGGCU	readtag_181_x4337	4337	1517.2	CAAAGAATTCTCCTTTTGGGCT
114	hsa-miR-187	3p	141	49.33	UCGUGUCUUGUGUUGCAGCCGG	readtag_4248_x60	60	20.99	TCGTGTCTTGTGTTGCAGCCGG
115	hsa-miR-188-5p	5p	95	33.23	CAUCCCUUGCAUGGUGGAGGG	readtag_5930_x39	39	13.64	CATCCCTTGCATGGTGGAGGG
116	hsa-miR-188-3p	3p	3	1.05	CUCCCACAUGCAGGGUUUGCA	readtag_91368_x2	2	0.7	CCTCCCACATGCAGGGTTTGCA
117	hsa-miR-18a	5p	1155	404.05	UAAGGUGCAUCUAGUGCAGAUAG	readtag_926_x474	474	165.82	TAAGGTGCATCTAGTGCAGATAG
118	hsa-miR-18a*	3p	15	5.25	ACUGCCCUAAGUGCUCCUUCUGG	readtag_29268_x5	5	1.75	ACTGCCCTAAGTGCTCCTTCTGGC
119	hsa-miR-190	5p	1018	356.12	UGAUAUGUUUGAUAUAUUAGGU	readtag_1139_x353	353	123.49	TGATATGTTTGATATATTAGGT
120	hsa-miR-190b	5p	27	9.45	UGAUAUGUUUGAUAUUGGGUU	readtag_11148_x17	17	5.95	TGATATGTTTGATATTGGGTTG
121	hsa-miR-191*	3p	6	2.1	GCUGCGCUUGGAUUUCGUCCCC	readtag_92732_x2	2	0.7	GCTGCGCTTGGATTTCGTC
122	hsa-miR-192	5p	390882	136742	CUGACCUAUGAAUUGACAGCC	readtag_8_x164688	164688	57612.5	CTGACCTATGAATTGACAGC
123	hsa-miR-192*	3p	601	210.25	CUGCCAAUUCCAUAGGUCACAG	readtag_1530_x232	232	81.16	CTGCCAATTCCATAGGTCACAG
124	hsa-miR-193a-5p	5p	602	210.6	UGGGUCUUUGCGGGCGAGAUGA	readtag_921_x476	476	166.52	TGGGTCTTTGCGGGCGAGATGA
125	hsa-miR-193a-3p	3p	2368	828.39	AACUGGCCUACAAAGUCCCAGU	readtag_346_x1785	1785	624.44	AACTGGCCTACAAAGTCCCAGT
126	hsa-miR-193b*	5p	130	45.48	CGGGGUUUUGAGGGCGAGAUGA	readtag_3027_x96	96	33.58	CGGGGTTTTGAGGGCGAGATGA
127	hsa-miR-193b	3p	8550	2991.03	AACUGGCCCUCAAAGUCCCGCU	readtag_203_x3795	3795	1327.6	AACTGGCCCTCAAAGTCCCGCT
128	hsa-miR-194	5p	37941	13272.8	UGUAACAGCAACUCCAUGUGGA	readtag_35_x36151	36151	12646.6	TGTAACAGCAACTCCATGTGGAA
129	hsa-miR-194*	3p	132	46.18	CCAGUGGGGCUGCUGUUAUCUG	readtag_3541_x77	77	26.94	CCAGTGGGGCTGCTGTTATCTG
130	hsa-miR-195	5p	4173	1459.83	UAGCAGCACAGAAAUAUUGGC	readtag_267_x2456	2456	859.18	TAGCAGCACAGAAATATTGGCA
131	hsa-miR-195*	3p	22	7.7	CCAAUAUUGGCUGUGCUGCUCC	readtag_14031_x13	13	4.55	CCAATATTGGCTGTGCTGCTCCA
132	hsa-miR-196a	5p	3	1.05	UAGGUAGUUUCAUGUUGUUGGG	readtag_55480_x3	3	1.05	TAGGTAGTTTCATGTTGTTGGGA
133	hsa-miR-196b	5p	1	0.35	UAGGUAGUUUCCUGUUGUUGGG	readtag_237393_x1	1	0.35	TAGGTAGTTTCCTGTTGTTG
134	hsa-miR-197	3p	1458	510.05	UUCACCACCUUCUCCACCCAGC	readtag_477_x1263	1263	441.83	TTCACCACCTTCTCCACCCAGC
135	hsa-miR-199a-3p	3p	5	1.75	ACAGUAGUCUGCACAUUGGUUA	readtag_37578_x4	4	1.4	ACAGTAGTCTGCACATTGGTTAGA
136	hsa-miR-199b-5p	5p	48	16.79	CCCAGUGUUUAGACUAUCUGUUC	readtag_7490_x28	28	9.8	CCCAGTGTTTAGACTATCTGTT
137	hsa-miR-19a*	5p	12	4.2	AGUUUUGCAUAGUUGCACUACA	readtag_32009_x5	5	1.75	TAGTTTTGCATAGTTGCACT
138	hsa-miR-19a	3p	2923	1022.55	UGUGCAAAUCUAUGCAAAACUGA	readtag_299_x2104	2104	736.04	TGTGCAAATCTATGCAAAACTGA
139	hsa-miR-19b-1*	5p	105	36.73	AGUUUUGCAGGUUUGCAUCCAGC	readtag_3544_x77	77	26.94	AGTTTTGCAGGTTTGCATCCAGC
140	hsa-miR-19b	3p	43	15.04	UGUGCAAAUCCAUGCAAAACUGA	readtag_6176_x37	37	12.94	TGTGCAAATCCATGCAAAACTGAT
141	hsa-miR-200a*	5p	1	0.35	CAUCUUACCGGACAGUGCUGGA	readtag_160912_x1	1	0.35	CATCTTACCGGACAGTGCTG
142	hsa-miR-200a	3p	383	133.98	UAACACUGUCUGGUAACGAUGU	readtag_1372_x268	268	93.75	TAACACTGTCTGGTAACGATGTT
143	hsa-miR-200b*	5p	6	2.1	CAUCUUACUGGGCAGCAUUGGA	readtag_49019_x3	3	1.05	CATCTTACTGGGCAGCATTGGA
144	hsa-miR-200b	3p	189	66.12	UAAUACUGCCUGGUAAUGAUGA	readtag_3212_x88	88	30.78	TAATACTGCCTGGTAATGATGA
145	hsa-miR-200c*	5p	1	0.35	CGUCUUACCCAGCAGUGUUUGG	readtag_299432_x1	1	0.35	GTCTTACCCAGCAGTGTTT
146	hsa-miR-200c	3p	299	104.6	UAAUACUGCCGGGUAAUGAUGGA	readtag_1624_x214	214	74.86	TAATACTGCCGGGTAATGATGGA
147	hsa-miR-203	3p	63	22.04	GUGAAAUGUUUAGGACCACUAG	readtag_10471_x18	18	6.3	GTGAAATGTTTAGGACCACTAG
148	hsa-miR-204	5p	142	49.68	UUCCCUUUGUCAUCCUAUGCCU	readtag_3362_x82	82	28.69	TTCCCTTTGTCATCCTATGCCT
149	hsa-miR-206	3p	94	32.88	UGGAAUGUAAGGAAGUGUGUGG	readtag_3798_x70	70	24.49	TGGAATGTAAGGAAGTGTGTGG
150	hsa-miR-20a	5p	10103	3534.31	UAAAGUGCUUAUAGUGCAGGUAG	readtag_121_x8230	8230	2879.09	TAAAGTGCTTATAGTGCAGGTAG
151	hsa-miR-20a*	3p	149	52.12	ACUGCAUUAUGAGCACUUAAAG	readtag_3044_x95	95	33.23	ACTGCATTATGAGCACTTAAAGT
152	hsa-miR-20b	5p	11	3.85	CAAAGUGCUCAUAGUGCAGGUAG	readtag_23560_x7	7	2.45	CAAAGTGCTCATAGTGCAGGTAG
153	hsa-miR-21	5p	167128	58466.1	UAGCUUAUCAGACUGAUGUUGA	readtag_16_x69958	69958	24473.3	TAGCTTATCAGACTGATGTTGA
154	hsa-miR-21*	3p	77	26.94	CAACACCAGUCGAUGGGCUGU	readtag_6165_x37	37	12.94	CAACACCAGTCGATGGGCTGTC
155	hsa-miR-210	3p	269	94.1	CUGUGCGUGUGACAGCGGCUGA	readtag_1711_x201	201	70.32	CTGTGCGTGTGACAGCGGCTGA
156	hsa-miR-211	5p	56	19.59	UUCCCUUUGUCAUCCUUCGCCU	readtag_6884_x32	32	11.19	TTCCCTTTGTCATCCTTCGCCT
157	hsa-miR-212	3p	6	2.1	UAACAGUCUCCAGUCACGGCC	readtag_41847_x3	3	1.05	TAACAGTCTCCAGTCACGGCC
158	hsa-miR-214*	5p	112	39.18	UGCCUGUCUACACUUGCUGUGC	readtag_3308_x84	84	29.39	TGCCTGTCTACACTTGCTGTGC
159	hsa-miR-214	3p	134	46.88	ACAGCAGGCACAGACAGGCAGU	readtag_5301_x45	45	15.74	ACAGCAGGCACAGACAGGCAGT
160	hsa-miR-215	5p	256	89.56	AUGACCUAUGAAUUGACAGAC	readtag_1707_x201	201	70.32	TGACCTATGAATTGACAGA
161	hsa-miR-216a	5p	2	0.7	UAAUCUCAGCUGGCAACUGUGA	readtag_110097_x2	2	0.7	TAATCTCAGCTGGCAACTGTGA
162	hsa-miR-218-1*	3p	1	0.35	AUGGUUCCGUCAAGCACCAUGG	readtag_194126_x1	1	0.35	ATGGTTCCGTCAAGCACCATG
163	hsa-miR-22*	5p	2028	709.45	AGUUCUUCAGUGGCAAGCUUUA	readtag_606_x914	914	319.74	AGTTCTTCAGTGGCAAGCTTTA
164	hsa-miR-22	3p	12754	4461.71	AAGCUGCCAGUUGAAGAACUGU	readtag_92_x11171	11171	3907.93	AAGCTGCCAGTTGAAGAACTGT
165	hsa-miR-221*	5p	25	8.75	ACCUGGCAUACAAUGUAGAUUU	readtag_26718_x6	6	2.1	ACCTGGCATACAATGTAGA
166	hsa-miR-221	3p	161	56.32	AGCUACAUUGUCUGCUGGGUUUC	readtag_3456_x80	80	27.99	AGCTACATTGTCTGCTGGGTTT
167	hsa-miR-222*	5p	5	1.75	CUCAGUAGCCAGUGUAGAUCCU	readtag_30716_x5	5	1.75	GGCTCAGTAGCCAGTGTAGATC
168	hsa-miR-222	3p	105	36.73	AGCUACAUCUGGCUACUGGGU	readtag_5594_x42	42	14.69	AGCTACATCTGGCTACTGGGTCT
169	hsa-miR-223*	5p	2	0.7	CGUGUAUUUGACAAGCUGAGUU	readtag_72413_x2	2	0.7	CGTGTATTTGACAAGCTGAGT
170	hsa-miR-223	3p	978	342.13	UGUCAGUUUGUCAAAUACCCCA	readtag_924_x475	475	166.17	TGTCAGTTTGTCAAATACCCCA
171	hsa-miR-2355-3p	3p	3	1.05	AUUGUCCUUGCUGUUUGGAGAU	readtag_58165_x2	2	0.7	ATTGTCCTTGCTGTTTGGAGAT
172	hsa-miR-23a*	5p	1	0.35	GGGGUUCCUGGGGAUGGGAUUU	readtag_233885_x1	1	0.35	GGGGTTCCTGGGGATGGGATT
173	hsa-miR-23a	3p	5719	2000.67	AUCACAUUGCCAGGGAUUUCC	readtag_303_x2093	2093	732.19	ATCACATTGCCAGGGATTTCCA
174	hsa-miR-23b*	5p	21	7.35	UGGGUUCCUGGCAUGCUGAUUU	readtag_21618_x7	7	2.45	TGGGTTCCTGGCATGCTGATT
175	hsa-miR-23b	3p	9144	3198.83	AUCACAUUGCCAGGGAUUACC	readtag_209_x3628	3628	1269.18	ATCACATTGCCAGGGATTACC
176	hsa-miR-23c	3p	1	0.35	AUCACAUUGCCAGUGAUUACCC	readtag_167159_x1	1	0.35	ATCACATTGCCAGTGATTACC
177	hsa-miR-24-1*	5p	159	55.62	UGCCUACUGAGCUGAUAUCAGU	readtag_3644_x74	74	25.89	GTGCCTACTGAGCTGATATCAGT
178	hsa-miR-24	3p	53	18.54	UGGCUCAGUUCAGCAGGAACAG	readtag_6105_x37	37	12.94	GCTCAGTTCAGCAGGAACAGGA
179	hsa-miR-24-2*	5p	71	24.84	UGCCUACUGAGCUGAAACACAG	readtag_10493_x18	18	6.3	GTGCCTACTGAGCTGAAACACA
180	hsa-miR-25*	5p	3	1.05	AGGCGGAGACUUGGGCAAUUG	readtag_43253_x3	3	1.05	AGGCGGAGACTTGGGCAATTGCT
181	hsa-miR-25	3p	3151	1102.31	CAUUGCACUUGUCUCGGUCUGA	readtag_253_x2790	2790	976.02	CATTGCACTTGTCTCGGTCTGA
182	hsa-miR-26a	5p	3	1.05	UUCAAGUAAUCCAGGAUAGGCU	readtag_290925_x1	1	0.35	ATTCAAGTAATCCAGGATAGGCT
183	hsa-miR-26a-1*	3p	19	6.65	CCUAUUCUUGGUUACUUGCACG	readtag_10383_x19	19	6.65	CCTATTCTTGGTTACTTGCACG
184	hsa-miR-26a-2*	3p	106	37.08	CCUAUUCUUGAUUACUUGUUUC	readtag_4283_x59	59	20.64	CCTATTCTTGATTACTTGTTTC
185	hsa-miR-26b	5p	36671	12828.5	UUCAAGUAAUUCAGGAUAGGU	readtag_49_x26706	26706	9342.51	TTCAAGTAATTCAGGATAGGTT
186	hsa-miR-26b*	3p	112	39.18	CCUGUUCUCCAUUACUUGGCUC	readtag_3519_x78	78	27.29	CCTGTTCTCCATTACTTGGCT
187	hsa-miR-27a*	5p	6	2.1	AGGGCUUAGCUGCUUGUGAGCA	readtag_29871_x5	5	1.75	AGGGCTTAGCTGCTTGTGAGCA
188	hsa-miR-27a	3p	5884	2058.39	UUCACAGUGGCUAAGUUCCGC	readtag_231_x3127	3127	1093.91	TTCACAGTGGCTAAGTTCCGC
189	hsa-miR-27b*	5p	56	19.59	AGAGCUUAGCUGAUUGGUGAAC	readtag_9560_x21	21	7.35	AGAGCTTAGCTGATTGGTGAAC
190	hsa-miR-27b	3p	26294	9198.38	UUCACAGUGGCUAAGUUCUGC	readtag_79_x13863	13863	4849.67	TTCACAGTGGCTAAGTTCTGC
191	hsa-miR-28-5p	5p	3017	1055.43	AAGGAGCUCACAGUCUAUUGAG	readtag_332_x1886	1886	659.78	AAGGAGCTCACAGTCTATTGAG
192	hsa-miR-28-3p	3p	1927	674.12	CACUAGAUUGUGAGCUCCUGGA	readtag_415_x1468	1468	513.55	CACTAGATTGTGAGCTCCTGGA
193	hsa-miR-296-3p	3p	2	0.7	GAGGGUUGGGUGGAGGCUCUCC	readtag_296187_x1	1	0.35	GAGGGTTGGGTGGAGGCTCTCC
194	hsa-miR-299-5p	5p	727	254.33	UGGUUUACCGUCCCACAUACAU	readtag_1052_x392	392	137.13	TGGTTTACCGTCCCACATACA
195	hsa-miR-29a*	5p	120	41.98	ACUGAUUUCUUUUGGUGUUCAG	readtag_4251_x60	60	20.99	ACTGATTTCTTTTGGTGTTCAGA
196	hsa-miR-29a	3p	22324	7809.56	UAGCACCAUCUGAAAUCGGUUA	readtag_93_x11067	11067	3871.55	TAGCACCATCTGAAATCGGTT
197	hsa-miR-29b-1*	5p	15	5.25	GCUGGUUUCAUAUGGUGGUUUAGA	readtag_28545_x5	5	1.75	GCTGGTTTCATATGGTGGTTTAGA
198	hsa-miR-29b	3p	135	47.23	UAGCACCAUUUGAAAUCAGUGUU	readtag_2411_x128	128	44.78	TAGCACCATTTGAAATCAGTGTTT
199	hsa-miR-29b-2*	5p	62	21.69	CUGGUUUCACAUGGUGGCUUAG	readtag_5886_x39	39	13.64	CTGGTTTCACATGGTGGCTTAGA
200	hsa-miR-29c*	5p	316	110.55	UGACCGAUUUCUCCUGGUGUUC	readtag_2452_x126	126	44.08	TGACCGATTTCTCCTGGTGTT
201	hsa-miR-29c	3p	9291	3250.25	UAGCACCAUUUGAAAUCGGUUA	readtag_184_x4304	4304	1505.66	TAGCACCATTTGAAATCGGTT
202	hsa-miR-301a	3p	113	39.53	CAGUGCAAUAGUAUUGUCAAAGC	readtag_3611_x75	75	26.24	CAGTGCAATAGTATTGTCAAAGC
203	hsa-miR-301b	3p	3	1.05	CAGUGCAAUGAUAUUGUCAAAGC	readtag_41170_x3	3	1.05	CAGTGCAATGATATTGTCAAAGC
204	hsa-miR-3065-3p	3p	10	3.5	UCAGCACCAGGAUAUUGUUGGAG	readtag_20054_x8	8	2.8	TCAGCACCAGGATATTGTTGGA
205	hsa-miR-30a	5p	93729	32789	UGUAAACAUCCUCGACUGGAAG	readtag_23_x55730	55730	19495.9	TGTAAACATCCTCGACTGGAAGC
206	hsa-miR-30a*	3p	4842	1693.87	CUUUCAGUCGGAUGUUUGCAGC	readtag_330_x1922	1922	672.37	CTTTCAGTCGGATGTTTGCAGC
207	hsa-miR-30b	5p	46670	16326.5	UGUAAACAUCCUACACUCAGCU	readtag_37_x34894	34894	12206.9	TGTAAACATCCTACACTCAGCT
208	hsa-miR-30b*	3p	14	4.9	CUGGGAGGUGGAUGUUUACUUC	readtag_24616_x6	6	2.1	CTGGGAGGTGGATGTTTACT
209	hsa-miR-30c	5p	18	6.3	UGUAAACAUCCUACACUCUCAGC	readtag_15930_x11	11	3.85	CTGTAAACATCCTACACTCTCAGC
210	hsa-miR-30c-1*	3p	33	11.54	CUGGGAGAGGGUUGUUUACUCC	readtag_16247_x10	10	3.5	CTGGGAGAGGGTTGTTTACTCCT
211	hsa-miR-30c-2*	3p	137	47.93	CUGGGAGAAGGCUGUUUACUCU	readtag_2784_x107	107	37.43	CTGGGAGAAGGCTGTTTACTCT
212	hsa-miR-30d	5p	118333	41396.2	UGUAAACAUCCCCGACUGGAAG	readtag_20_x60562	60562	21186.3	TGTAAACATCCCCGACTGGAAGC
213	hsa-miR-30d*	3p	207	72.41	CUUUCAGUCAGAUGUUUGCUGC	readtag_4281_x60	60	20.99	CTTTCAGTCAGATGTTTGCTGC
214	hsa-miR-30e	5p	190022	66475	UGUAAACAUCCUUGACUGGAAG	readtag_12_x130176	130176	45539.2	TGTAAACATCCTTGACTGGAAGC
215	hsa-miR-30e*	3p	8670	3033.01	CUUUCAGUCGGAUGUUUACAGC	readtag_136_x6573	6573	2299.42	CTTTCAGTCGGATGTTTACAGC
216	hsa-miR-31	5p	47	16.44	AGGCAAGAUGCUGGCAUAGCU	readtag_10927_x17	17	5.95	AGGCAAGATGCTGGCATAGCT
217	hsa-miR-31*	3p	32	11.19	UGCUAUGCCAACAUAUUGCCAU	readtag_15551_x11	11	3.85	TGCTATGCCAACATATTGCCA
218	hsa-miR-3191	3p	1	0.35	UGGGGACGUAGCUGGCCAGACAG	readtag_233360_x1	1	0.35	TGGGGACGTAGCTGGCCAGACA
219	hsa-miR-32	5p	15508	5425.13	UAUUGCACAUUACUAAGUUGCA	readtag_116_x8714	8714	3048.4	TATTGCACATTACTAAGTTGC
220	hsa-miR-32*	3p	55	19.24	CAAUUUAGUGUGUGUGAUAUUU	readtag_6666_x33	33	11.54	CAATTTAGTGTGTGTGATATT
221	hsa-miR-320a	3p	232	81.16	AAAAGCUGGGUUGAGAGGGCGA	readtag_3831_x69	69	24.14	AAAGCTGGGTTGAGAGGGCGA
222	hsa-miR-320b	3p	1	0.35	AAAAGCUGGGUUGAGAGGGCAA	readtag_182473_x1	1	0.35	AAAGCTGGGTTGAGAGGGCAAAA
223	hsa-miR-323-3p	3p	4	1.4	CACAUUACACGGUCGACCUCU	readtag_51444_x3	3	1.05	GCACATTACACGGTCGACCTCT
224	hsa-miR-324-5p	5p	130	45.48	CGCAUCCCCUAGGGCAUUGGUGU	readtag_3086_x93	93	32.53	CGCATCCCCTAGGGCATTGGTGT
225	hsa-miR-324-3p	3p	25	8.75	ACUGCCCCAGGUGCUGCUGG	readtag_12627_x14	14	4.9	CCACTGCCCCAGGTGCTGCTGG
226	hsa-miR-326	3p	41	14.34	CCUCUGGGCCCUUCCUCCAG	readtag_7691_x28	28	9.8	CCTCTGGGCCCTTCCTCCAG
227	hsa-miR-328	3p	98	34.28	CUGGCCCUCUCUGCCCUUCCGU	readtag_3923_x67	67	23.44	CTGGCCCTCTCTGCCCTTCCGT
228	hsa-miR-330-5p	5p	3	1.05	UCUCUGGGCCUGUGUCUUAGGC	readtag_203577_x1	1	0.35	TCTCTGGGCCTGTGTCTTAGG
229	hsa-miR-330-3p	3p	26	9.1	GCAAAGCACACGGCCUGCAGAGA	readtag_14420_x12	12	4.2	GCAAAGCACACGGCCTGCAGAGA
230	hsa-miR-331-5p	5p	79	27.64	CUAGGUAUGGUCCCAGGGAUCC	readtag_5493_x43	43	15.04	TCTAGGTATGGTCCCAGGGATC
231	hsa-miR-331-3p	3p	771	269.72	GCCCCUGGGCCUAUCCUAGAA	readtag_1023_x413	413	144.48	GCCCCTGGGCCTATCCTAGA
232	hsa-miR-335*	3p	576	201.5	UUUUUCAUUAUUGCUCCUGACC	readtag_1009_x420	420	146.93	TTTTTCATTATTGCTCCTGACC
233	hsa-miR-337-5p	5p	41	14.34	GAACGGCUUCAUACAGGAGUU	readtag_10226_x19	19	6.65	GAACGGCTTCATACAGGAGT
234	hsa-miR-337-3p	3p	267	93.4	CUCCUAUAUGAUGCCUUUCUUC	readtag_2219_x142	142	49.68	TCCTATATGATGCCTTTCTTC
235	hsa-miR-338-5p	5p	99	34.63	AACAAUAUCCUGGUGCUGAGUG	readtag_3367_x82	82	28.69	AACAATATCCTGGTGCTGAGT
236	hsa-miR-338-3p	3p	935	327.09	UCCAGCAUCAGUGAUUUUGUUG	readtag_871_x516	516	180.51	TCCAGCATCAGTGATTTTGTTGA
237	hsa-miR-339-5p	5p	518	181.21	UCCCUGUCCUCCAGGAGCUCACG	readtag_903_x485	485	169.67	TCCCTGTCCTCCAGGAGCTCACG
238	hsa-miR-339-3p	3p	495	173.16	UGAGCGCCUCGACGACAGAGCCG	readtag_1561_x227	227	79.41	TGAGCGCCTCGACGACAGAGC
239	hsa-miR-33a	5p	790	276.36	GUGCAUUGUAGUUGCAUUGCA	readtag_1082_x378	378	132.24	GTGCATTGTAGTTGCATTGC
240	hsa-miR-33a*	3p	227	79.41	CAAUGUUUCCACAGUGCAUCAC	readtag_2234_x142	142	49.68	CAATGTTTCCACAGTGCATCA
241	hsa-miR-33b	5p	786	274.96	GUGCAUUGCUGUUGCAUUGC	readtag_1350_x275	275	96.2	GTGCATTGCTGTTGCATTG
242	hsa-miR-33b*	3p	16	5.6	CAGUGCCUCGGCAGUGCAGCCC	readtag_17462_x10	10	3.5	CAGTGCCTCGGCAGTGCAGCC
243	hsa-miR-340	5p	8354	2922.46	UUAUAAAGCAAUGAGACUGAUU	readtag_143_x6273	6273	2194.47	TTATAAAGCAATGAGACTGATT
244	hsa-miR-340*	3p	172	60.17	UCCGUCUCAGUUACUUUAUAGC	readtag_3179_x89	89	31.13	TCCGTCTCAGTTACTTTATAGC
245	hsa-miR-342-5p	5p	21	7.35	AGGGGUGCUAUCUGUGAUUGA	readtag_22833_x7	7	2.45	AGGGGTGCTATCTGTGATTGAGG
246	hsa-miR-342-3p	3p	1098	384.11	UCUCACACAGAAAUCGCACCCGU	readtag_959_x453	453	158.47	TCTCACACAGAAATCGCACCCGTC
247	hsa-miR-34a	5p	679	237.53	UGGCAGUGUCUUAGCUGGUUGU	readtag_1269_x304	304	106.35	TGGCAGTGTCTTAGCTGGTTGTT
248	hsa-miR-34a*	3p	10	3.5	CAAUCAGCAAGUAUACUGCCCU	readtag_33691_x4	4	1.4	AATCAGCAAGTATACTGCCCTA
249	hsa-miR-34b*	5p	8	2.8	UAGGCAGUGUCAUUAGCUGAUUG	readtag_34727_x4	4	1.4	AGGCAGTGTCATTAGCTGATTG
250	hsa-miR-34b	3p	2	0.7	CAAUCACUAACUCCACUGCCAU	readtag_129216_x1	1	0.35	ATCACTAACTCCACTGCCATC
251	hsa-miR-34c-5p	5p	209	73.11	AGGCAGUGUAGUUAGCUGAUUGC	readtag_1759_x192	192	67.17	AGGCAGTGTAGTTAGCTGATTGC
252	hsa-miR-34c-3p	3p	4	1.4	AAUCACUAACCACACGGCCAGG	readtag_33969_x4	4	1.4	AATCACTAACCACACGGCCAGG
253	hsa-miR-3607-5p	5p	9	3.15	GCAUGUGAUGAAGCAAAUCAGU	readtag_39376_x4	4	1.4	GCATGTGATGAAGCAAATCAGT
254	hsa-miR-3607-3p	3p	73	25.54	ACUGUAAACGCUUUCUGAUG	readtag_9923_x20	20	7	ACTGTAAACGCTTTCTGATG
255	hsa-miR-3609	3p	1	0.35	CAAAGUGAUGAGUAAUACUGGCUG	readtag_136978_x1	1	0.35	GCAAAGTGATGAGTAATACTGGCTGGAG
256	hsa-miR-361-5p	5p	1486	519.84	UUAUCAGAAUCUCCAGGGGUAC	readtag_663_x818	818	286.16	TTATCAGAATCTCCAGGGGTAC
257	hsa-miR-361-3p	3p	455	159.17	UCCCCCAGGUGUGAUUCUGAUUU	readtag_1923_x171	171	59.82	TCCCCCAGGTGTGATTCTGATT
258	hsa-miR-3614-5p	5p	55	19.24	CCACUUGGAUCUGAAGGCUGCCC	readtag_13569_x13	13	4.55	CACTTGGATCTGAAGGCTGCC
259	hsa-miR-362-5p	5p	245	85.71	AAUCCUUGGAACCUAGGUGUGAGU	readtag_2898_x102	102	35.68	AATCCTTGGAACCTAGGTGTGAGT
260	hsa-miR-362-3p	3p	345	120.69	AACACACCUAUUCAAGGAUUCA	readtag_1580_x223	223	78.01	AACACACCTATTCAAGGATTCA
261	hsa-miR-363	3p	13	4.55	AAUUGCACGGUAUCCAUCUGUA	readtag_32989_x4	4	1.4	AATTGCACGGTATCCATCTGTA
262	hsa-miR-3647-5p	5p	19	6.65	CUGAAGUGAUGAUUCACAUUCAU	readtag_16556_x10	10	3.5	CTGAAGTGATGATTCACATT
263	hsa-miR-365*	5p	13	4.55	AGGGACUUUCAGGGGCAGCUGU	readtag_24114_x6	6	2.1	AGGGACTTTCAGGGGCAGCTGTG
264	hsa-miR-3653	3p	6	2.1	CUAAGAAGUUGACUGAAG	readtag_41617_x3	3	1.05	CTCTAAGAAGTTGACTGAAG
265	hsa-miR-369-5p	5p	15	5.25	AGAUCGACCGUGUUAUAUUCGC	readtag_24803_x6	6	2.1	GACCGTGTTATATTCGCT
266	hsa-miR-369-3p	3p	2154	753.53	AAUAAUACAUGGUUGAUCUUU	readtag_370_x1670	1670	584.21	AATAATACATGGTTGATCTTT
267	hsa-miR-3691	5p	3	1.05	AGUGGAUGAUGGAGACUCGGUAC	readtag_41908_x3	3	1.05	TAGTGGATGATGGAGACTCGGT
268	hsa-miR-370	3p	23	8.05	GCCUGCUGGGGUGGAACCUGGU	readtag_11315_x17	17	5.95	GCCTGCTGGGGTGGAACCTGGT
269	hsa-miR-374a	5p	6009	2102.12	UUAUAAUACAACCUGAUAAGUG	readtag_264_x2531	2531	885.41	TTATAATACAACCTGATAAGTG
270	hsa-miR-374a*	3p	4824	1687.57	CUUAUCAGAUUGUAUUGUAAUU	readtag_198_x3895	3895	1362.58	CTTATCAGATTGTATTGTAATT
271	hsa-miR-374b	5p	6100	2133.95	AUAUAAUACAACCUGCUAAGUG	readtag_219_x3407	3407	1191.86	ATATAATACAACCTGCTAAGT
272	hsa-miR-374b*	3p	87	30.44	CUUAGCAGGUUGUAUUAUCAUU	readtag_4652_x54	54	18.89	CTTAGCAGGTTGTATTATCATT
273	hsa-miR-375	3p	701	245.23	UUUGUUCGUUCGGCUCGCGUGA	readtag_789_x617	617	215.84	TTTGTTCGTTCGGCTCGCGTGA
274	hsa-miR-376a*	5p	522	182.61	GUAGAUUCUCCUUCUAUGAGUA	readtag_1558_x227	227	79.41	GTAGATTCTCCTTCTATGAGT
275	hsa-miR-376c	3p	2124	743.03	AACAUAGAGGAAAUUCCACGU	readtag_470_x1273	1273	445.33	AACATAGAGGAAATTCCACGT
276	hsa-miR-377*	5p	11	3.85	AGAGGUUGCCCUUGGUGAAUUC	readtag_23581_x7	7	2.45	AGAGGTTGCCCTTGGTGAATT
277	hsa-miR-377	3p	299	104.6	AUCACACAAAGGCAACUUUUGU	readtag_1852_x179	179	62.62	ATCACACAAAGGCAACTTTTGT
278	hsa-miR-378*	5p	535	187.16	CUCCUGACUCCAGGUCCUGUGU	readtag_1056_x390	390	136.43	CTCCTGACTCCAGGTCCTGTGT
279	hsa-miR-378	3p	7	2.45	ACUGGACUUGGAGUCAGAAGG	readtag_31356_x5	5	1.75	GCACTGGACTTGGAGTCAGAAG
280	hsa-miR-378c	5p	52	18.19	ACUGGACUUGGAGUCAGAAGAGUGG	readtag_6640_x33	33	11.54	ACTGGACTTGGAGTCAGAAGAG
281	hsa-miR-379	5p	3149	1101.61	UGGUAGACUAUGGAACGUAGG	readtag_377_x1640	1640	573.72	TGGTAGACTATGGAACGTAGG
282	hsa-miR-379*	3p	86	30.09	UAUGUAACAUGGUCCACUAACU	readtag_3787_x70	70	24.49	TATGTAACATGGTCCACTAAC
283	hsa-miR-380*	5p	5	1.75	UGGUUGACCAUAGAACAUGCGC	readtag_51508_x3	3	1.05	ATGGTTGACCATAGAACATGCG
284	hsa-miR-381	3p	4643	1624.25	UAUACAAGGGCAAGCUCUCUGU	readtag_182_x4330	4330	1514.76	TATACAAGGGCAAGCTCTCTGT
285	hsa-miR-382	5p	107	37.43	GAAGUUGUUCGUGGUGGAUUCG	readtag_3619_x75	75	26.24	GAAGTTGTTCGTGGTGGATTCG
286	hsa-miR-409-5p	5p	46	16.09	AGGUUACCCGAGCAACUUUGCAU	readtag_11848_x16	16	5.6	AGGTTACCCGAGCAACTTTG
287	hsa-miR-409-3p	3p	219	76.61	GAAUGUUGCUCGGUGAACCCCU	readtag_3305_x84	84	29.39	GAATGTTGCTCGGTGAACCCCT
288	hsa-miR-410	3p	200	69.97	AAUAUAACACAGAUGGCCUGU	readtag_1806_x186	186	65.07	AATATAACACAGATGGCCTGT
289	hsa-miR-411	5p	2775	970.77	UAGUAGACCGUAUAGCGUACG	readtag_436_x1395	1395	488.01	TAGTAGACCGTATAGCGTACG
290	hsa-miR-411*	3p	131	45.83	UAUGUAACACGGUCCACUAACC	readtag_2730_x109	109	38.13	TATGTAACACGGTCCACTAAC
291	hsa-miR-421	3p	26	9.1	AUCAACAGACAUUAAUUGGGCGC	readtag_13162_x14	14	4.9	ATCAACAGACATTAATTGGGCG
292	hsa-miR-423-5p	5p	3994	1397.21	UGAGGGGCAGAGAGCGAGACUUU	readtag_262_x2580	2580	902.56	TGAGGGGCAGAGAGCGAGACTTT
293	hsa-miR-423-3p	3p	757	264.82	AGCUCGGUCUGAGGCCCCUCAGU	readtag_860_x524	524	183.31	AGCTCGGTCTGAGGCCCCTCAGT
294	hsa-miR-424	5p	18990	6643.24	CAGCAGCAAUUCAUGUUUUGAA	readtag_77_x14368	14368	5026.33	CAGCAGCAATTCATGTTTTGA
295	hsa-miR-425	5p	4367	1527.7	AAUGACACGAUCACUCCCGUUGA	readtag_443_x1368	1368	478.56	AATGACACGATCACTCCCGTTGA
296	hsa-miR-425*	3p	147	51.42	AUCGGGAAUGUCGUGUCCGCCC	readtag_4289_x59	59	20.64	CATCGGGAATGTCGTGTCCGCC
297	hsa-miR-4286	5p	3	1.05	ACCCCACUCCUGGUACC	readtag_50000_x3	3	1.05	ACCCCACTCCTGGTACCATA
298	hsa-miR-4306	3p	1	0.35	UGGAGAGAAAGGCAGUA	readtag_205221_x1	1	0.35	TGGAGAGAAAGGCAGTAG
299	hsa-miR-431	5p	18	6.3	UGUCUUGCAGGCCGUCAUGCA	readtag_21709_x7	7	2.45	TGTCTTGCAGGCCGTCATGC
300	hsa-miR-431*	3p	9	3.15	CAGGUCGUCUUGCAGGGCUUCU	readtag_44959_x3	3	1.05	TTGCAGGTCGTCTTGCAGGGCTTCT
301	hsa-miR-432	5p	69	24.14	UCUUGGAGUAGGUCAUUGGGUGG	readtag_7906_x27	27	9.45	TCTTGGAGTAGGTCATTGGGTGG
302	hsa-miR-433	3p	8	2.8	AUCAUGAUGGGCUCCUCGGUGU	readtag_28720_x5	5	1.75	ATCATGATGGGCTCCTCGGTGT
303	hsa-miR-449a	5p	6	2.1	UGGCAGUGUAUUGUUAGCUGGU	readtag_48637_x3	3	1.05	TGGCAGTGTATTGTTAGCTGGT
304	hsa-miR-450b-5p	5p	61	21.34	UUUUGCAAUAUGUUCCUGAAUA	readtag_5536_x43	43	15.04	TTTTGCAATATGTTCCTGAAT
305	hsa-miR-450b-3p	3p	3	1.05	UUGGGAUCAUUUUGCAUCCAUA	readtag_104397_x2	2	0.7	TATTGGGATCATTTTGCATCCA
306	hsa-miR-451	5p	29305	10251.7	AAACCGUUACCAUUACUGAGUU	readtag_80_x13329	13329	4662.86	AAACCGTTACCATTACTGAGTTT
307	hsa-miR-452	5p	72	25.19	AACUGUUUGCAGAGGAAACUGA	readtag_7846_x27	27	9.45	TGTTTGCAGAGGAAACTGAGA
308	hsa-miR-454	3p	88	30.78	UAGUGCAAUAUUGCUUAUAGGGU	readtag_5143_x47	47	16.44	TAGTGCAATATTGCTTATAGGGT
309	hsa-miR-455-5p	5p	6391	2235.75	UAUGUGCCUUUGGACUACAUCG	readtag_171_x4659	4659	1629.85	TATGTGCCTTTGGACTACATCG
310	hsa-miR-455-3p	3p	5318	1860.39	GCAGUCCAUGGGCAUAUACAC	readtag_403_x1526	1526	533.84	GCAGTCCATGGGCATATACACT
311	hsa-miR-483-5p	5p	440	153.92	AAGACGGGAGGAAAGAAGGGAG	readtag_1985_x165	165	57.72	AAGACGGGAGGAAAGAAGGGAG
312	hsa-miR-483-3p	3p	233	81.51	UCACUCCUCUCCUCCCGUCUU	readtag_2756_x108	108	37.78	TCACTCCTCTCCTCCCGTCTTC
313	hsa-miR-484	5p	1681	588.06	UCAGGCUCAGUCCCCUCCCGAU	readtag_644_x850	850	297.35	TCAGGCTCAGTCCCCTCCCGAT
314	hsa-miR-485-5p	5p	34	11.89	AGAGGCUGGCCGUGAUGAAUUC	readtag_11273_x17	17	5.95	AGAGGCTGGCCGTGATGAATTCG
315	hsa-miR-485-3p	3p	57	19.94	GUCAUACACGGCUCUCCUCUCU	readtag_5286_x45	45	15.74	GTCATACACGGCTCTCCTCTCT
316	hsa-miR-486-5p	5p	4	1.4	UCCUGUACUGAGCUGCCCCGAG	readtag_35017_x4	4	1.4	TCCTGTACTGAGCTGCCCCGAGG
317	hsa-miR-487a	3p	6	2.1	AAUCAUACAGGGACAUCCAGUU	readtag_34695_x4	4	1.4	AATCATACAGGGACATCCAGTT
318	hsa-miR-487b	3p	342	119.64	AAUCGUACAGGGUCAUCCACUU	readtag_2667_x113	113	39.53	AATCGTACAGGGTCATCCACT
319	hsa-miR-490-3p	3p	6	2.1	CAACCUGGAGGACUCCAUGCUG	readtag_32335_x5	5	1.75	CAACCTGGAGGACTCCATGCTG
320	hsa-miR-491-5p	5p	40	13.99	AGUGGGGAACCCUUCCAUGAGG	readtag_7912_x26	26	9.1	AGTGGGGAACCCTTCCATGAGG
321	hsa-miR-491-3p	3p	9	3.15	CUUAUGCAAGAUUCCCUUCUAC	readtag_36337_x4	4	1.4	CTTATGCAAGATTCCCTTCTAC
322	hsa-miR-493*	5p	103	36.03	UUGUACAUGGUAGGCUUUCAUU	readtag_3332_x83	83	29.04	TTGTACATGGTAGGCTTTCATT
323	hsa-miR-493	3p	42	14.69	UGAAGGUCUACUGUGUGCCAGG	readtag_7432_x29	29	10.15	TGAAGGTCTACTGTGTGCCAGG
324	hsa-miR-494	3p	261	91.31	UGAAACAUACACGGGAAACCUC	readtag_2169_x146	146	51.07	TGAAACATACACGGGAAACCTCT
325	hsa-miR-495	3p	430	150.43	AAACAAACAUGGUGCACUUCUU	readtag_2073_x155	155	54.22	AAACAAACATGGTGCACTTCTT
326	hsa-miR-496	3p	9	3.15	UGAGUAUUACAUGGCCAAUCUC	readtag_45136_x3	3	1.05	TGAGTATTACATGGCCAATCT
327	hsa-miR-497	5p	327	114.39	CAGCAGCACACUGUGGUUUGU	readtag_2051_x158	158	55.27	CAGCAGCACACTGTGGTTTGT
328	hsa-miR-497*	3p	27	9.45	CAAACCACACUGUGGUGUUAGA	readtag_18337_x9	9	3.15	TCCAAACCACACTGTGGTGTTAG
329	hsa-miR-499-5p	5p	230	80.46	UUAAGACUUGCAGUGAUGUUU	readtag_2311_x136	136	47.58	TTAAGACTTGCAGTGATGTTT
330	hsa-miR-499-3p	3p	6	2.1	AACAUCACAGCAAGUCUGUGCU	readtag_104793_x2	2	0.7	AACATCACAGCAAGTCTGTGCT
331	hsa-miR-500a*	3p	241	84.31	AUGCACCUGGGCAAGGAUUCUG	readtag_2308_x136	136	47.58	ATGCACCTGGGCAAGGATTCTGA
332	hsa-miR-501-5p	5p	10	3.5	AAUCCUUUGUCCCUGGGUGAGA	readtag_47450_x3	3	1.05	AATCCTTTGTCCCTGGGTGAGA
333	hsa-miR-502-5p	5p	52	18.19	AUCCUUGCUAUCUGGGUGCUA	readtag_12347_x15	15	5.25	AATCCTTGCTATCTGGGTGCTAGT
334	hsa-miR-502-3p	3p	349	122.09	AAUGCACCUGGGCAAGGAUUCA	readtag_2010_x163	163	57.02	AATGCACCTGGGCAAGGATTCA
335	hsa-miR-503	5p	214	74.86	UAGCAGCGGGAACAGUUCUGCAG	readtag_2092_x153	153	53.52	TAGCAGCGGGAACAGTTCTGCAG
336	hsa-miR-504	5p	3	1.05	AGACCCUGGUCUGCACUCUAUC	readtag_67871_x2	2	0.7	AGACCCTGGTCTGCACTCTATC
337	hsa-miR-505*	5p	130	45.48	GGGAGCCAGGAAGUAUUGAUGU	readtag_3985_x65	65	22.74	GGGAGCCAGGAAGTATTGATGTT
338	hsa-miR-505	3p	4139	1447.94	CGUCAACACUUGCUGGUUUCCU	readtag_531_x1087	1087	380.26	GTCAACACTTGCTGGTTTCCTCT
339	hsa-miR-506	3p	12	4.2	UAAGGCACCCUUCUGAGUAGA	readtag_23585_x7	7	2.45	TGTAAGGCACCCTTCTGAGTAGA
340	hsa-miR-507	3p	8	2.8	UUUUGCACCUUUUGGAGUGAA	readtag_37001_x4	4	1.4	TTTTGCACCTTTTGGAGTGAA
341	hsa-miR-513b	5p	6	2.1	UUCACAAGGAGGUGUCAUUUAU	readtag_24760_x6	6	2.1	TTCACAAGGAGGTGTCATTTAT
342	hsa-miR-514b-5p	5p	4	1.4	UUCUCAAGAGGGAGGCAAUCAU	readtag_87042_x2	2	0.7	TTCTCAAGAGGGAGGCAATCAT
343	hsa-miR-532-5p	5p	978	342.13	CAUGCCUUGAGUGUAGGACCGU	readtag_679_x784	784	274.27	CATGCCTTGAGTGTAGGACCGT
344	hsa-miR-532-3p	3p	357	124.89	CCUCCCACACCCAAGGCUUGCA	readtag_1679_x205	205	71.71	CCTCCCACACCCAAGGCTTGCA
345	hsa-miR-539	5p	6	2.1	GGAGAAAUUAUCCUUGGUGUGU	readtag_51783_x3	3	1.05	GGAGAAATTATCCTTGGTGTGT
346	hsa-miR-541*	5p	5	1.75	AAAGGAUUCUGCUGUCGGUCCCACU	readtag_96506_x2	2	0.7	AAAGGATTCTGCTGTCGGTCCCACT
347	hsa-miR-542-5p	5p	46	16.09	UCGGGGAUCAUCAUGUCACGAGA	readtag_7598_x28	28	9.8	TCGGGGATCATCATGTCACGAGA
348	hsa-miR-542-3p	3p	889	311	UGUGACAGAUUGAUAACUGAAA	readtag_1120_x362	362	126.64	TGTGACAGATTGATAACTGA
349	hsa-miR-543	3p	58	20.29	AAACAUUCGCGGUGCACUUCUU	readtag_8585_x24	24	8.4	AAACATTCGCGGTGCACTTCTT
350	hsa-miR-545*	5p	2	0.7	UCAGUAAAUGUUUAUUAGAUGA	readtag_105538_x2	2	0.7	TCAGTAAATGTTTATTAGATGA
351	hsa-miR-551a	3p	5	1.75	GCGACCCACUCUUGGUUUCCA	readtag_84324_x2	2	0.7	GCGACCCACTCTTGGTTTCC
352	hsa-miR-551b	3p	42	14.69	GCGACCCAUACUUGGUUUCAG	readtag_8750_x23	23	8.05	GCGACCCATACTTGGTTTCAG
353	hsa-miR-582-5p	5p	134	46.88	UUACAGUUGUUCAACCAGUUACU	readtag_4355_x58	58	20.29	TTACAGTTGTTCAACCAGTTACT
354	hsa-miR-582-3p	3p	78	27.29	UAACUGGUUGAACAACUGAACC	readtag_6706_x33	33	11.54	TAACTGGTTGAACAACTGAACC
355	hsa-miR-584	5p	2	0.7	UUAUGGUUUGCCUGGGACUGAG	readtag_72384_x2	2	0.7	TTATGGTTTGCCTGGGACTGAG
356	hsa-miR-592	5p	4	1.4	UUGUGUCAAUAUGCGAUGAUGU	readtag_51668_x3	3	1.05	TTGTGTCAATATGCGATGATGT
357	hsa-miR-598	3p	128	44.78	UACGUCAUCGUUGUCAUCGUCA	readtag_2933_x100	100	34.98	TACGTCATCGTTGTCATCGTCA
358	hsa-miR-605	5p	7	2.45	UAAAUCCCAUGGUGCCUUCUCCU	readtag_35084_x4	4	1.4	TAAATCCCATGGTGCCTTCTCC
359	hsa-miR-628-5p	5p	17	5.95	AUGCUGACAUAUUUACUAGAGG	readtag_18393_x9	9	3.15	ATGCTGACATATTTACTAGAGG
360	hsa-miR-628-3p	3p	6	2.1	UCUAGUAAGAGUGGCAGUCGA	readtag_53580_x3	3	1.05	TCTAGTAAGAGTGGCAGTCGA
361	hsa-miR-652	3p	61	21.34	AAUGGCGCCACUAGGGUUGUG	readtag_7149_x30	30	10.49	AATGGCGCCACTAGGGTTGTG
362	hsa-miR-653	5p	1	0.35	GUGUUGAAACAAUCUCUACUG	readtag_319460_x1	1	0.35	TTGAAACAATCTCTACTGAAC
363	hsa-miR-654-5p	5p	14	4.9	UGGUGGGCCGCAGAACAUGUGC	readtag_50191_x3	3	1.05	TGGTGGGCCGCAGAACATGTG
364	hsa-miR-654-3p	3p	809	283.01	UAUGUCUGCUGACCAUCACCUU	readtag_978_x438	438	153.22	TATGTCTGCTGACCATCACC
365	hsa-miR-655	3p	123	43.03	AUAAUACAUGGUUAACCUCUUU	readtag_3582_x76	76	26.59	ATAATACATGGTTAACCTCTTT
366	hsa-miR-656	3p	146	51.07	AAUAUUAUACAGUCAACCUCU	readtag_2378_x131	131	45.83	AATATTATACAGTCAACCTCT
367	hsa-miR-660	5p	598	209.2	UACCCAUUGCAUAUCGGAGUUG	readtag_981_x436	436	152.53	TACCCATTGCATATCGGAGTTGT
368	hsa-miR-664	3p	5445	1904.81	UAUUCAUUUAUCCCCAGCCUACA	readtag_189_x4023	4023	1407.36	TATTCATTTATCCCCAGCCTACA
369	hsa-miR-665	3p	24	8.4	ACCAGGAGGCUGAGGCCCCU	readtag_19228_x8	8	2.8	ACCAGGAGGCTGAGGCCCCT
370	hsa-miR-668	3p	3	1.05	UGUCACUCGGCUCGGCCCACUAC	readtag_57424_x3	3	1.05	ATGTCACTCGGCTCGGCCCACTACC
371	hsa-miR-671-5p	5p	50	17.49	AGGAAGCCCUGGAGGGGCUGGAG	readtag_8333_x25	25	8.75	AGGAAGCCCTGGAGGGGCTGGAGG
372	hsa-miR-671-3p	3p	12	4.2	UCCGGUUCUCAGGGCUCCACC	readtag_16725_x10	10	3.5	TCCGGTTCTCAGGGCTCCACC
373	hsa-miR-675	5p	7	2.45	UGGUGCGGAGAGGGCCCACAGUG	readtag_52526_x3	3	1.05	TGGTGCGGAGAGGGCCCACAGTG
374	hsa-miR-675*	3p	145	50.73	CUGUAUGCCCUCACCGCUCA	readtag_2510_x122	122	42.68	CTGTATGCCCTCACCGCTCAGC
375	hsa-miR-676*	5p	4	1.4	UCUUCAACCUCAGGACUUGCA	readtag_123622_x1	1	0.35	TCTTCAACCTCAGGACTTGCAG
376	hsa-miR-676	3p	1	0.35	CUGUCCUAAGGUUGUUGAGUU	readtag_153756_x1	1	0.35	GTCCTAAGGTTGTTGAGTT
377	hsa-miR-7	5p	28	9.8	UGGAAGACUAGUGAUUUUGUUGU	readtag_8368_x25	25	8.75	TGGAAGACTAGTGATTTTGTTGTTT
378	hsa-miR-7-1*	3p	171	59.82	CAACAAAUCACAGUCUGCCAUA	readtag_2468_x125	125	43.73	CAACAAATCACAGTCTGCCATA
379	hsa-miR-708	5p	19	6.65	AAGGAGCUUACAAUCUAGCUGGG	readtag_18018_x9	9	3.15	AAGGAGCTTACAATCTAGCTGGG
380	hsa-miR-708*	3p	9	3.15	CAACUAGACUGUGAGCUUCUAG	readtag_53869_x3	3	1.05	CAACTAGACTGTGAGCTTCTAG
381	hsa-miR-744	5p	1064	372.22	UGCGGGGCUAGGGCUAACAGCA	readtag_746_x690	690	241.38	TGCGGGGCTAGGGCTAACAGC
382	hsa-miR-744*	3p	33	11.54	CUGUUGCCACUAACCUCAACCU	readtag_10655_x18	18	6.3	CTGTTGCCACTAACCTCAACC
383	hsa-miR-758	3p	5	1.75	UUUGUGACCUGGUCCACUAACC	readtag_69203_x2	2	0.7	TTTGTGACCTGGTCCACTAA
384	hsa-miR-760	3p	1	0.35	CGGCUCUGGGUCUGUGGGGA	readtag_323966_x1	1	0.35	CGGCTCTGGGTCTGTGGGGA
385	hsa-miR-769-5p	5p	120	41.98	UGAGACCUCUGGGUUCUGAGCU	readtag_3542_x77	77	26.94	TGAGACCTCTGGGTTCTGAGC
386	hsa-miR-769-3p	3p	1	0.35	CUGGGAUCUCCGGGGUCUUGGUU	readtag_123610_x1	1	0.35	TGGGATCTCCGGGGTCTTGGTT
387	hsa-miR-874	3p	48	16.79	CUGCCCUGGCCCGAGGGACCGA	readtag_11688_x16	16	5.6	CTGCCCTGGCCCGAGGGACCGA
388	hsa-miR-876-5p	5p	2	0.7	UGGAUUUCUUUGUGAAUCACCA	readtag_202278_x1	1	0.35	TGGATTTCTTTGTGAATCA
389	hsa-miR-876-3p	3p	1	0.35	UGGUGGUUUACAAAGUAAUUCA	readtag_140846_x1	1	0.35	TGGTGGTTTACAAAGTAATTCA
390	hsa-miR-885-5p	5p	2	0.7	UCCAUUACACUACCCUGCCUCU	readtag_105630_x2	2	0.7	CTCCATTACACTACCCTGCCTCT
391	hsa-miR-885-3p	3p	47	16.44	AGGCAGCGGGGUGUAGUGGAUA	readtag_7300_x29	29	10.15	AGGCAGCGGGGTGTAGTGGAT
392	hsa-miR-887	3p	147	51.42	GUGAACGGGCGCCAUCCCGAGG	readtag_4367_x58	58	20.29	GTGAACGGGCGCCATCCCGAGGC
393	hsa-miR-889	3p	658	230.19	UUAAUAUCGGACAACCAUUGU	readtag_1057_x390	390	136.43	TTAATATCGGACAACCATTGT
394	hsa-miR-92a-1*	5p	10	3.5	AGGUUGGGAUCGGUUGCAAUGCU	readtag_17159_x10	10	3.5	AGGTTGGGATCGGTTGCAATGCT
395	hsa-miR-92a	3p	1770	619.2	UAUUGCACUUGUCCCGGCCUGU	readtag_365_x1693	1693	592.26	TATTGCACTTGTCCCGGCCTGTT
396	hsa-miR-92b	3p	40	13.99	UAUUGCACUCGUCCCGGCCUCC	readtag_7606_x28	28	9.8	TATTGCACTCGTCCCGGCCTCC
397	hsa-miR-93	5p	5757	2013.96	CAAAGUGCUGUUCGUGCAGGUAG	readtag_177_x4433	4433	1550.79	CAAAGTGCTGTTCGTGCAGGTAG
398	hsa-miR-93*	3p	11	3.85	ACUGCUGAGCUAGCACUUCCCG	readtag_24562_x6	6	2.1	ACTGCTGAGCTAGCACTTCCCG
399	hsa-miR-933	3p	1	0.35	UGUGCGCAGGGAGACCUCUCCC	readtag_329211_x1	1	0.35	TGTGCGCAGGGAGACCTCTCCC
400	hsa-miR-939	5p	1	0.35	UGGGGAGCUGAGGCUCUGGGGGUG	readtag_160078_x1	1	0.35	CCCTGGGGAGCTGAGGCTCTG
401	hsa-miR-940	3p	2	0.7	AAGGCAGGGCCCCCGCUCCCC	readtag_189110_x1	1	0.35	AAGGCAGGGCCCCCGCTCC
402	hsa-miR-942	5p	19	6.65	UCUUCUCUGUUUUGGCCAUGUG	readtag_25868_x6	6	2.1	TTCTCTGTTTTGGCCATGTGT
403	hsa-miR-95	3p	27	9.45	UUCAACGGGUAUUUAUUGAGCA	readtag_10304_x19	19	6.65	TTCAACGGGTATTTATTGAGC
404	hsa-miR-96	5p	121	42.33	UUUGGCACUAGCACAUUUUUGCU	readtag_3037_x96	96	33.58	TTTGGCACTAGCACATTTTTGCT
405	hsa-miR-98	5p	2623	917.6	UGAGGUAGUAAGUUGUAUUGUU	readtag_306_x2061	2061	721	TGAGGTAGTAAGTTGTATTGTT
406	hsa-miR-99a	5p	4561	1595.57	AACCCGUAGAUCCGAUCUUGUG	readtag_301_x2098	2098	733.94	AACCCGTAGATCCGATCTTGT
407	hsa-miR-99a*	3p	186	65.07	CAAGCUCGCUUCUAUGGGUCUG	readtag_2837_x104	104	36.38	CAAGCTCGCTTCTATGGGTCTGT
408	hsa-miR-99b	5p	2018	705.95	CACCCGUAGAACCGACCUUGCG	readtag_553_x1032	1032	361.02	CACCCGTAGAACCGACCTTGCG
409	hsa-miR-99b*	3p	6	2.1	CAAGCUCGUGUCUGUGGGUCCG	readtag_49430_x3	3	1.05	CAAGCTCGTGTCTGTGGGTCCG

## Sheet: high LDL-C  Chow diet, #1x3817
Bin #	miRNA	Arm	Absolute count	Relative count	miRNA sequence	Most abundant
						Tag ID	Absolute count	Relative count	Tag sequence
1	hsa-let-7a	5p	38	65.44	UGAGGUAGUAGGUUGUAUAGUU	readtag_4848_x19	19	32.72	TGAGGTAGTAGGTTGTATAGTTTT
2	hsa-let-7a-2*	3p	3	5.17	CUGUACAGCCUCCUAGCUUUCC	readtag_170346_x1	1	1.72	TGTACAGCCTCCTAGCTTTCC
3	hsa-let-7b	5p	3168	5455.5	UGAGGUAGUAGGUUGUGUGGUU	readtag_137_x1603	1603	2760.47	TGAGGTAGTAGGTTGTGTGGTT
4	hsa-let-7b*	3p	18	31	CUAUACAACCUACUGCCUUCCC	readtag_5696_x16	16	27.55	CTATACAACCTACTGCCTTCC
5	hsa-let-7c	5p	2525	4348.22	UGAGGUAGUAGGUUGUAUGGUU	readtag_129_x1737	1737	2991.23	TGAGGTAGTAGGTTGTATGGTT
6	hsa-let-7d	5p	906	1560.19	AGAGGUAGUAGGUUGCAUAGUU	readtag_329_x526	526	905.81	AGAGGTAGTAGGTTGCATAGTT
7	hsa-let-7d*	3p	81	139.49	CUAUACGACCUGCUGCCUUUCU	readtag_3209_x32	32	55.11	CTATACGACCTGCTGCCTTTCT
8	hsa-let-7e	5p	234	402.96	UGAGGUAGGAGGUUGUAUAGUU	readtag_1032_x131	131	225.59	TGAGGTAGGAGGTTGTATAGTT
9	hsa-let-7e*	3p	8	13.78	CUAUACGGCCUCCUAGCUUUCC	readtag_19879_x4	4	6.89	CTATACGGCCTCCTAGCTTTCC
10	hsa-let-7f	5p	873	1503.36	UGAGGUAGUAGAUUGUAUAGUU	readtag_281_x660	660	1136.56	TGAGGTAGTAGATTGTATAGTTT
11	hsa-let-7f-1*	3p	7	12.05	CUAUACAAUCUAUUGCCUUCCC	readtag_13680_x5	5	8.61	CTATACAATCTATTGCCTTCC
12	hsa-let-7f-2*	3p	5	8.61	CUAUACAGUCUACUGUCUUUCC	readtag_15140_x5	5	8.61	CTATACAGTCTACTGTCTTTC
13	hsa-let-7g	5p	9941	17119	UGAGGUAGUAGUUUGUACAGUU	readtag_36_x6937	6937	11946	TGAGGTAGTAGTTTGTACAGTT
14	hsa-let-7g*	3p	11	18.94	CUGUACAGGCCACUGCCUUGC	readtag_12652_x6	6	10.33	CTGTACAGGCCACTGCCTTGC
15	hsa-let-7i	5p	687	1183.06	UGAGGUAGUAGUUUGUGCUGUU	readtag_440_x347	347	597.56	TGAGGTAGTAGTTTGTGCTGTT
16	hsa-let-7i*	3p	62	106.77	CUGCGCAAGCUACUGCCUUGCU	readtag_2842_x37	37	63.72	CTGCGCAAGCTACTGCCTTGCT
17	hsa-miR-1	3p	2	3.44	UGGAAUGUAAAGAAGUAUGUAU	readtag_40284_x2	2	3.44	TGGAATGTAAAGAAGTATGTATT
18	hsa-miR-100	5p	2309	3976.25	AACCCGUAGAUCCGAACUUGUG	readtag_177_x1149	1149	1978.65	AACCCGTAGATCCGAACTTGT
19	hsa-miR-101*	5p	25	43.05	CAGUUAUCACAGUGCUGAUGCU	readtag_9909_x8	8	13.78	TCAGTTATCACAGTGCTGATG
20	hsa-miR-101	3p	2732	4704.68	UACAGUACUGUGAUAACUGAA	readtag_94_x2595	2595	4468.76	TACAGTACTGTGATAACTGAAGA
21	hsa-miR-103	3p	12	20.66	AGCAGCAUUGUACAGGGCUAUGA	readtag_8287_x10	10	17.22	AGCAGCATTGTACAGGGCTATGAAA
22	hsa-miR-103-2*	5p	3	5.17	AGCUUCUUUACAGUGCUGCCUUG	readtag_34350_x2	2	3.44	AGCTTCTTTACAGTGCTGCCTTG
23	hsa-miR-106b	5p	2878	4956.1	UAAAGUGCUGACAGUGCAGAU	readtag_160_x1315	1315	2264.52	TAAAGTGCTGACAGTGCAGATA
24	hsa-miR-106b*	3p	52	89.55	CCGCACUGUGGGUACUUGCUGC	readtag_4708_x20	20	34.44	TACCGCACTGTGGGTACTTGCT
25	hsa-miR-107	3p	149	256.59	AGCAGCAUUGUACAGGGCUAUCA	readtag_1210_x106	106	182.54	AGCAGCATTGTACAGGGCTATCA
26	hsa-miR-10a	5p	2523	4344.77	UACCCUGUAGAUCCGAAUUUGUG	readtag_172_x1195	1195	2057.87	TACCCTGTAGATCCGAATTTGT
27	hsa-miR-10a*	3p	19	32.72	CAAAUUCGUAUCUAGGGGAAUA	readtag_5285_x17	17	29.28	CAAATTCGTATCTAGGGGAAT
28	hsa-miR-10b	5p	197	339.25	UACCCUGUAGAACCGAAUUUGUG	readtag_985_x137	137	235.92	TACCCTGTAGAACCGAATTTGT
29	hsa-miR-10b*	3p	1	1.72	ACAGAUUCGAUUCUAGGGGAAU	readtag_115444_x1	1	1.72	ACAGATTCGATTCTAGGGGAAT
30	hsa-miR-1180	3p	4	6.89	UUUCCGGCUCGCGUGGGUGUGU	readtag_17751_x4	4	6.89	TTTCCGGCTCGCGTGGGTGTGT
31	hsa-miR-122	5p	96193	165651	UGGAGUGUGACAAUGGUGUUUG	readtag_4_x53352	53352	91875.6	TGGAGTGTGACAATGGTGTTTG
32	hsa-miR-122*	3p	2265	3900.48	AACGCCAUUAUCACACUAAAUA	readtag_188_x1083	1083	1865	AACGCCATTATCACACTAAAT
33	hsa-miR-1247	5p	18	31	ACCCGUCCCGUUCGUCCCCGGA	readtag_6100_x14	14	24.11	ACCCGTCCCGTTCGTCCCCGGA
34	hsa-miR-1248	5p	1	1.72	ACCUUCUUGUAUAAGCACUGUGCUAAA	readtag_136900_x1	1	1.72	ACCTTCTTGTATAAGCACTGTGC
35	hsa-miR-125a-5p	5p	511	879.98	UCCCUGAGACCCUUUAACCUGUGA	readtag_604_x239	239	411.57	TCCCTGAGACCCTTTAACCTGT
36	hsa-miR-125a-3p	3p	1	1.72	ACAGGUGAGGUUCUUGGGAGCC	readtag_178837_x1	1	1.72	ACAGGTGAGGTTCTTGGGAGC
37	hsa-miR-125b	5p	29	49.94	UCCCUGAGACCCUAACUUGUGA	readtag_5412_x17	17	29.28	TCCCTGAGACCCTAACTTGTGAG
38	hsa-miR-125b-1*	3p	3	5.17	ACGGGUUAGGCUCUUGGGAGCU	readtag_109608_x1	1	1.72	ACGGGTTAGGCTCTTGGGAG
39	hsa-miR-125b-2*	3p	99	170.48	UCACAAGUCAGGCUCUUGGGAC	readtag_3693_x27	27	46.5	ACAAGTCAGGCTCTTGGGACC
40	hsa-miR-126*	5p	5922	10198.1	CAUUAUUACUUUUGGUACGCG	readtag_54_x5018	5018	8641.32	CATTATTACTTTTGGTACGCG
41	hsa-miR-126	3p	15572	26816	UCGUACCGUGAGUAAUAAUGCG	readtag_25_x9811	9811	16895.2	TCGTACCGTGAGTAATAATGCG
42	hsa-miR-1262	5p	10	17.22	AUGGGUGAAUUUGUAGAAGGAU	readtag_13399_x6	6	10.33	TGATGGGTGAATTTGTAGAAGG
43	hsa-miR-127-5p	5p	73	125.71	CUGAAGCUCAGAGGGCUCUGAU	readtag_3659_x27	27	46.5	CTGAAGCTCAGAGGGCTCTGAT
44	hsa-miR-127-3p	3p	802	1381.1	UCGGAUCCGUCUGAGCUUGGCU	readtag_399_x398	398	685.38	TCGGATCCGTCTGAGCTTGGC
45	hsa-miR-1271	5p	4	6.89	CUUGGCACCUAGCAAGCACUCA	readtag_32255_x2	2	3.44	CTTGGCACCTAGCAAGCACTCA
46	hsa-miR-1277	3p	4	6.89	UACGUAGAUAUAUAUGUAUUUU	readtag_41324_x2	2	3.44	TACGTAGATATATATGTATTT
47	hsa-miR-128	3p	36	61.99	UCACAGUGAACCGGUCUCUUU	readtag_3144_x32	32	55.11	TCACAGTGAACCGGTCTCTTTT
48	hsa-miR-1296	5p	17	29.28	UUAGGGCCCUGGCUCCAUCUCC	readtag_9681_x8	8	13.78	TTAGGGCCCTGGCTCCATCT
49	hsa-miR-1301	3p	6	10.33	UUGCAGCUGCCUGGGAGUGACUUC	readtag_27667_x2	2	3.44	TTGCAGCTGCCTGGGAGTGACTT
50	hsa-miR-1307	3p	165	284.14	ACUCGGCGUGGCGUCGGUCGUG	readtag_1623_x74	74	127.43	ACTCGGCGTGGCGTCGGTCGTGG
51	hsa-miR-130b*	5p	1	1.72	ACUCUUUCCCUGUUGCACUAC	readtag_114928_x1	1	1.72	ACTCTTTCCCTGTTGCACTACT
52	hsa-miR-130b	3p	11	18.94	CAGUGCAAUGAUGAAAGGGCAU	readtag_8850_x9	9	15.5	CAGTGCAATGATGAAAGGGCAT
53	hsa-miR-132	3p	17	29.28	UAACAGUCUACAGCCAUGGUCG	readtag_6893_x12	12	20.66	TAACAGTCTACAGCCATGGTCG
54	hsa-miR-133b	3p	2	3.44	UUUGGUCCCCUUCAACCAGCUA	readtag_43155_x2	2	3.44	TTTGGTCCCCTTCAACCAGCTA
55	hsa-miR-134	5p	44	75.77	UGUGACUGGUUGACCAGAGGGG	readtag_4952_x19	19	32.72	TGTGACTGGTTGACCAGAGG
56	hsa-miR-135b	5p	5	8.61	UAUGGCUUUUCAUUCCUAUGUGA	readtag_26080_x3	3	5.17	TATGGCTTTTCATTCCTATGTG
57	hsa-miR-136	5p	533	917.86	ACUCCAUUUGUUUUGAUGAUGGA	readtag_573_x254	254	437.4	ACTCCATTTGTTTTGATGATGG
58	hsa-miR-136*	3p	225	387.46	CAUCAUCGUCUCAAAUGAGUCU	readtag_1540_x79	79	136.04	ATCATCGTCTCAAATGAGTCT
59	hsa-miR-137	3p	6	10.33	UUAUUGCUUAAGAAUACGCGUAG	readtag_14570_x5	5	8.61	TTATTGCTTAAGAATACGCGTAG
60	hsa-miR-138	5p	1	1.72	AGCUGGUGUUGUGAAUCAGGCCG	readtag_93102_x1	1	1.72	AGCTGGTGTTGTGAATCAGGCCGTT
61	hsa-miR-139-5p	5p	324	557.95	UCUACAGUGCACGUGUCUCCAG	readtag_1044_x128	128	220.42	TCTACAGTGCACGTGTCTCCAGT
62	hsa-miR-139-3p	3p	69	118.82	GGAGACGCGGCCCUGUUGGAGU	readtag_4767_x19	19	32.72	TGGAGACGCGGCCCTGTTGGA
63	hsa-miR-140-5p	5p	250	430.52	CAGUGGUUUUACCCUAUGGUAG	readtag_694_x207	207	356.47	CAGTGGTTTTACCCTATGGTAG
64	hsa-miR-140-3p	3p	2659	4578.97	UACCACAGGGUAGAACCACGG	readtag_221_x935	935	1610.13	TACCACAGGGTAGAACCACGGA
65	hsa-miR-141*	5p	2	3.44	CAUCUUCCAGUACAGUGUUGGA	readtag_116106_x1	1	1.72	CATCTTCCAGTACAGTGTTGGA
66	hsa-miR-141	3p	200	344.41	UAACACUGUCUGGUAAAGAUGG	readtag_1124_x117	117	201.48	TAACACTGTCTGGTAAAGATGGC
67	hsa-miR-142-5p	5p	398	685.38	CAUAAAGUAGAAAGCACUACU	readtag_1073_x125	125	215.26	CATAAAGTAGAAAGCACTACT
68	hsa-miR-142-3p	3p	8170	14069.3	UGUAGUGUUUCCUACUUUAUGGA	readtag_104_x2299	2299	3959.03	TGTAGTGTTTCCTACTTTATGGA
69	hsa-miR-143*	5p	76	130.88	GGUGCAGUGCUGCAUCUCUGGU	readtag_2286_x47	47	80.94	GGTGCAGTGCTGCATCTCTGG
70	hsa-miR-143	3p	17243	29693.6	UGAGAUGAAGCACUGUAGCUC	readtag_21_x10634	10634	18312.4	TGAGATGAAGCACTGTAGCT
71	hsa-miR-144*	5p	426	733.6	GGAUAUCAUCAUAUACUGUAAG	readtag_581_x249	249	428.79	GGATATCATCATATACTGTAAGT
72	hsa-miR-144	3p	389	669.88	UACAGUAUAGAUGAUGUACU	readtag_636_x224	224	385.74	TACAGTATAGATGATGTACT
73	hsa-miR-145	5p	1430	2462.55	GUCCAGUUUUCCCAGGAAUCCCU	readtag_256_x764	764	1315.66	GTCCAGTTTTCCCAGGAATCCCT
74	hsa-miR-145*	3p	57	98.16	GGAUUCCUGGAAAUACUGUUCU	readtag_4632_x20	20	34.44	ATTCCTGGAAATACTGTTCT
75	hsa-miR-146a	5p	193	332.36	UGAGAACUGAAUUCCAUGGGUU	readtag_1202_x107	107	184.26	TGAGAACTGAATTCCATGGGTT
76	hsa-miR-146b-5p	5p	919	1582.58	UGAGAACUGAAUUCCAUAGGCU	readtag_469_x320	320	551.06	TGAGAACTGAATTCCATAGGCTGT
77	hsa-miR-148a*	5p	172	296.2	AAAGUUCUGAGACACUCCGACU	readtag_1172_x111	111	191.15	AAAGTTCTGAGACACTCCGACT
78	hsa-miR-148a	3p	98980	170450	UCAGUGCACUACAGAACUUUGU	readtag_1_x76208	76208	131235	TCAGTGCACTACAGAACTTTGT
79	hsa-miR-148b*	5p	2	3.44	AAGUUCUGUUAUACACUCAGGC	readtag_31885_x2	2	3.44	AAGTTCTGTTATACACTCAGGCT
80	hsa-miR-148b	3p	2880	4959.55	UCAGUGCAUCACAGAACUUUGU	readtag_110_x2161	2161	3721.38	TCAGTGCATCACAGAACTTTGT
81	hsa-miR-149	5p	17	29.28	UCUGGCUCCGUGUCUUCACUCCC	readtag_10094_x8	8	13.78	TCTGGCTCCGTGTCTTCACT
82	hsa-miR-150	5p	242	416.74	UCUCCCAACCCUUGUACCAGUG	readtag_842_x163	163	280.7	TCTCCCAACCCTTGTACCAGTG
83	hsa-miR-150*	3p	1	1.72	CUGGUACAGGCCUGGGGGACAG	readtag_51482_x1	1	1.72	CTGGTACAGGCCTGGGGGACA
84	hsa-miR-151-5p	5p	35	60.27	UCGAGGAGCUCACAGUCUAGU	readtag_3045_x34	34	58.55	TCGAGGAGCTCACAGTCTAGTAT
85	hsa-miR-151-3p	3p	338	582.06	CUAGACUGAAGCUCCUUGAGG	readtag_585_x246	246	423.63	CTAGACTGAAGCTCCTTGAGGA
86	hsa-miR-152	3p	1716	2955.06	UCAGUGCAUGACAGAACUUGG	readtag_159_x1321	1321	2274.85	TCAGTGCATGACAGAACTTGG
87	hsa-miR-154	5p	49	84.38	UAGGUUAUCCGUGUUGCCUUCG	readtag_2610_x41	41	70.6	TAGGTTATCCGTGTTGCCTTCG
88	hsa-miR-154*	3p	17	29.28	AAUCAUACACGGUUGACCUAUU	readtag_5912_x15	15	25.83	AATCATACACGGTTGACCTATT
89	hsa-miR-155	5p	55	94.71	UUAAUGCUAAUCGUGAUAGGGGU	readtag_4519_x21	21	36.16	TTAATGCTAATCGTGATAGGGGT
90	hsa-miR-15a	5p	766	1319.1	UAGCAGCACAUAAUGGUUUGUG	readtag_620_x230	230	396.08	TAGCAGCACATAATGGTTTGTG
91	hsa-miR-15b	5p	212	365.08	UAGCAGCACAUCAUGGUUUACA	readtag_1079_x124	124	213.54	TAGCAGCACATCATGGTTTACA
92	hsa-miR-15b*	3p	18	31	CGAAUCAUUAUUUGCUGCUCUA	readtag_10746_x7	7	12.05	CGAATCATTATTTGCTGCTCT
93	hsa-miR-16	5p	28	48.22	UAGCAGCACGUAAAUAUUGGCG	readtag_4394_x22	22	37.89	TAGCAGCACGTAAATATTGGCGTT
94	hsa-miR-16-1*	3p	13	22.39	CCAGUAUUAACUGUGCUGCUGA	readtag_7566_x11	11	18.94	CCAGTATTAACTGTGCTGCTGA
95	hsa-miR-16-2*	3p	30	51.66	CCAAUAUUACUGUGCUGCUUUA	readtag_5449_x16	16	27.55	ACCAATATTACTGTGCTGCTT
96	hsa-miR-17	5p	1395	2402.28	CAAAGUGCUUACAGUGCAGGUAG	readtag_192_x1067	1067	1837.44	CAAAGTGCTTACAGTGCAGGTAG
97	hsa-miR-17*	3p	249	428.79	ACUGCAGUGAAGGCACUUGUAG	readtag_664_x218	218	375.41	ACTGCAGTGAAGGCACTTGTAG
98	hsa-miR-181a-2*	3p	17	29.28	ACCACUGACCGUUGACUGUACC	readtag_11254_x7	7	12.05	ACCACTGACCGTTGACTGTAC
99	hsa-miR-181b	5p	10	17.22	AACAUUCAUUGCUGUCGGUGGGU	readtag_7967_x10	10	17.22	AACATTCATTGCTGTCGGTGGGTTT
100	hsa-miR-181c	5p	15	25.83	AACAUUCAACCUGUCGGUGAGU	readtag_9147_x9	9	15.5	AACATTCAACCTGTCGGTGAGT
101	hsa-miR-181d	5p	2	3.44	AACAUUCAUUGUUGUCGGUGGGU	readtag_38527_x2	2	3.44	AACATTCATTGTTGTCGGTGGGT
102	hsa-miR-182	5p	60	103.32	UUUGGCAAUGGUAGAACUCACACU	readtag_4346_x22	22	37.89	TTTGGCAATGGTAGAACTCACACT
103	hsa-miR-183	5p	16	27.55	UAUGGCACUGGUAGAAUUCACU	readtag_8739_x9	9	15.5	TATGGCACTGGTAGAATTCACT
104	hsa-miR-185	5p	386	664.72	UGGAGAGAAAGGCAGUUCCUGA	readtag_484_x309	309	532.12	TGGAGAGAAAGGCAGTTCCTGA
105	hsa-miR-185*	3p	6	10.33	AGGGGCUGGCUUUCCUCUGGUC	readtag_42450_x2	2	3.44	CAGGGGCTGGCTTTCCTCTGGT
106	hsa-miR-186	5p	1447	2491.83	CAAAGAAUUCUCCUUUUGGGCU	readtag_264_x709	709	1220.94	CAAAGAATTCTCCTTTTGGGCT
107	hsa-miR-187	3p	59	101.6	UCGUGUCUUGUGUUGCAGCCGG	readtag_3719_x27	27	46.5	TCGTGTCTTGTGTTGCAGCCGG
108	hsa-miR-188-5p	5p	26	44.77	CAUCCCUUGCAUGGUGGAGGG	readtag_7091_x12	12	20.66	CATCCCTTGCATGGTGGAGG
109	hsa-miR-188-3p	3p	4	6.89	CUCCCACAUGCAGGGUUUGCA	readtag_83061_x1	1	1.72	CTCCCACATGCAGGGTTTGCA
110	hsa-miR-18a	5p	174	299.64	UAAGGUGCAUCUAGUGCAGAUAG	readtag_1410_x88	88	151.54	TAAGGTGCATCTAGTGCAGATAG
111	hsa-miR-18a*	3p	9	15.5	ACUGCCCUAAGUGCUCCUUCUGG	readtag_13568_x5	5	8.61	ACTGCCCTAAGTGCTCCTTCTG
112	hsa-miR-18b	5p	2	3.44	UAAGGUGCAUCUAGUGCAGUUAG	readtag_28756_x2	2	3.44	TAAGGTGCATCTAGTGCAGT
113	hsa-miR-190	5p	51	87.83	UGAUAUGUUUGAUAUAUUAGGU	readtag_4564_x21	21	36.16	TGATATGTTTGATATATTAGG
114	hsa-miR-190b	5p	4	6.89	UGAUAUGUUUGAUAUUGGGUU	readtag_21014_x3	3	5.17	TGATATGTTTGATATTGGGTTG
115	hsa-miR-191*	3p	4	6.89	GCUGCGCUUGGAUUUCGUCCCC	readtag_31646_x2	2	3.44	GCTGCGCTTGGATTTCGTCCC
116	hsa-miR-192	5p	61047	105127	CUGACCUAUGAAUUGACAGCC	readtag_16_x14752	14752	25403.9	CTGACCTATGAATTGACAGC
117	hsa-miR-192*	3p	70	120.54	CUGCCAAUUCCAUAGGUCACAG	readtag_3492_x29	29	49.94	CTGCCAATTCCATAGGTCACAG
118	hsa-miR-193a-5p	5p	194	334.08	UGGGUCUUUGCGGGCGAGAUGA	readtag_846_x162	162	278.97	TGGGTCTTTGCGGGCGAGATGA
119	hsa-miR-193a-3p	3p	289	497.68	AACUGGCCUACAAAGUCCCAGU	readtag_717_x201	201	346.14	AACTGGCCTACAAAGTCCCAGT
120	hsa-miR-193b*	5p	31	53.38	CGGGGUUUUGAGGGCGAGAUGA	readtag_4361_x22	22	37.89	CGGGGTTTTGAGGGCGAGATGA
121	hsa-miR-193b	3p	1987	3421.74	AACUGGCCCUCAAAGUCCCGCU	readtag_248_x804	804	1384.54	AACTGGCCCTCAAAGTCCCGCT
122	hsa-miR-194	5p	10245	17642.6	UGUAACAGCAACUCCAUGUGGA	readtag_23_x9891	9891	17033	TGTAACAGCAACTCCATGTGGAA
123	hsa-miR-194*	3p	50	86.1	CCAGUGGGGCUGCUGUUAUCUG	readtag_3920_x25	25	43.05	CCAGTGGGGCTGCTGTTATCTG
124	hsa-miR-195	5p	289	497.68	UAGCAGCACAGAAAUAUUGGC	readtag_1001_x134	134	230.76	TAGCAGCACAGAAATATTGGCA
125	hsa-miR-195*	3p	2	3.44	CCAAUAUUGGCUGUGCUGCUCC	readtag_87913_x1	1	1.72	CCAATATTGGCTGTGCTGCTCC
126	hsa-miR-196a	5p	1	1.72	UAGGUAGUUUCAUGUUGUUGGG	readtag_49360_x1	1	1.72	TAGGTAGTTTCATGTTGTTGGGAT
127	hsa-miR-197	3p	196	337.52	UUCACCACCUUCUCCACCCAGC	readtag_899_x151	151	260.03	TTCACCACCTTCTCCACCCAGC
128	hsa-miR-199a-3p	3p	2	3.44	ACAGUAGUCUGCACAUUGGUUA	readtag_31984_x2	2	3.44	ACAGTAGTCTGCACATTGGTTAGA
129	hsa-miR-199b-5p	5p	33	56.83	CCCAGUGUUUAGACUAUCUGUUC	readtag_5056_x18	18	31	CCCAGTGTTTAGACTATCTGTTC
130	hsa-miR-19a*	5p	1	1.72	AGUUUUGCAUAGUUGCACUACA	readtag_61654_x1	1	1.72	AGTTTTGCATAGTTGCACTAC
131	hsa-miR-19a	3p	1233	2123.31	UGUGCAAAUCUAUGCAAAACUGA	readtag_218_x956	956	1646.29	TGTGCAAATCTATGCAAAACTGA
132	hsa-miR-19b-1*	5p	12	20.66	AGUUUUGCAGGUUUGCAUCCAGC	readtag_8340_x10	10	17.22	AGTTTTGCAGGTTTGCATCCAGC
133	hsa-miR-19b	3p	8	13.78	UGUGCAAAUCCAUGCAAAACUGA	readtag_10010_x8	8	13.78	TGTGCAAATCCATGCAAAACTGAT
134	hsa-miR-200a	3p	241	415.02	UAACACUGUCUGGUAACGAUGU	readtag_827_x166	166	285.86	TAACACTGTCTGGTAACGATGTT
135	hsa-miR-200b*	5p	1	1.72	CAUCUUACUGGGCAGCAUUGGA	readtag_47498_x1	1	1.72	CATCTTACTGGGCAGCATTGG
136	hsa-miR-200b	3p	78	134.32	UAAUACUGCCUGGUAAUGAUGA	readtag_2771_x38	38	65.44	TAATACTGCCTGGTAATGATGA
137	hsa-miR-200c	3p	74	127.43	UAAUACUGCCGGGUAAUGAUGGA	readtag_2221_x49	49	84.38	TAATACTGCCGGGTAATGATGGA
138	hsa-miR-203	3p	27	46.5	GUGAAAUGUUUAGGACCACUAG	readtag_8033_x10	10	17.22	GTGAAATGTTTAGGACCACTAG
139	hsa-miR-204	5p	36	61.99	UUCCCUUUGUCAUCCUAUGCCU	readtag_4615_x20	20	34.44	TTCCCTTTGTCATCCTATGCCT
140	hsa-miR-206	3p	12	20.66	UGGAAUGUAAGGAAGUGUGUGG	readtag_8198_x10	10	17.22	TGGAATGTAAGGAAGTGTGTGG
141	hsa-miR-20a	5p	4048	6970.92	UAAAGUGCUUAUAGUGCAGGUAG	readtag_74_x3435	3435	5915.3	TAAAGTGCTTATAGTGCAGGTAG
142	hsa-miR-20a*	3p	14	24.11	ACUGCAUUAUGAGCACUUAAAG	readtag_10956_x7	7	12.05	ACTGCATTATGAGCACTTAAAGT
143	hsa-miR-20b	5p	9	15.5	CAAAGUGCUCAUAGUGCAGGUAG	readtag_9213_x9	9	15.5	CAAAGTGCTCATAGTGCAGGTAG
144	hsa-miR-21	5p	49794	85748.5	UAGCUUAUCAGACUGAUGUUGA	readtag_9_x21468	21468	36969.3	TAGCTTATCAGACTGATGTTGAC
145	hsa-miR-21*	3p	33	56.83	CAACACCAGUCGAUGGGCUGU	readtag_5719_x15	15	25.83	CAACACCAGTCGATGGGCTGT
146	hsa-miR-210	3p	81	139.49	CUGUGCGUGUGACAGCGGCUGA	readtag_2143_x51	51	87.83	CTGTGCGTGTGACAGCGGCTGA
147	hsa-miR-211	5p	9	15.5	UUCCCUUUGUCAUCCUUCGCCU	readtag_14342_x5	5	8.61	TTCCCTTTGTCATCCTTCGCCT
148	hsa-miR-212	3p	3	5.17	UAACAGUCUCCAGUCACGGCC	readtag_22202_x3	3	5.17	TAACAGTCTCCAGTCACGGCCA
149	hsa-miR-214*	5p	56	96.44	UGCCUGUCUACACUUGCUGUGC	readtag_2304_x47	47	80.94	TGCCTGTCTACACTTGCTGTGC
150	hsa-miR-214	3p	112	192.87	ACAGCAGGCACAGACAGGCAGU	readtag_2705_x39	39	67.16	ACAGCAGGCACAGACAGGCAGT
151	hsa-miR-215	5p	38	65.44	AUGACCUAUGAAUUGACAGAC	readtag_3688_x27	27	46.5	TGACCTATGAATTGACAGA
152	hsa-miR-216a	5p	1	1.72	UAAUCUCAGCUGGCAACUGUGA	readtag_175233_x1	1	1.72	TAATCTCAGCTGGCAACTGTGA
153	hsa-miR-216b	5p	1	1.72	AAAUCUCUGCAGGCAAAUGUGA	readtag_47842_x1	1	1.72	AAATCTCTGCAGGCAAATGTGA
154	hsa-miR-217	5p	1	1.72	UACUGCAUCAGGAACUGAUUGGA	readtag_65442_x1	1	1.72	TACTGCATCAGGAACTGATTGGA
155	hsa-miR-22*	5p	437	752.54	AGUUCUUCAGUGGCAAGCUUUA	readtag_670_x213	213	366.8	AGTTCTTCAGTGGCAAGCTTT
156	hsa-miR-22	3p	4302	7408.33	AAGCUGCCAGUUGAAGAACUGU	readtag_66_x3727	3727	6418.14	AAGCTGCCAGTTGAAGAACTGT
157	hsa-miR-221*	5p	22	37.89	ACCUGGCAUACAAUGUAGAUUU	readtag_14081_x5	5	8.61	ACCTGGCATACAATGTAGATTTCT
158	hsa-miR-221	3p	106	182.54	AGCUACAUUGUCUGCUGGGUUUC	readtag_1943_x58	58	99.88	AGCTACATTGTCTGCTGGGTTT
159	hsa-miR-222	3p	52	89.55	AGCUACAUCUGGCUACUGGGU	readtag_4167_x23	23	39.61	AGCTACATCTGGCTACTGGGT
160	hsa-miR-223*	5p	2	3.44	CGUGUAUUUGACAAGCUGAGUU	readtag_34877_x2	2	3.44	CGTGTATTTGACAAGCTGAGTTG
161	hsa-miR-223	3p	309	532.12	UGUCAGUUUGUCAAAUACCCCA	readtag_987_x136	136	234.2	TGTCAGTTTGTCAAATACCCCA
162	hsa-miR-224*	3p	5	8.61	AAAAUGGUGCCCUAGUGACUACA	readtag_17110_x4	4	6.89	AAATGGTGCCCTAGTGACTACA
163	hsa-miR-2355-3p	3p	2	3.44	AUUGUCCUUGCUGUUUGGAGAU	readtag_46398_x1	1	1.72	ATTGTCCTTGCTGTTTGGAGAT
164	hsa-miR-23a	3p	1340	2307.57	AUCACAUUGCCAGGGAUUUCC	readtag_346_x477	477	821.43	ATCACATTGCCAGGGATTTCCA
165	hsa-miR-23b*	5p	5	8.61	UGGGUUCCUGGCAUGCUGAUUU	readtag_32699_x2	2	3.44	TGGGTTCCTGGCATGCTGATT
166	hsa-miR-23b	3p	1927	3318.42	AUCACAUUGCCAGGGAUUACC	readtag_271_x691	691	1189.95	ATCACATTGCCAGGGATTACC
167	hsa-miR-23c	3p	14	24.11	AUCACAUUGCCAGUGAUUACCC	readtag_9935_x8	8	13.78	ATCACATTGCCAGTGATTACC
168	hsa-miR-24-1*	5p	32	55.11	UGCCUACUGAGCUGAUAUCAGU	readtag_9161_x9	9	15.5	GTGCCTACTGAGCTGATATCAGT
169	hsa-miR-24	3p	11	18.94	UGGCUCAGUUCAGCAGGAACAG	readtag_12291_x6	6	10.33	GCTCAGTTCAGCAGGAACAGGA
170	hsa-miR-24-2*	5p	26	44.77	UGCCUACUGAGCUGAAACACAG	readtag_12503_x6	6	10.33	GTGCCTACTGAGCTGAAACACAGT
171	hsa-miR-25*	5p	3	5.17	AGGCGGAGACUUGGGCAAUUG	readtag_32827_x2	2	3.44	AGGCGGAGACTTGGGCAATTGCT
172	hsa-miR-25	3p	809	1393.15	CAUUGCACUUGUCUCGGUCUGA	readtag_273_x689	689	1186.5	CATTGCACTTGTCTCGGTCTGA
173	hsa-miR-26a	5p	1	1.72	UUCAAGUAAUCCAGGAUAGGCU	readtag_133141_x1	1	1.72	ATTCAAGTAATCCAGGATAGGCT
174	hsa-miR-26a-1*	3p	1	1.72	CCUAUUCUUGGUUACUUGCACG	readtag_165511_x1	1	1.72	CCTATTCTTGGTTACTTGCACG
175	hsa-miR-26a-2*	3p	5	8.61	CCUAUUCUUGAUUACUUGUUUC	readtag_28532_x2	2	3.44	CCTATTCTTGATTACTTGTTTC
176	hsa-miR-26b	5p	4491	7733.8	UUCAAGUAAUUCAGGAUAGGU	readtag_84_x2963	2963	5102.48	TTCAAGTAATTCAGGATAGGTT
177	hsa-miR-26b*	3p	44	75.77	CCUGUUCUCCAUUACUUGGCUC	readtag_4235_x23	23	39.61	CCTGTTCTCCATTACTTGGCT
178	hsa-miR-27a*	5p	2	3.44	AGGGCUUAGCUGCUUGUGAGCA	readtag_27754_x2	2	3.44	AGGGCTTAGCTGCTTGTGAGCA
179	hsa-miR-27a	3p	1884	3244.37	UUCACAGUGGCUAAGUUCCGC	readtag_214_x971	971	1672.13	TTCACAGTGGCTAAGTTCCGC
180	hsa-miR-27b*	5p	10	17.22	AGAGCUUAGCUGAUUGGUGAAC	readtag_15295_x5	5	8.61	AGAGCTTAGCTGATTGGTGAACA
181	hsa-miR-27b	3p	7432	12798.4	UUCACAGUGGCUAAGUUCUGC	readtag_75_x3417	3417	5884.3	TTCACAGTGGCTAAGTTCTGC
182	hsa-miR-28-5p	5p	517	890.31	AAGGAGCUCACAGUCUAUUGAG	readtag_493_x301	301	518.34	AAGGAGCTCACAGTCTATTGA
183	hsa-miR-28-3p	3p	199	342.69	CACUAGAUUGUGAGCUCCUGGA	readtag_901_x151	151	260.03	CACTAGATTGTGAGCTCCTGGA
184	hsa-miR-299-5p	5p	157	270.36	UGGUUUACCGUCCCACAUACAU	readtag_1567_x77	77	132.6	TGGTTTACCGTCCCACATACA
185	hsa-miR-299-3p	3p	1	1.72	UAUGUGGGAUGGUAAACCGCUU	readtag_141710_x1	1	1.72	TATGTGGGATGGTAAACCGCTT
186	hsa-miR-29a*	5p	58	99.88	ACUGAUUUCUUUUGGUGUUCAG	readtag_3138_x33	33	56.83	ACTGATTTCTTTTGGTGTTCAGA
187	hsa-miR-29a	3p	9744	16779.8	UAGCACCAUCUGAAAUCGGUUA	readtag_53_x5159	5159	8884.14	TAGCACCATCTGAAATCGGTT
188	hsa-miR-29b-1*	5p	4	6.89	GCUGGUUUCAUAUGGUGGUUUAGA	readtag_35677_x2	2	3.44	GCTGGTTTCATATGGTGGTTTAGA
189	hsa-miR-29b	3p	26	44.77	UAGCACCAUUUGAAAUCAGUGUU	readtag_4141_x23	23	39.61	TAGCACCATTTGAAATCAGTGTTT
190	hsa-miR-29b-2*	5p	20	34.44	CUGGUUUCACAUGGUGGCUUAG	readtag_6585_x13	13	22.39	CTGGTTTCACATGGTGGCTTAGA
191	hsa-miR-29c*	5p	122	210.09	UGACCGAUUUCUCCUGGUGUUC	readtag_2617_x40	40	68.88	TGACCGATTTCTCCTGGTGTT
192	hsa-miR-29c	3p	3120	5372.84	UAGCACCAUUUGAAAUCGGUUA	readtag_153_x1400	1400	2410.89	TAGCACCATTTGAAATCGGTT
193	hsa-miR-301a	3p	16	27.55	CAGUGCAAUAGUAUUGUCAAAGC	readtag_10423_x8	8	13.78	CAGTGCAATAGTATTGTCAAAGC
194	hsa-miR-3065-3p	3p	1	1.72	UCAGCACCAGGAUAUUGUUGGAG	readtag_165394_x1	1	1.72	TCAGCACCAGGATATTGTTGGA
195	hsa-miR-30a	5p	19828	34145.1	UGUAAACAUCCUCGACUGGAAG	readtag_22_x10300	10300	17737.3	TGTAAACATCCTCGACTGGAAGC
196	hsa-miR-30a*	3p	826	1422.43	CUUUCAGUCGGAUGUUUGCAGC	readtag_503_x297	297	511.45	CTTTCAGTCGGATGTTTGCAGC
197	hsa-miR-30b	5p	7434	12801.8	UGUAAACAUCCUACACUCAGCU	readtag_51_x5220	5220	8989.18	TGTAAACATCCTACACTCAGCT
198	hsa-miR-30b*	3p	7	12.05	CUGGGAGGUGGAUGUUUACUUC	readtag_24915_x3	3	5.17	CTGGGAGGTGGATGTTTACTTC
199	hsa-miR-30c	5p	4	6.89	UGUAAACAUCCUACACUCUCAGC	readtag_40082_x2	2	3.44	CTGTAAACATCCTACACTCTCA
200	hsa-miR-30c-1*	3p	4	6.89	CUGGGAGAGGGUUGUUUACUCC	readtag_44000_x2	2	3.44	CTGGGAGAGGGTTGTTTACTCC
201	hsa-miR-30c-2*	3p	78	134.32	CUGGGAGAAGGCUGUUUACUCU	readtag_2546_x42	42	72.33	CTGGGAGAAGGCTGTTTACTCT
202	hsa-miR-30d	5p	15434	26578.4	UGUAAACAUCCCCGACUGGAAG	readtag_37_x6775	6775	11667	TGTAAACATCCCCGACTGGAAGC
203	hsa-miR-30d*	3p	37	63.72	CUUUCAGUCAGAUGUUUGCUGC	readtag_8523_x10	10	17.22	CTTTCAGTCAGATGTTTGCTGC
204	hsa-miR-30e	5p	35522	61171.2	UGUAAACAUCCUUGACUGGAAG	readtag_8_x22564	22564	38856.7	TGTAAACATCCTTGACTGGAAGC
205	hsa-miR-30e*	3p	1112	1914.94	CUUUCAGUCGGAUGUUUACAGC	readtag_269_x696	696	1198.56	CTTTCAGTCGGATGTTTACAGC
206	hsa-miR-31	5p	12	20.66	AGGCAAGAUGCUGGCAUAGCU	readtag_14442_x5	5	8.61	AGGCAAGATGCTGGCATAGCT
207	hsa-miR-31*	3p	6	10.33	UGCUAUGCCAACAUAUUGCCAU	readtag_40799_x2	2	3.44	TGCTATGCCAACATATTGCC
208	hsa-miR-32	5p	1056	1818.5	UAUUGCACAUUACUAAGUUGCA	readtag_293_x614	614	1057.35	TATTGCACATTACTAAGTTGC
209	hsa-miR-32*	3p	7	12.05	CAAUUUAGUGUGUGUGAUAUUU	readtag_14642_x5	5	8.61	CAATTTAGTGTGTGTGATATT
210	hsa-miR-320a	3p	43	74.05	AAAAGCUGGGUUGAGAGGGCGA	readtag_4919_x19	19	32.72	AAAGCTGGGTTGAGAGGGCGA
211	hsa-miR-323-3p	3p	2	3.44	CACAUUACACGGUCGACCUCU	readtag_31779_x2	2	3.44	GCACATTACACGGTCGACCTCT
212	hsa-miR-324-5p	5p	58	99.88	CGCAUCCCCUAGGGCAUUGGUGU	readtag_3216_x32	32	55.11	CGCATCCCCTAGGGCATTGGTGT
213	hsa-miR-324-3p	3p	8	13.78	ACUGCCCCAGGUGCUGCUGG	readtag_13860_x5	5	8.61	CCACTGCCCCAGGTGCTGCTGG
214	hsa-miR-326	3p	7	12.05	CCUCUGGGCCCUUCCUCCAG	readtag_19854_x4	4	6.89	CCTCTGGGCCCTTCCTCCAG
215	hsa-miR-328	3p	19	32.72	CUGGCCCUCUCUGCCCUUCCGU	readtag_8115_x10	10	17.22	CTGGCCCTCTCTGCCCTTCCGT
216	hsa-miR-330-5p	5p	7	12.05	UCUCUGGGCCUGUGUCUUAGGC	readtag_18675_x4	4	6.89	TCTCTGGGCCTGTGTCTTAGGCT
217	hsa-miR-330-3p	3p	17	29.28	GCAAAGCACACGGCCUGCAGAGA	readtag_9097_x9	9	15.5	GCAAAGCACACGGCCTGCAGAGA
218	hsa-miR-331-5p	5p	21	36.16	CUAGGUAUGGUCCCAGGGAUCC	readtag_11325_x7	7	12.05	TCTAGGTATGGTCCCAGGGATC
219	hsa-miR-331-3p	3p	558	960.91	GCCCCUGGGCCUAUCCUAGAA	readtag_511_x293	293	504.57	GCCCCTGGGCCTATCCTAGA
220	hsa-miR-335*	3p	69	118.82	UUUUUCAUUAUUGCUCCUGACC	readtag_2007_x55	55	94.71	TTTTTCATTATTGCTCCTGACC
221	hsa-miR-337-5p	5p	3	5.17	GAACGGCUUCAUACAGGAGUU	readtag_28269_x2	2	3.44	GAACGGCTTCATACAGGAGTT
222	hsa-miR-337-3p	3p	56	96.44	CUCCUAUAUGAUGCCUUUCUUC	readtag_4010_x24	24	41.33	TCCTATATGATGCCTTTCTTC
223	hsa-miR-338-5p	5p	17	29.28	AACAAUAUCCUGGUGCUGAGUG	readtag_7583_x11	11	18.94	AACAATATCCTGGTGCTGAGT
224	hsa-miR-338-3p	3p	355	611.33	UCCAGCAUCAGUGAUUUUGUUG	readtag_789_x177	177	304.81	TCCAGCATCAGTGATTTTGTTGA
225	hsa-miR-339-5p	5p	125	215.26	UCCCUGUCCUCCAGGAGCUCACG	readtag_1126_x117	117	201.48	TCCCTGTCCTCCAGGAGCTCACG
226	hsa-miR-339-3p	3p	320	551.06	UGAGCGCCUCGACGACAGAGCCG	readtag_1055_x127	127	218.7	TGAGCGCCTCGACGACAGAGC
227	hsa-miR-33a	5p	285	490.79	GUGCAUUGUAGUUGCAUUGCA	readtag_1111_x118	118	203.2	GTGCATTGTAGTTGCATTGC
228	hsa-miR-33a*	3p	24	41.33	CAAUGUUUCCACAGUGCAUCAC	readtag_6198_x14	14	24.11	CAATGTTTCCACAGTGCATCA
229	hsa-miR-33b	5p	368	633.72	GUGCAUUGCUGUUGCAUUGC	readtag_750_x188	188	323.75	GTGCATTGCTGTTGCATTG
230	hsa-miR-33b*	3p	6	10.33	CAGUGCCUCGGCAGUGCAGCCC	readtag_14393_x5	5	8.61	TGCAGTGCCTCGGCAGTGCAG
231	hsa-miR-340	5p	751	1293.27	UUAUAAAGCAAUGAGACUGAUU	readtag_361_x456	456	785.26	TTATAAAGCAATGAGACTGATT
232	hsa-miR-340*	3p	34	58.55	UCCGUCUCAGUUACUUUAUAGC	readtag_6421_x13	13	22.39	TCCGTCTCAGTTACTTTATAGCC
233	hsa-miR-342-5p	5p	2	3.44	AGGGGUGCUAUCUGUGAUUGA	readtag_31297_x2	2	3.44	AGGGGTGCTATCTGTGATTGAGG
234	hsa-miR-342-3p	3p	627	1079.74	UCUCACACAGAAAUCGCACCCGU	readtag_614_x235	235	404.69	TCTCACACAGAAATCGCACCCGTC
235	hsa-miR-34a	5p	213	366.8	UGGCAGUGUCUUAGCUGGUUGU	readtag_1268_x101	101	173.93	TGGCAGTGTCTTAGCTGGTTGT
236	hsa-miR-34a*	3p	2	3.44	CAAUCAGCAAGUAUACUGCCCU	readtag_73318_x1	1	1.72	AATCAGCAAGTATACTGCCCT
237	hsa-miR-34b*	5p	2	3.44	UAGGCAGUGUCAUUAGCUGAUUG	readtag_36005_x2	2	3.44	AGGCAGTGTCATTAGCTGATTGT
238	hsa-miR-34c-5p	5p	68	117.1	AGGCAGUGUAGUUAGCUGAUUGC	readtag_1747_x66	66	113.66	AGGCAGTGTAGTTAGCTGATTGC
239	hsa-miR-34c-3p	3p	1	1.72	AAUCACUAACCACACGGCCAGG	readtag_66869_x1	1	1.72	ATCACTAACCACACGGCCAGGTA
240	hsa-miR-3607-3p	3p	3	5.17	ACUGUAAACGCUUUCUGAUG	readtag_38286_x2	2	3.44	ACTGTAAACGCTTTCTGATG
241	hsa-miR-361-5p	5p	239	411.57	UUAUCAGAAUCUCCAGGGGUAC	readtag_1023_x132	132	227.31	TTATCAGAATCTCCAGGGGTAC
242	hsa-miR-361-3p	3p	151	260.03	UCCCCCAGGUGUGAUUCUGAUUU	readtag_2455_x44	44	75.77	TCCCCCAGGTGTGATTCTGATTT
243	hsa-miR-3614-5p	5p	14	24.11	CCACUUGGAUCUGAAGGCUGCCC	readtag_11313_x7	7	12.05	CACTTGGATCTGAAGGCTGCC
244	hsa-miR-362-5p	5p	79	136.04	AAUCCUUGGAACCUAGGUGUGAGU	readtag_3084_x33	33	56.83	AATCCTTGGAACCTAGGTGTGAGT
245	hsa-miR-362-3p	3p	71	122.27	AACACACCUAUUCAAGGAUUCA	readtag_2670_x40	40	68.88	AACACACCTATTCAAGGATTCA
246	hsa-miR-363	3p	7	12.05	AAUUGCACGGUAUCCAUCUGUA	readtag_21240_x3	3	5.17	AATTGCACGGTATCCATCTGTA
247	hsa-miR-365*	5p	1	1.72	AGGGACUUUCAGGGGCAGCUGU	readtag_66595_x1	1	1.72	AGGGACTTTCAGGGGCAGCTGTG
248	hsa-miR-3653	3p	1	1.72	CUAAGAAGUUGACUGAAG	readtag_99164_x1	1	1.72	CTAAGAAGTTGACTGAAGGG
249	hsa-miR-369-5p	5p	4	6.89	AGAUCGACCGUGUUAUAUUCGC	readtag_24318_x3	3	5.17	GACCGTGTTATATTCGCT
250	hsa-miR-369-3p	3p	287	494.23	AAUAAUACAUGGUUGAUCUUU	readtag_713_x202	202	347.86	AATAATACATGGTTGATCTTT
251	hsa-miR-370	3p	19	32.72	GCCUGCUGGGGUGGAACCUGGU	readtag_6733_x13	13	22.39	GCCTGCTGGGGTGGAACCTGGT
252	hsa-miR-372	3p	2	3.44	AAAGUGCUGCGACAUUUGAGCGU	readtag_164733_x1	1	1.72	AAGTGCTGCGACATTTGAGCGT
253	hsa-miR-373	3p	3	5.17	GAAGUGCUUCGAUUUUGGGGUGU	readtag_24918_x3	3	5.17	GAAGTGCTTCGATTTTGGGGTGT
254	hsa-miR-374a	5p	115	198.04	UUAUAAUACAACCUGAUAAGUG	readtag_2302_x47	47	80.94	TTATAATACAACCTGATAAGTG
255	hsa-miR-374a*	3p	103	177.37	CUUAUCAGAUUGUAUUGUAAUU	readtag_1655_x72	72	123.99	CTTATCAGATTGTATTGTAATT
256	hsa-miR-374b	5p	370	637.16	AUAUAAUACAACCUGCUAAGUG	readtag_850_x161	161	277.25	ATATAATACAACCTGCTAAGTG
257	hsa-miR-374b*	3p	7	12.05	CUUAGCAGGUUGUAUUAUCAUU	readtag_23816_x3	3	5.17	CTTAGCAGGTTGTATTATCATT
258	hsa-miR-375	3p	334	575.17	UUUGUUCGUUCGGCUCGCGUGA	readtag_551_x267	267	459.79	TTTGTTCGTTCGGCTCGCGTGA
259	hsa-miR-376a*	5p	155	266.92	GUAGAUUCUCCUUCUAUGAGUA	readtag_1672_x70	70	120.54	GTAGATTCTCCTTCTATGAGT
260	hsa-miR-376c	3p	272	468.4	AACAUAGAGGAAAUUCCACGU	readtag_855_x160	160	275.53	AACATAGAGGAAATTCCACGT
261	hsa-miR-377	3p	68	117.1	AUCACACAAAGGCAACUUUUGU	readtag_3105_x33	33	56.83	ATCACACAAAGGCAACTTTTG
262	hsa-miR-378*	5p	154	265.2	CUCCUGACUCCAGGUCCUGUGU	readtag_1310_x97	97	167.04	CTCCTGACTCCAGGTCCTGTGT
263	hsa-miR-378b	3p	3	5.17	ACUGGACUUGGAGGCAGAA	readtag_34625_x2	2	3.44	ACTGGACTTGGAGGCAGAAA
264	hsa-miR-378c	5p	2	3.44	ACUGGACUUGGAGUCAGAAGAGUGG	readtag_163453_x1	1	1.72	CACTGGACTTGGAGTCAGAAGA
265	hsa-miR-379	5p	320	551.06	UGGUAGACUAUGGAACGUAGG	readtag_874_x155	155	266.92	TGGTAGACTATGGAACGTAGG
266	hsa-miR-379*	3p	7	12.05	UAUGUAACAUGGUCCACUAACU	readtag_12016_x6	6	10.33	TATGTAACATGGTCCACTAAC
267	hsa-miR-380*	5p	2	3.44	UGGUUGACCAUAGAACAUGCGC	readtag_79330_x1	1	1.72	ATGGTTGACCATAGAACATGCG
268	hsa-miR-381	3p	831	1431.04	UAUACAAGGGCAAGCUCUCUGU	readtag_260_x730	730	1257.11	TATACAAGGGCAAGCTCTCTGT
269	hsa-miR-382	5p	29	49.94	GAAGUUGUUCGUGGUGGAUUCG	readtag_5039_x18	18	31	GAAGTTGTTCGTGGTGGATTCG
270	hsa-miR-409-5p	5p	30	51.66	AGGUUACCCGAGCAACUUUGCAU	readtag_8588_x9	9	15.5	AGGTTACCCGAGCAACTTTGCA
271	hsa-miR-409-3p	3p	90	154.99	GAAUGUUGCUCGGUGAACCCCU	readtag_3798_x26	26	44.77	GAATGTTGCTCGGTGAACCCCT
272	hsa-miR-410	3p	37	63.72	AAUAUAACACAGAUGGCCUGU	readtag_3073_x33	33	56.83	AATATAACACAGATGGCCTGT
273	hsa-miR-411	5p	807	1389.71	UAGUAGACCGUAUAGCGUACG	readtag_425_x374	374	644.05	TAGTAGACCGTATAGCGTACG
274	hsa-miR-411*	3p	16	27.55	UAUGUAACACGGUCCACUAACC	readtag_7389_x11	11	18.94	TATGTAACACGGTCCACTAAC
275	hsa-miR-421	3p	5	8.61	AUCAACAGACAUUAAUUGGGCGC	readtag_41326_x2	2	3.44	ATCAACAGACATTAATTGGGCGC
276	hsa-miR-423-5p	5p	766	1319.1	UGAGGGGCAGAGAGCGAGACUUU	readtag_369_x449	449	773.21	TGAGGGGCAGAGAGCGAGACTTT
277	hsa-miR-423-3p	3p	506	871.37	AGCUCGGUCUGAGGCCCCUCAGU	readtag_449_x338	338	582.06	AGCTCGGTCTGAGGCCCCTCAGT
278	hsa-miR-424	5p	1190	2049.26	CAGCAGCAAUUCAUGUUUUGAA	readtag_254_x772	772	1329.43	CAGCAGCAATTCATGTTTTGA
279	hsa-miR-425	5p	2103	3621.5	AAUGACACGAUCACUCCCGUUGA	readtag_253_x784	784	1350.1	AATGACACGATCACTCCCGTTGA
280	hsa-miR-425*	3p	119	204.93	AUCGGGAAUGUCGUGUCCGCCC	readtag_2421_x44	44	75.77	CATCGGGAATGTCGTGTCCGC
281	hsa-miR-4286	5p	2	3.44	ACCCCACUCCUGGUACC	readtag_28912_x2	2	3.44	ACCCCACTCCTGGTACCATA
282	hsa-miR-431	5p	3	5.17	UGUCUUGCAGGCCGUCAUGCA	readtag_143058_x1	1	1.72	TGTCTTGCAGGCCGTCATG
283	hsa-miR-432	5p	7	12.05	UCUUGGAGUAGGUCAUUGGGUGG	readtag_26083_x3	3	5.17	TCTTGGAGTAGGTCATTGGGTG
284	hsa-miR-433	3p	2	3.44	AUCAUGAUGGGCUCCUCGGUGU	readtag_36954_x2	2	3.44	ATCATGATGGGCTCCTCGGTGT
285	hsa-miR-449a	5p	1	1.72	UGGCAGUGUAUUGUUAGCUGGU	readtag_53095_x1	1	1.72	TGGCAGTGTATTGTTAGCTGG
286	hsa-miR-450b-5p	5p	15	25.83	UUUUGCAAUAUGUUCCUGAAUA	readtag_9983_x8	8	13.78	TTTTGCAATATGTTCCTGAAT
287	hsa-miR-451	5p	9413	16209.8	AAACCGUUACCAUUACUGAGUU	readtag_69_x3613	3613	6221.82	AAACCGTTACCATTACTGAGTTT
288	hsa-miR-452	5p	12	20.66	AACUGUUUGCAGAGGAAACUGA	readtag_11829_x6	6	10.33	AACTGTTTGCAGAGGAAACTGA
289	hsa-miR-454	3p	11	18.94	UAGUGCAAUAUUGCUUAUAGGGU	readtag_19052_x4	4	6.89	TAGTGCAATATTGCTTATAGGGT
290	hsa-miR-455-5p	5p	1520	2617.54	UAUGUGCCUUUGGACUACAUCG	readtag_205_x1013	1013	1744.45	TATGTGCCTTTGGACTACATCG
291	hsa-miR-455-3p	3p	777	1338.04	GCAGUCCAUGGGCAUAUACAC	readtag_649_x221	221	380.58	GCAGTCCATGGGCATATACA
292	hsa-miR-483-5p	5p	29	49.94	AAGACGGGAGGAAAGAAGGGAG	readtag_6390_x14	14	24.11	AAGACGGGAGGAAAGAAGGGAG
293	hsa-miR-483-3p	3p	34	58.55	UCACUCCUCUCCUCCCGUCUU	readtag_6141_x14	14	24.11	TCACTCCTCTCCTCCCGTCTTC
294	hsa-miR-484	5p	220	378.85	UCAGGCUCAGUCCCCUCCCGAU	readtag_1229_x105	105	180.82	TCAGGCTCAGTCCCCTCCCGAT
295	hsa-miR-485-5p	5p	17	29.28	AGAGGCUGGCCGUGAUGAAUUC	readtag_12864_x6	6	10.33	AGAGGCTGGCCGTGATGAATTCG
296	hsa-miR-485-3p	3p	9	15.5	GUCAUACACGGCUCUCCUCUCU	readtag_16839_x4	4	6.89	GTCATACACGGCTCTCCTCTCT
297	hsa-miR-487b	3p	113	194.59	AAUCGUACAGGGUCAUCCACUU	readtag_2743_x38	38	65.44	AATCGTACAGGGTCATCCACT
298	hsa-miR-491-5p	5p	3	5.17	AGUGGGGAACCCUUCCAUGAGG	readtag_50832_x1	1	1.72	AGTGGGGAACCCTTCCATGAGG
299	hsa-miR-493*	5p	16	27.55	UUGUACAUGGUAGGCUUUCAUU	readtag_8193_x10	10	17.22	TTGTACATGGTAGGCTTTCATT
300	hsa-miR-493	3p	8	13.78	UGAAGGUCUACUGUGUGCCAGG	readtag_14802_x5	5	8.61	TGAAGGTCTACTGTGTGCCAGG
301	hsa-miR-494	3p	71	122.27	UGAAACAUACACGGGAAACCUC	readtag_3332_x30	30	51.66	TGAAACATACACGGGAAACCTCT
302	hsa-miR-495	3p	56	96.44	AAACAAACAUGGUGCACUUCUU	readtag_4129_x23	23	39.61	AAACAAACATGGTGCACTTCTTT
303	hsa-miR-496	3p	4	6.89	UGAGUAUUACAUGGCCAAUCUC	readtag_180398_x1	1	1.72	TGAGTATTACATGGCCAATCTC
304	hsa-miR-497	5p	65	111.93	CAGCAGCACACUGUGGUUUGU	readtag_3727_x27	27	46.5	CAGCAGCACACTGTGGTTTGT
305	hsa-miR-497*	3p	18	31	CAAACCACACUGUGGUGUUAGA	readtag_10501_x7	7	12.05	TCCAAACCACACTGTGGTGTTAG
306	hsa-miR-499-5p	5p	18	31	UUAAGACUUGCAGUGAUGUUU	readtag_7201_x12	12	20.66	TTAAGACTTGCAGTGATGTTT
307	hsa-miR-499-3p	3p	1	1.72	AACAUCACAGCAAGUCUGUGCU	readtag_134707_x1	1	1.72	TGAACATCACAGCAAGTCTGTGC
308	hsa-miR-500a*	3p	65	111.93	AUGCACCUGGGCAAGGAUUCUG	readtag_2748_x38	38	65.44	ATGCACCTGGGCAAGGATTCTGA
309	hsa-miR-501-5p	5p	2	3.44	AAUCCUUUGUCCCUGGGUGAGA	readtag_41279_x2	2	3.44	AATCCTTTGTCCCTGGGTGAGA
310	hsa-miR-502-5p	5p	19	32.72	AUCCUUGCUAUCUGGGUGCUA	readtag_17182_x4	4	6.89	AATCCTTGCTATCTGGGTGCTAGT
311	hsa-miR-502-3p	3p	65	111.93	AAUGCACCUGGGCAAGGAUUCA	readtag_3053_x34	34	58.55	AATGCACCTGGGCAAGGATTCA
312	hsa-miR-503	5p	43	74.05	UAGCAGCGGGAACAGUUCUGCAG	readtag_4275_x22	22	37.89	TAGCAGCGGGAACAGTTCTGCAG
313	hsa-miR-504	5p	1	1.72	AGACCCUGGUCUGCACUCUAUC	readtag_96615_x1	1	1.72	AGACCCTGGTCTGCACTCTATC
314	hsa-miR-505*	5p	16	27.55	GGGAGCCAGGAAGUAUUGAUGU	readtag_10866_x7	7	12.05	GGGAGCCAGGAAGTATTGATGTT
315	hsa-miR-505	3p	1003	1727.23	CGUCAACACUUGCUGGUUUCCU	readtag_537_x278	278	478.73	GTCAACACTTGCTGGTTTCCTCT
316	hsa-miR-506	3p	3	5.17	UAAGGCACCCUUCUGAGUAGA	readtag_40061_x2	2	3.44	GTAAGGCACCCTTCTGAGTAGA
317	hsa-miR-507	3p	12	20.66	UUUUGCACCUUUUGGAGUGAA	readtag_7947_x10	10	17.22	TTTTGCACCTTTTGGAGTGAA
318	hsa-miR-513b	5p	4	6.89	UUCACAAGGAGGUGUCAUUUAU	readtag_18399_x4	4	6.89	TTCACAAGGAGGTGTCATTTAT
319	hsa-miR-532-5p	5p	284	489.07	CAUGCCUUGAGUGUAGGACCGU	readtag_669_x214	214	368.52	CATGCCTTGAGTGTAGGACCGT
320	hsa-miR-532-3p	3p	60	103.32	CCUCCCACACCCAAGGCUUGCA	readtag_3220_x32	32	55.11	CCTCCCACACCCAAGGCTTGCA
321	hsa-miR-539	5p	2	3.44	GGAGAAAUUAUCCUUGGUGUGU	readtag_32449_x2	2	3.44	GGAGAAATTATCCTTGGTGTGT
322	hsa-miR-541*	5p	1	1.72	AAAGGAUUCUGCUGUCGGUCCCACU	readtag_160553_x1	1	1.72	AAAGGATTCTGCTGTCGGTCCCA
323	hsa-miR-542-5p	5p	24	41.33	UCGGGGAUCAUCAUGUCACGAGA	readtag_7818_x11	11	18.94	TCGGGGATCATCATGTCACGAGA
324	hsa-miR-542-3p	3p	108	185.98	UGUGACAGAUUGAUAACUGAAA	readtag_2325_x46	46	79.22	TGTGACAGATTGATAACTGA
325	hsa-miR-543	3p	17	29.28	AAACAUUCGCGGUGCACUUCUU	readtag_10822_x7	7	12.05	AAACATTCGCGGTGCACTTCTT
326	hsa-miR-551a	3p	1	1.72	GCGACCCACUCUUGGUUUCCA	readtag_141391_x1	1	1.72	GCGACCCACTCTTGGTTTCCA
327	hsa-miR-551b	3p	15	25.83	GCGACCCAUACUUGGUUUCAG	readtag_14730_x5	5	8.61	GCGACCCATACTTGGTTTCAG
328	hsa-miR-582-5p	5p	67	115.38	UUACAGUUGUUCAACCAGUUACU	readtag_2815_x37	37	63.72	TTACAGTTGTTCAACCAGTTACT
329	hsa-miR-582-3p	3p	34	58.55	UAACUGGUUGAACAACUGAACC	readtag_6622_x13	13	22.39	TAACTGGTTGAACAACTGAAC
330	hsa-miR-584	5p	1	1.72	UUAUGGUUUGCCUGGGACUGAG	readtag_133627_x1	1	1.72	TTATGGTTTGCCTGGGACTGA
331	hsa-miR-598	3p	38	65.44	UACGUCAUCGUUGUCAUCGUCA	readtag_4614_x20	20	34.44	TACGTCATCGTTGTCATCGTCA
332	hsa-miR-628-5p	5p	6	10.33	AUGCUGACAUAUUUACUAGAGG	readtag_28795_x2	2	3.44	ATGCTGACATATTTACTAGAGGGT
333	hsa-miR-628-3p	3p	4	6.89	UCUAGUAAGAGUGGCAGUCGA	readtag_36108_x2	2	3.44	TCTAGTAAGAGTGGCAGTCGA
334	hsa-miR-652	3p	17	29.28	AAUGGCGCCACUAGGGUUGUG	readtag_8275_x10	10	17.22	AATGGCGCCACTAGGGTTGTG
335	hsa-miR-654-5p	5p	14	24.11	UGGUGGGCCGCAGAACAUGUGC	readtag_13781_x5	5	8.61	TGGTGGGCCGCAGAACATGT
336	hsa-miR-654-3p	3p	64	110.21	UAUGUCUGCUGACCAUCACCUU	readtag_3793_x26	26	44.77	TATGTCTGCTGACCATCACC
337	hsa-miR-655	3p	12	20.66	AUAAUACAUGGUUAACCUCUUU	readtag_8670_x9	9	15.5	ATAATACATGGTTAACCTCTTT
338	hsa-miR-656	3p	14	24.11	AAUAUUAUACAGUCAACCUCU	readtag_6582_x13	13	22.39	AATATTATACAGTCAACCTCT
339	hsa-miR-660	5p	250	430.52	UACCCAUUGCAUAUCGGAGUUG	readtag_823_x167	167	287.58	TACCCATTGCATATCGGAGTTGT
340	hsa-miR-664	3p	619	1065.96	UAUUCAUUUAUCCCCAGCCUACA	readtag_377_x429	429	738.77	TATTCATTTATCCCCAGCCTACA
341	hsa-miR-665	3p	3	5.17	ACCAGGAGGCUGAGGCCCCU	readtag_116694_x1	1	1.72	ACCAGGAGGCTGAGGCCCCTCA
342	hsa-miR-668	3p	2	3.44	UGUCACUCGGCUCGGCCCACUAC	readtag_50929_x1	1	1.72	TGTCACTCGGCTCGGCCCACTACC
343	hsa-miR-670	5p	1	1.72	GUCCCUGAGUGUAUGUGGUG	readtag_90124_x1	1	1.72	GTCCCTGAGTGTATGTGGTGAA
344	hsa-miR-671-5p	5p	18	31	AGGAAGCCCUGGAGGGGCUGGAG	readtag_8891_x9	9	15.5	AGGAAGCCCTGGAGGGGCTGGAGG
345	hsa-miR-671-3p	3p	1	1.72	UCCGGUUCUCAGGGCUCCACC	readtag_110761_x1	1	1.72	TCCGGTTCTCAGGGCTCCACCT
346	hsa-miR-675	5p	3	5.17	UGGUGCGGAGAGGGCCCACAGUG	readtag_40444_x2	2	3.44	TGGTGCGGAGAGGGCCCACAGT
347	hsa-miR-675*	3p	35	60.27	CUGUAUGCCCUCACCGCUCA	readtag_3382_x30	30	51.66	CTGTATGCCCTCACCGCTCAGC
348	hsa-miR-7	5p	3	5.17	UGGAAGACUAGUGAUUUUGUUGU	readtag_39609_x2	2	3.44	TGGAAGACTAGTGATTTTGTTGTTT
349	hsa-miR-7-1*	3p	23	39.61	CAACAAAUCACAGUCUGCCAUA	readtag_5700_x16	16	27.55	CAACAAATCACAGTCTGCCATA
350	hsa-miR-708	5p	13	22.39	AAGGAGCUUACAAUCUAGCUGGG	readtag_10990_x7	7	12.05	AAGGAGCTTACAATCTAGCTGG
351	hsa-miR-708*	3p	4	6.89	CAACUAGACUGUGAGCUUCUAG	readtag_39953_x2	2	3.44	AACTAGACTGTGAGCTTCTAGA
352	hsa-miR-744	5p	264	454.63	UGCGGGGCUAGGGCUAACAGCA	readtag_951_x141	141	242.81	TGCGGGGCTAGGGCTAACAGC
353	hsa-miR-744*	3p	2	3.44	CUGUUGCCACUAACCUCAACCU	readtag_58294_x1	1	1.72	CTGTTGCCACTAACCTCAAC
354	hsa-miR-758	3p	1	1.72	UUUGUGACCUGGUCCACUAACC	readtag_103652_x1	1	1.72	TTTGTGACCTGGTCCACTAA
355	hsa-miR-769-5p	5p	24	41.33	UGAGACCUCUGGGUUCUGAGCU	readtag_6240_x14	14	24.11	TGAGACCTCTGGGTTCTGAGC
356	hsa-miR-873	5p	1	1.72	GCAGGAACUUGUGAGUCUCCU	readtag_58328_x1	1	1.72	TGCAGGAACTTGTGAGTCTCC
357	hsa-miR-874	3p	21	36.16	CUGCCCUGGCCCGAGGGACCGA	readtag_9788_x8	8	13.78	CTGCCCTGGCCCGAGGGACCGAC
358	hsa-miR-876-5p	5p	3	5.17	UGGAUUUCUUUGUGAAUCACCA	readtag_115921_x1	1	1.72	TGGATTTCTTTGTGAATCACC
359	hsa-miR-876-3p	3p	1	1.72	UGGUGGUUUACAAAGUAAUUCA	readtag_81862_x1	1	1.72	TGGTGGTTTACAAAGTAATTCA
360	hsa-miR-885-3p	3p	8	13.78	AGGCAGCGGGGUGUAGUGGAUA	readtag_14192_x5	5	8.61	AGGCAGCGGGGTGTAGTGGAT
361	hsa-miR-887	3p	54	92.99	GUGAACGGGCGCCAUCCCGAGG	readtag_5012_x18	18	31	GTGAACGGGCGCCATCCCGAGG
362	hsa-miR-889	3p	114	196.32	UUAAUAUCGGACAACCAUUGU	readtag_2029_x55	55	94.71	TTAATATCGGACAACCATTGT
363	hsa-miR-92a-1*	5p	3	5.17	AGGUUGGGAUCGGUUGCAAUGCU	readtag_36014_x2	2	3.44	AGGTTGGGATCGGTTGCAATGCT
364	hsa-miR-92a	3p	386	664.72	UAUUGCACUUGUCCCGGCCUGU	readtag_435_x360	360	619.94	TATTGCACTTGTCCCGGCCTGTT
365	hsa-miR-92b	3p	11	18.94	UAUUGCACUCGUCCCGGCCUCC	readtag_8559_x9	9	15.5	TATTGCACTCGTCCCGGCCTCC
366	hsa-miR-93	5p	1467	2526.27	CAAAGUGCUGUUCGUGCAGGUAG	readtag_207_x1004	1004	1728.95	CAAAGTGCTGTTCGTGCAGGTAG
367	hsa-miR-93*	3p	5	8.61	ACUGCUGAGCUAGCACUUCCCG	readtag_23378_x3	3	5.17	ACTGCTGAGCTAGCACTTCCCG
368	hsa-miR-940	3p	3	5.17	AAGGCAGGGCCCCCGCUCCCC	readtag_39913_x2	2	3.44	AAGGCAGGGCCCCCGCTCC
369	hsa-miR-942	5p	3	5.17	UCUUCUCUGUUUUGGCCAUGUG	readtag_30091_x2	2	3.44	TTCTCTGTTTTGGCCATGTGT
370	hsa-miR-95	3p	4	6.89	UUCAACGGGUAUUUAUUGAGCA	readtag_35776_x2	2	3.44	TTCAACGGGTATTTATTGAGC
371	hsa-miR-96	5p	35	60.27	UUUGGCACUAGCACAUUUUUGCU	readtag_4526_x21	21	36.16	TTTGGCACTAGCACATTTTTGCT
372	hsa-miR-98	5p	279	480.46	UGAGGUAGUAAGUUGUAUUGUU	readtag_932_x146	146	251.42	TGAGGTAGTAAGTTGTATTGTT
373	hsa-miR-99a	5p	2056	3540.57	AACCCGUAGAUCCGAUCUUGUG	readtag_181_x1122	1122	1932.16	AACCCGTAGATCCGATCTTGT
374	hsa-miR-99a*	3p	60	103.32	CAAGCUCGCUUCUAUGGGUCUG	readtag_3103_x33	33	56.83	CAAGCTCGCTTCTATGGGTCTG
375	hsa-miR-99b	5p	324	557.95	CACCCGUAGAACCGACCUUGCG	readtag_771_x181	181	311.69	CACCCGTAGAACCGACCTTGCG
376	hsa-miR-99b*	3p	3	5.17	CAAGCUCGUGUCUGUGGGUCCG	readtag_27690_x2	2	3.44	CAAGCTCGTGTCTGTGGGTCCG

## Sheet: high LDL-C Chow diet, #1x4154
Bin #	miRNA	Arm	Absolute count	Relative count	miRNA sequence	Most abundant
						Tag ID	Absolute count	Relative count	Tag sequence
1	hsa-let-7a	5p	44	63.15	UGAGGUAGUAGGUUGUAUAGUU	readtag_7571_x14	14	20.09	TGAGGTAGTAGGTTGTATAGTTTA
2	hsa-let-7a-2*	3p	2	2.87	CUGUACAGCCUCCUAGCUUUCC	readtag_93671_x1	1	1.44	CTGTACAGCCTCCTAGCTTTCC
3	hsa-let-7b	5p	4748	6814.62	UGAGGUAGUAGGUUGUGUGGUU	readtag_103_x2682	2682	3849.37	TGAGGTAGTAGGTTGTGTGGTT
4	hsa-let-7b*	3p	25	35.88	CUAUACAACCUACUGCCUUCCC	readtag_6771_x17	17	24.4	CTATACAACCTACTGCCTTCC
5	hsa-let-7c	5p	3255	4671.78	UGAGGUAGUAGGUUGUAUGGUU	readtag_114_x2291	2291	3288.18	TGAGGTAGTAGGTTGTATGGTT
6	hsa-let-7d	5p	1101	1580.22	AGAGGUAGUAGGUUGCAUAGUU	readtag_335_x626	626	898.47	AGAGGTAGTAGGTTGCATAGTT
7	hsa-let-7d*	3p	70	100.47	CUAUACGACCUGCUGCCUUUCU	readtag_4559_x27	27	38.75	CTATACGACCTGCTGCCTTTCT
8	hsa-let-7e	5p	512	734.85	UGAGGUAGGAGGUUGUAUAGUU	readtag_720_x257	257	368.86	TGAGGTAGGAGGTTGTATAGTT
9	hsa-let-7e*	3p	6	8.61	CUAUACGGCCUCCUAGCUUUCC	readtag_16323_x6	6	8.61	CTATACGGCCTCCTAGCTTTCC
10	hsa-let-7f	5p	1105	1585.96	UGAGGUAGUAGAUUGUAUAGUU	readtag_264_x880	880	1263.03	TGAGGTAGTAGATTGTATAGTTT
11	hsa-let-7f-1*	3p	10	14.35	CUAUACAAUCUAUUGCCUUCCC	readtag_14501_x6	6	8.61	CTATACAATCTATTGCCTTCC
12	hsa-let-7f-2*	3p	5	7.18	CUAUACAGUCUACUGUCUUUCC	readtag_36130_x2	2	2.87	CTATACAGTCTACTGTCTTT
13	hsa-let-7g	5p	12229	17551.8	UGAGGUAGUAGUUUGUACAGUU	readtag_32_x8991	8991	12904.4	TGAGGTAGTAGTTTGTACAGTT
14	hsa-let-7g*	3p	30	43.06	CUGUACAGGCCACUGCCUUGC	readtag_5332_x22	22	31.58	CTGTACAGGCCACTGCCTTGC
15	hsa-let-7i	5p	871	1250.11	UGAGGUAGUAGUUUGUGCUGUU	readtag_478_x413	413	592.76	TGAGGTAGTAGTTTGTGCTGTT
16	hsa-let-7i*	3p	42	60.28	CUGCGCAAGCUACUGCCUUGCU	readtag_4869_x25	25	35.88	CTGCGCAAGCTACTGCCTTGCT
17	hsa-miR-1	3p	1	1.44	UGGAAUGUAAAGAAGUAUGUAU	readtag_148473_x1	1	1.44	TGGAATGTAAAGAAGTATGTATT
18	hsa-miR-100	5p	2579	3701.54	AACCCGUAGAUCCGAACUUGUG	readtag_202_x1233	1233	1769.68	AACCCGTAGATCCGAACTTGT
19	hsa-miR-101*	5p	37	53.1	CAGUUAUCACAGUGCUGAUGCU	readtag_7899_x14	14	20.09	TCAGTTATCACAGTGCTGATGC
20	hsa-miR-101	3p	2436	3496.3	UACAGUACUGUGAUAACUGAA	readtag_112_x2332	2332	3347.03	TACAGTACTGTGATAACTGAAGA
21	hsa-miR-103	3p	14	20.09	AGCAGCAUUGUACAGGGCUAUGA	readtag_9474_x11	11	15.79	AGCAGCATTGTACAGGGCTATGAAA
22	hsa-miR-103-2*	5p	1	1.44	AGCUUCUUUACAGUGCUGCCUUG	readtag_112410_x1	1	1.44	AGCTTCTTTACAGTGCTGCCTTGT
23	hsa-miR-106a	5p	1	1.44	AAAAGUGCUUACAGUGCAGGUAG	readtag_153925_x1	1	1.44	AAAGTGCTTACAGTGCAGGTAGC
24	hsa-miR-106b	5p	3570	5123.88	UAAAGUGCUGACAGUGCAGAU	readtag_147_x1783	1783	2559.07	TAAAGTGCTGACAGTGCAGATA
25	hsa-miR-106b*	3p	29	41.62	CCGCACUGUGGGUACUUGCUGC	readtag_14242_x7	7	10.05	CCGCACTGTGGGTACTTGCT
26	hsa-miR-107	3p	110	157.88	AGCAGCAUUGUACAGGGCUAUCA	readtag_2213_x64	64	91.86	AGCAGCATTGTACAGGGCTATCA
27	hsa-miR-10a	5p	2307	3311.15	UACCCUGUAGAUCCGAAUUUGUG	readtag_219_x1076	1076	1544.34	TACCCTGTAGATCCGAATTTGT
28	hsa-miR-10a*	3p	13	18.66	CAAAUUCGUAUCUAGGGGAAUA	readtag_11049_x9	9	12.92	CAAATTCGTATCTAGGGGAAT
29	hsa-miR-10b	5p	123	176.54	UACCCUGUAGAACCGAAUUUGUG	readtag_1831_x84	84	120.56	TACCCTGTAGAACCGAATTTGT
30	hsa-miR-122	5p	83416	119724	UGGAGUGUGACAAUGGUGUUUG	readtag_5_x36803	36803	52821.9	TGGAGTGTGACAATGGTGTTTG
31	hsa-miR-122*	3p	2062	2959.51	AACGCCAUUAUCACACUAAAUA	readtag_239_x966	966	1386.46	AACGCCATTATCACACTAAAT
32	hsa-miR-1247	5p	3	4.31	ACCCGUCCCGUUCGUCCCCGGA	readtag_25136_x3	3	4.31	ACCCGTCCCGTTCGTCCCCGGA
33	hsa-miR-125a-5p	5p	466	668.83	UCCCUGAGACCCUUUAACCUGUGA	readtag_897_x197	197	282.75	TCCCTGAGACCCTTTAACCTGT
34	hsa-miR-125a-3p	3p	3	4.31	ACAGGUGAGGUUCUUGGGAGCC	readtag_144995_x1	1	1.44	CAGGTGAGGTTCTTGGGAGC
35	hsa-miR-125b	5p	26	37.32	UCCCUGAGACCCUAACUUGUGA	readtag_8458_x13	13	18.66	TCCCTGAGACCCTAACTTGTGAG
36	hsa-miR-125b-1*	3p	7	10.05	ACGGGUUAGGCUCUUGGGAGCU	readtag_40570_x2	2	2.87	ACGGGTTAGGCTCTTGGGAG
37	hsa-miR-125b-2*	3p	134	192.33	UCACAAGUCAGGCUCUUGGGAC	readtag_2416_x58	58	83.25	ACAAGTCAGGCTCTTGGGACC
38	hsa-miR-126*	5p	8351	11985.9	CAUUAUUACUUUUGGUACGCG	readtag_44_x6760	6760	9702.37	CATTATTACTTTTGGTACGCG
39	hsa-miR-126	3p	16812	24129.6	UCGUACCGUGAGUAAUAAUGCG	readtag_27_x10008	10008	14364.1	TCGTACCGTGAGTAATAATGCG
40	hsa-miR-1262	5p	5	7.18	AUGGGUGAAUUUGUAGAAGGAU	readtag_50343_x2	2	2.87	TGATGGGTGAATTTGTAGAAG
41	hsa-miR-127-5p	5p	177	254.04	CUGAAGCUCAGAGGGCUCUGAU	readtag_1897_x80	80	114.82	CTGAAGCTCAGAGGGCTCTGAT
42	hsa-miR-127-3p	3p	1351	1939.04	UCGGAUCCGUCUGAGCUUGGCU	readtag_278_x808	808	1159.69	TCGGATCCGTCTGAGCTTGGC
43	hsa-miR-1271	5p	4	5.74	CUUGGCACCUAGCAAGCACUCA	readtag_40413_x2	2	2.87	CTTGGCACCTAGCAAGCACTC
44	hsa-miR-1277	3p	12	17.22	UACGUAGAUAUAUAUGUAUUUU	readtag_15845_x6	6	8.61	TACGTAGATATATATGTATTTT
45	hsa-miR-128	3p	52	74.63	UCACAGUGAACCGGUCUCUUU	readtag_3216_x41	41	58.85	TCACAGTGAACCGGTCTCTTTT
46	hsa-miR-1296	5p	17	24.4	UUAGGGCCCUGGCUCCAUCUCC	readtag_14948_x6	6	8.61	TTAGGGCCCTGGCTCCATCT
47	hsa-miR-1301	3p	10	14.35	UUGCAGCUGCCUGGGAGUGACUUC	readtag_26184_x3	3	4.31	TTGCAGCTGCCTGGGAGTGACT
48	hsa-miR-1307	3p	253	363.12	ACUCGGCGUGGCGUCGGUCGUG	readtag_1418_x114	114	163.62	ACTCGGCGTGGCGTCGGTCGTGG
49	hsa-miR-130b*	5p	5	7.18	ACUCUUUCCCUGUUGCACUAC	readtag_18009_x5	5	7.18	ACTCTTTCCCTGTTGCACTACT
50	hsa-miR-130b	3p	44	63.15	CAGUGCAAUGAUGAAAGGGCAU	readtag_5114_x23	23	33.01	CAGTGCAATGATGAAAGGGCAT
51	hsa-miR-132	3p	26	37.32	UAACAGUCUACAGCCAUGGUCG	readtag_6204_x18	18	25.83	TAACAGTCTACAGCCATGGTCG
52	hsa-miR-134	5p	60	86.12	UGUGACUGGUUGACCAGAGGGG	readtag_4002_x32	32	45.93	TGTGACTGGTTGACCAGAGG
53	hsa-miR-135b	5p	12	17.22	UAUGGCUUUUCAUUCCUAUGUGA	readtag_22344_x4	4	5.74	TATGGCTTTTCATTCCTATGTGA
54	hsa-miR-136	5p	874	1254.42	ACUCCAUUUGUUUUGAUGAUGGA	readtag_471_x420	420	602.81	ACTCCATTTGTTTTGATGATGG
55	hsa-miR-136*	3p	321	460.72	CAUCAUCGUCUCAAAUGAGUCU	readtag_1599_x99	99	142.09	ATCATCGTCTCAAATGAGTCT
56	hsa-miR-137	3p	2	2.87	UUAUUGCUUAAGAAUACGCGUAG	readtag_101934_x1	1	1.44	TATTGCTTAAGAATACGCGTAG
57	hsa-miR-138-2*	3p	1	1.44	GCUAUUUCACGACACCAGGGUU	readtag_136092_x1	1	1.44	GCTATTTCACGACACCAGGGT
58	hsa-miR-139-5p	5p	366	525.31	UCUACAGUGCACGUGUCUCCAG	readtag_1054_x163	163	233.95	TCTACAGTGCACGTGTCTCCAGT
59	hsa-miR-139-3p	3p	77	110.52	GGAGACGCGGCCCUGUUGGAGU	readtag_4475_x27	27	38.75	TGGAGACGCGGCCCTGTTGGAG
60	hsa-miR-140-5p	5p	480	688.93	CAGUGGUUUUACCCUAUGGUAG	readtag_492_x401	401	575.54	CAGTGGTTTTACCCTATGGTAG
61	hsa-miR-140-3p	3p	4200	6028.1	UACCACAGGGUAGAACCACGG	readtag_185_x1402	1402	2012.24	TACCACAGGGTAGAACCACGGA
62	hsa-miR-141*	5p	1	1.44	CAUCUUCCAGUACAGUGUUGGA	readtag_118834_x1	1	1.44	CATCTTCCAGTACAGTGTTGGA
63	hsa-miR-141	3p	726	1042	UAACACUGUCUGGUAAAGAUGG	readtag_419_x484	484	694.67	TAACACTGTCTGGTAAAGATGGC
64	hsa-miR-142-5p	5p	857	1230.02	CAUAAAGUAGAAAGCACUACU	readtag_586_x326	326	467.9	CATAAAGTAGAAAGCACTACT
65	hsa-miR-142-3p	3p	18356	26345.7	UGUAGUGUUUCCUACUUUAUGGA	readtag_53_x5523	5523	7926.95	GTAGTGTTTCCTACTTTATGGA
66	hsa-miR-143*	5p	68	97.6	GGUGCAGUGCUGCAUCUCUGGU	readtag_3041_x44	44	63.15	GGTGCAGTGCTGCATCTCTGG
67	hsa-miR-143	3p	28078	40299.3	UGAGAUGAAGCACUGUAGCUC	readtag_15_x17340	17340	24887.4	TGAGATGAAGCACTGTAGCT
68	hsa-miR-144*	5p	379	543.96	GGAUAUCAUCAUAUACUGUAAG	readtag_822_x221	221	317.19	GGATATCATCATATACTGTAAGT
69	hsa-miR-144	3p	442	634.39	UACAGUAUAGAUGAUGUACU	readtag_704_x261	261	374.6	TACAGTATAGATGATGTACT
70	hsa-miR-145	5p	1108	1590.27	GUCCAGUUUUCCCAGGAAUCCCU	readtag_360_x566	566	812.36	GTCCAGTTTTCCCAGGAATCCCT
71	hsa-miR-145*	3p	31	44.49	GGAUUCCUGGAAAUACUGUUCU	readtag_9285_x11	11	15.79	ATTCCTGGAAATACTGTTCT
72	hsa-miR-146a	5p	239	343.03	UGAGAACUGAAUUCCAUGGGUU	readtag_1186_x142	142	203.81	TGAGAACTGAATTCCATGGGTT
73	hsa-miR-146b-5p	5p	923	1324.75	UGAGAACUGAAUUCCAUAGGCU	readtag_628_x297	297	426.27	TGAGAACTGAATTCCATAGGCTGT
74	hsa-miR-148a*	5p	232	332.98	AAAGUUCUGAGACACUCCGACU	readtag_1035_x166	166	238.25	AAAGTTCTGAGACACTCCGACT
75	hsa-miR-148a	3p	136424	195804	UCAGUGCACUACAGAACUUUGU	readtag_1_x107799	107799	154720	TCAGTGCACTACAGAACTTTGT
76	hsa-miR-148b	3p	3599	5165.51	UCAGUGCAUCACAGAACUUUGU	readtag_101_x2797	2797	4014.43	TCAGTGCATCACAGAACTTTGT
77	hsa-miR-149	5p	32	45.93	UCUGGCUCCGUGUCUUCACUCCC	readtag_8594_x12	12	17.22	TCTGGCTCCGTGTCTTCACTCCC
78	hsa-miR-149*	3p	1	1.44	AGGGAGGGACGGGGGCUGUGC	readtag_134867_x1	1	1.44	GAGGGAGGGACGGGGGCTGTG
79	hsa-miR-150	5p	302	433.45	UCUCCCAACCCUUGUACCAGUG	readtag_939_x189	189	271.26	TCTCCCAACCCTTGTACCAGTG
80	hsa-miR-151-5p	5p	30	43.06	UCGAGGAGCUCACAGUCUAGU	readtag_4332_x29	29	41.62	TCGAGGAGCTCACAGTCTAGTAT
81	hsa-miR-151-3p	3p	337	483.68	CUAGACUGAAGCUCCUUGAGG	readtag_713_x258	258	370.3	CTAGACTGAAGCTCCTTGAGGA
82	hsa-miR-152	3p	2743	3936.92	UCAGUGCAUGACAGAACUUGG	readtag_119_x2237	2237	3210.68	TCAGTGCATGACAGAACTTGG
83	hsa-miR-154	5p	60	86.12	UAGGUUAUCCGUGUUGCCUUCG	readtag_2914_x47	47	67.46	TAGGTTATCCGTGTTGCCTTCG
84	hsa-miR-154*	3p	31	44.49	AAUCAUACACGGUUGACCUAUU	readtag_4413_x28	28	40.19	AATCATACACGGTTGACCTATT
85	hsa-miR-155	5p	87	124.87	UUAAUGCUAAUCGUGAUAGGGGU	readtag_4673_x26	26	37.32	TTAATGCTAATCGTGATAGGGGT
86	hsa-miR-15a	5p	1538	2207.43	UAGCAGCACAUAAUGGUUUGUG	readtag_408_x493	493	707.58	TAGCAGCACATAATGGTTTGTG
87	hsa-miR-15a*	3p	3	4.31	CAGGCCAUAUUGUGCUGCCUCA	readtag_47928_x2	2	2.87	CAGGCCATATTGTGCTGCCTCA
88	hsa-miR-15b	5p	335	480.81	UAGCAGCACAUCAUGGUUUACA	readtag_911_x194	194	278.44	TAGCAGCACATCATGGTTTACA
89	hsa-miR-15b*	3p	18	25.83	CGAAUCAUUAUUUGCUGCUCUA	readtag_18571_x5	5	7.18	CGAATCATTATTTGCTGCT
90	hsa-miR-16	5p	38	54.54	UAGCAGCACGUAAAUAUUGGCG	readtag_4870_x25	25	35.88	TAGCAGCACGTAAATATTGGCGTT
91	hsa-miR-16-1*	3p	24	34.45	CCAGUAUUAACUGUGCUGCUGA	readtag_7754_x14	14	20.09	CCAGTATTAACTGTGCTGCTGA
92	hsa-miR-16-2*	3p	17	24.4	CCAAUAUUACUGUGCUGCUUUA	readtag_12965_x7	7	10.05	ACCAATATTACTGTGCTGCTT
93	hsa-miR-17	5p	1709	2452.86	CAAAGUGCUUACAGUGCAGGUAG	readtag_189_x1357	1357	1947.65	CAAAGTGCTTACAGTGCAGGTAG
94	hsa-miR-17*	3p	378	542.53	ACUGCAGUGAAGGCACUUGUAG	readtag_598_x317	317	454.98	ACTGCAGTGAAGGCACTTGTAG
95	hsa-miR-181a-2*	3p	35	50.23	ACCACUGACCGUUGACUGUACC	readtag_8266_x13	13	18.66	ACCACTGACCGTTGACTGTAC
96	hsa-miR-181b	5p	18	25.83	AACAUUCAUUGCUGUCGGUGGGU	readtag_6839_x16	16	22.96	AACATTCATTGCTGTCGGTGGGTTT
97	hsa-miR-181c	5p	19	27.27	AACAUUCAACCUGUCGGUGAGU	readtag_10975_x9	9	12.92	AACATTCAACCTGTCGGTGAGTT
98	hsa-miR-181d	5p	4	5.74	AACAUUCAUUGUUGUCGGUGGGU	readtag_43601_x2	2	2.87	AACATTCATTGTTGTCGGTGGGT
99	hsa-miR-182	5p	141	202.37	UUUGGCAAUGGUAGAACUCACACU	readtag_2417_x58	58	83.25	TTTGGCAATGGTAGAACTCACACT
100	hsa-miR-183	5p	31	44.49	UAUGGCACUGGUAGAAUUCACU	readtag_5951_x19	19	27.27	TATGGCACTGGTAGAATTCACT
101	hsa-miR-183*	3p	1	1.44	GUGAAUUACCGAAGGGCCAUAA	readtag_162703_x1	1	1.44	TGAATTACCGAAGGGCCATAAA
102	hsa-miR-184	3p	1	1.44	UGGACGGAGAACUGAUAAGGGU	readtag_111717_x1	1	1.44	TGGACGGAGAACTGATAAGGGT
103	hsa-miR-185	5p	781	1120.94	UGGAGAGAAAGGCAGUUCCUGA	readtag_342_x616	616	884.12	TGGAGAGAAAGGCAGTTCCTGA
104	hsa-miR-185*	3p	18	25.83	AGGGGCUGGCUUUCCUCUGGUC	readtag_8390_x13	13	18.66	CAGGGGCTGGCTTTCCTCTGGT
105	hsa-miR-186	5p	1696	2434.2	CAAAGAAUUCUCCUUUUGGGCU	readtag_290_x769	769	1103.72	CAAAGAATTCTCCTTTTGGGCT
106	hsa-miR-187	3p	41	58.85	UCGUGUCUUGUGUUGCAGCCGG	readtag_7853_x14	14	20.09	TCGTGTCTTGTGTTGCAGCCGG
107	hsa-miR-188-5p	5p	41	58.85	CAUCCCUUGCAUGGUGGAGGG	readtag_6061_x19	19	27.27	CATCCCTTGCATGGTGGAGGGT
108	hsa-miR-188-3p	3p	3	4.31	CUCCCACAUGCAGGGUUUGCA	readtag_168250_x1	1	1.44	CTCCCACATGCAGGGTTTG
109	hsa-miR-18a	5p	203	291.36	UAAGGUGCAUCUAGUGCAGAUAG	readtag_1627_x97	97	139.22	TAAGGTGCATCTAGTGCAGATAG
110	hsa-miR-18a*	3p	5	7.18	ACUGCCCUAAGUGCUCCUUCUGG	readtag_24063_x3	3	4.31	ACTGCCCTAAGTGCTCCTTCTG
111	hsa-miR-190	5p	65	93.29	UGAUAUGUUUGAUAUAUUAGGU	readtag_5202_x23	23	33.01	TGATATGTTTGATATATTAGG
112	hsa-miR-190b	5p	8	11.48	UGAUAUGUUUGAUAUUGGGUU	readtag_22925_x4	4	5.74	TGATATGTTTGATATTGGGTT
113	hsa-miR-191*	3p	2	2.87	GCUGCGCUUGGAUUUCGUCCCC	readtag_161550_x1	1	1.44	GCTGCGCTTGGATTTCGTCCCC
114	hsa-miR-192	5p	66137	94923.9	CUGACCUAUGAAUUGACAGCC	readtag_17_x14388	14388	20650.5	CTGACCTATGAATTGACAGC
115	hsa-miR-192*	3p	121	173.67	CUGCCAAUUCCAUAGGUCACAG	readtag_2645_x52	52	74.63	CTGCCAATTCCATAGGTCACAG
116	hsa-miR-193a-5p	5p	280	401.87	UGGGUCUUUGCGGGCGAGAUGA	readtag_802_x227	227	325.8	TGGGTCTTTGCGGGCGAGATGA
117	hsa-miR-193a-3p	3p	598	858.29	AACUGGCCUACAAAGUCCCAGU	readtag_469_x423	423	607.12	AACTGGCCTACAAAGTCCCAGT
118	hsa-miR-193b*	5p	47	67.46	CGGGGUUUUGAGGGCGAGAUGA	readtag_4193_x30	30	43.06	CGGGGTTTTGAGGGCGAGATGA
119	hsa-miR-193b	3p	2000	2870.52	AACUGGCCCUCAAAGUCCCGCU	readtag_223_x1033	1033	1482.63	AACTGGCCCTCAAAGTCCCGCT
120	hsa-miR-194	5p	7970	11439	UGUAACAGCAACUCCAUGUGGA	readtag_41_x7577	7577	10875	TGTAACAGCAACTCCATGTGGAA
121	hsa-miR-194*	3p	56	80.37	CCAGUGGGGCUGCUGUUAUCUG	readtag_5127_x23	23	33.01	CCAGTGGGGCTGCTGTTATCTG
122	hsa-miR-195	5p	654	938.66	UAGCAGCACAGAAAUAUUGGC	readtag_655_x287	287	411.92	TAGCAGCACAGAAATATTGGCA
123	hsa-miR-195*	3p	7	10.05	CCAAUAUUGGCUGUGCUGCUCC	readtag_33564_x2	2	2.87	CCAATATTGGCTGTGCTGCTC
124	hsa-miR-196b	5p	2	2.87	UAGGUAGUUUCCUGUUGUUGGG	readtag_173634_x1	1	1.44	TAGGTAGTTTCCTGTTGTTGGGA
125	hsa-miR-197	3p	238	341.59	UUCACCACCUUCUCCACCCAGC	readtag_874_x203	203	291.36	TTCACCACCTTCTCCACCCAGC
126	hsa-miR-199a-3p	3p	1	1.44	ACAGUAGUCUGCACAUUGGUUA	readtag_84327_x1	1	1.44	ACAGTAGTCTGCACATTGGTTAGA
127	hsa-miR-199b-5p	5p	56	80.37	CCCAGUGUUUAGACUAUCUGUUC	readtag_4051_x31	31	44.49	CCCAGTGTTTAGACTATCTGTTC
128	hsa-miR-19a*	5p	1	1.44	AGUUUUGCAUAGUUGCACUACA	readtag_179261_x1	1	1.44	TAGTTTTGCATAGTTGCACTA
129	hsa-miR-19a	3p	1967	2823.16	UGUGCAAAUCUAUGCAAAACUGA	readtag_163_x1595	1595	2289.24	TGTGCAAATCTATGCAAAACTGA
130	hsa-miR-19b-1*	5p	21	30.14	AGUUUUGCAGGUUUGCAUCCAGC	readtag_8854_x12	12	17.22	AGTTTTGCAGGTTTGCATCCAGC
131	hsa-miR-19b	3p	7	10.05	UGUGCAAAUCCAUGCAAAACUGA	readtag_13765_x7	7	10.05	TGTGCAAATCCATGCAAAACTGAT
132	hsa-miR-200a	3p	408	585.59	UAACACUGUCUGGUAACGAUGU	readtag_656_x287	287	411.92	TAACACTGTCTGGTAACGATGTT
133	hsa-miR-200b*	5p	1	1.44	CAUCUUACUGGGCAGCAUUGGA	readtag_52939_x1	1	1.44	CATCTTACTGGGCAGCATTGG
134	hsa-miR-200b	3p	99	142.09	UAAUACUGCCUGGUAAUGAUGA	readtag_3204_x42	42	60.28	TAATACTGCCTGGTAATGATGA
135	hsa-miR-200c*	5p	1	1.44	CGUCUUACCCAGCAGUGUUUGG	readtag_84330_x1	1	1.44	CGTCTTACCCAGCAGTGTTTGG
136	hsa-miR-200c	3p	155	222.47	UAAUACUGCCGGGUAAUGAUGGA	readtag_1477_x109	109	156.44	TAATACTGCCGGGTAATGATGGA
137	hsa-miR-203	3p	31	44.49	GUGAAAUGUUUAGGACCACUAG	readtag_10817_x9	9	12.92	GTGAAATGTTTAGGACCACTAG
138	hsa-miR-204	5p	47	67.46	UUCCCUUUGUCAUCCUAUGCCU	readtag_4486_x27	27	38.75	TTCCCTTTGTCATCCTATGCCT
139	hsa-miR-206	3p	4	5.74	UGGAAUGUAAGGAAGUGUGUGG	readtag_27782_x3	3	4.31	TGGAATGTAAGGAAGTGTGTGG
140	hsa-miR-20a	5p	4610	6616.56	UAAAGUGCUUAUAGUGCAGGUAG	readtag_68_x3973	3973	5702.3	TAAAGTGCTTATAGTGCAGGTAG
141	hsa-miR-20a*	3p	22	31.58	ACUGCAUUAUGAGCACUUAAAG	readtag_7298_x15	15	21.53	ACTGCATTATGAGCACTTAAAGT
142	hsa-miR-20b	5p	2	2.87	CAAAGUGCUCAUAGUGCAGGUAG	readtag_46169_x2	2	2.87	CAAAGTGCTCATAGTGCAGGTAG
143	hsa-miR-21	5p	83021	119157	UAGCUUAUCAGACUGAUGUUGA	readtag_4_x43279	43279	62116.7	TAGCTTATCAGACTGATGTTGAC
144	hsa-miR-21*	3p	56	80.37	CAACACCAGUCGAUGGGCUGU	readtag_3512_x37	37	53.1	CAACACCAGTCGATGGGCTGTC
145	hsa-miR-210	3p	348	499.47	CUGUGCGUGUGACAGCGGCUGA	readtag_718_x257	257	368.86	CTGTGCGTGTGACAGCGGCTGA
146	hsa-miR-211	5p	5	7.18	UUCCCUUUGUCAUCCUUCGCCU	readtag_44700_x2	2	2.87	TTCCCTTTGTCATCCTTCGCC
147	hsa-miR-212	3p	5	7.18	UAACAGUCUCCAGUCACGGCC	readtag_34574_x2	2	2.87	TAACAGTCTCCAGTCACGGCC
148	hsa-miR-214*	5p	74	106.21	UGCCUGUCUACACUUGCUGUGC	readtag_2265_x63	63	90.42	TGCCTGTCTACACTTGCTGTGC
149	hsa-miR-214	3p	148	212.42	ACAGCAGGCACAGACAGGCAGU	readtag_2736_x50	50	71.76	ACAGCAGGCACAGACAGGCAGT
150	hsa-miR-215	5p	72	103.34	AUGACCUAUGAAUUGACAGAC	readtag_3185_x42	42	60.28	TGACCTATGAATTGACAGA
151	hsa-miR-216a	5p	1	1.44	UAAUCUCAGCUGGCAACUGUGA	readtag_175325_x1	1	1.44	TAATCTCAGCTGGCAACTGTGA
152	hsa-miR-216b	5p	1	1.44	AAAUCUCUGCAGGCAAAUGUGA	readtag_53277_x1	1	1.44	AAATCTCTGCAGGCAAATGTGA
153	hsa-miR-218-2*	3p	1	1.44	CAUGGUUCUGUCAAGCACCGCG	readtag_153386_x1	1	1.44	CATGGTTCTGTCAAGCACCGCG
154	hsa-miR-22*	5p	541	776.48	AGUUCUUCAGUGGCAAGCUUUA	readtag_689_x268	268	384.65	AGTTCTTCAGTGGCAAGCTTT
155	hsa-miR-22	3p	7591	10895.1	AAGCUGCCAGUUGAAGAACUGU	readtag_45_x6650	6650	9544.49	AAGCTGCCAGTTGAAGAACTGT
156	hsa-miR-221*	5p	27	38.75	ACCUGGCAUACAAUGUAGAUUU	readtag_8914_x12	12	17.22	ACCTGGCATACAATGTAGATT
157	hsa-miR-221	3p	82	117.69	AGCUACAUUGUCUGCUGGGUUUC	readtag_2753_x50	50	71.76	AGCTACATTGTCTGCTGGGTTT
158	hsa-miR-222	3p	49	70.33	AGCUACAUCUGGCUACUGGGU	readtag_7289_x15	15	21.53	AGCTACATCTGGCTACTGGGT
159	hsa-miR-223*	5p	6	8.61	CGUGUAUUUGACAAGCUGAGUU	readtag_39766_x2	2	2.87	CGTGTATTTGACAAGCTGAGTTG
160	hsa-miR-223	3p	324	465.02	UGUCAGUUUGUCAAAUACCCCA	readtag_1201_x140	140	200.94	TGTCAGTTTGTCAAATACCCCA
161	hsa-miR-224*	3p	1	1.44	AAAAUGGUGCCCUAGUGACUACA	readtag_81079_x1	1	1.44	AAATGGTGCCCTAGTGACTACA
162	hsa-miR-23a*	5p	1	1.44	GGGGUUCCUGGGGAUGGGAUUU	readtag_150659_x1	1	1.44	TGGGGTTCCTGGGGATGGGA
163	hsa-miR-23a	3p	1514	2172.99	AUCACAUUGCCAGGGAUUUCC	readtag_458_x434	434	622.9	ATCACATTGCCAGGGATTTCCA
164	hsa-miR-23b*	5p	6	8.61	UGGGUUCCUGGCAUGCUGAUUU	readtag_37447_x2	2	2.87	TGGGTTCCTGGCATGCTGATT
165	hsa-miR-23b	3p	2025	2906.41	AUCACAUUGCCAGGGAUUACC	readtag_261_x884	884	1268.77	ATCACATTGCCAGGGATTACC
166	hsa-miR-24-1*	5p	46	66.02	UGCCUACUGAGCUGAUAUCAGU	readtag_6365_x18	18	25.83	GTGCCTACTGAGCTGATATCAGT
167	hsa-miR-24	3p	12	17.22	UGGCUCAGUUCAGCAGGAACAG	readtag_13546_x7	7	10.05	TGGCTCAGTTCAGCAGGAACAGGA
168	hsa-miR-24-2*	5p	49	70.33	UGCCUACUGAGCUGAAACACAG	readtag_8697_x12	12	17.22	GTGCCTACTGAGCTGAAACACAGT
169	hsa-miR-25*	5p	3	4.31	AGGCGGAGACUUGGGCAAUUG	readtag_147371_x1	1	1.44	AGGCGGAGACTTGGGCAATTGC
170	hsa-miR-25	3p	698	1001.81	CAUUGCACUUGUCUCGGUCUGA	readtag_355_x577	577	828.15	CATTGCACTTGTCTCGGTCTGA
171	hsa-miR-26a	5p	4	5.74	UUCAAGUAAUCCAGGAUAGGCU	readtag_29115_x3	3	4.31	ATTCAAGTAATCCAGGATAGGCT
172	hsa-miR-26a-2*	3p	7	10.05	CCUAUUCUUGAUUACUUGUUUC	readtag_16710_x5	5	7.18	CCTATTCTTGATTACTTGTTTC
173	hsa-miR-26b	5p	6888	9886.08	UUCAAGUAAUUCAGGAUAGGU	readtag_64_x4476	4476	6424.23	TTCAAGTAATTCAGGATAGGTT
174	hsa-miR-26b*	3p	41	58.85	CCUGUUCUCCAUUACUUGGCUC	readtag_5200_x23	23	33.01	CCTGTTCTCCATTACTTGGCT
175	hsa-miR-27a*	5p	7	10.05	AGGGCUUAGCUGCUUGUGAGCA	readtag_12869_x7	7	10.05	AGGGCTTAGCTGCTTGTGAGCA
176	hsa-miR-27a	3p	2636	3783.35	UUCACAGUGGCUAAGUUCCGC	readtag_174_x1496	1496	2147.15	TTCACAGTGGCTAAGTTCCGC
177	hsa-miR-27b*	5p	18	25.83	AGAGCUUAGCUGAUUGGUGAAC	readtag_11251_x9	9	12.92	AGAGCTTAGCTGATTGGTGAAC
178	hsa-miR-27b	3p	8737	12539.9	UUCACAGUGGCUAAGUUCUGC	readtag_58_x5071	5071	7278.21	TTCACAGTGGCTAAGTTCTGC
179	hsa-miR-28-5p	5p	624	895.6	AAGGAGCUCACAGUCUAUUGAG	readtag_564_x340	340	487.99	AAGGAGCTCACAGTCTATTGA
180	hsa-miR-28-3p	3p	228	327.24	CACUAGAUUGUGAGCUCCUGGA	readtag_1171_x144	144	206.68	CACTAGATTGTGAGCTCCTGGA
181	hsa-miR-299-5p	5p	229	328.67	UGGUUUACCGUCCCACAUACAU	readtag_1468_x109	109	156.44	TGGTTTACCGTCCCACATACA
182	hsa-miR-29a*	5p	43	61.72	ACUGAUUUCUUUUGGUGUUCAG	readtag_5208_x23	23	33.01	ACTGATTTCTTTTGGTGTTCAGA
183	hsa-miR-29a	3p	6764	9708.11	UAGCACCAUCUGAAAUCGGUUA	readtag_72_x3806	3806	5462.61	TAGCACCATCTGAAATCGGTT
184	hsa-miR-29b-1*	5p	3	4.31	GCUGGUUUCAUAUGGUGGUUUAGA	readtag_27800_x3	3	4.31	GCTGGTTTCATATGGTGGTTTAGA
185	hsa-miR-29b	3p	10	14.35	UAGCACCAUUUGAAAUCAGUGUU	readtag_10728_x9	9	12.92	TAGCACCATTTGAAATCAGTGTTT
186	hsa-miR-29b-2*	5p	11	15.79	CUGGUUUCACAUGGUGGCUUAG	readtag_15279_x6	6	8.61	CTGGTTTCACATGGTGGCTTAGA
187	hsa-miR-29c*	5p	87	124.87	UGACCGAUUUCUCCUGGUGUUC	readtag_4125_x30	30	43.06	TGACCGATTTCTCCTGGTGTT
188	hsa-miR-29c	3p	3230	4635.9	UAGCACCAUUUGAAAUCGGUUA	readtag_173_x1533	1533	2200.26	TAGCACCATTTGAAATCGGTT
189	hsa-miR-301a	3p	19	27.27	CAGUGCAAUAGUAUUGUCAAAGC	readtag_12794_x8	8	11.48	CAGTGCAATAGTATTGTCAAAGC
190	hsa-miR-301b	3p	1	1.44	CAGUGCAAUGAUAUUGUCAAAGC	readtag_84476_x1	1	1.44	CAGTGCAATGATATTGTCAAAG
191	hsa-miR-3065-3p	3p	1	1.44	UCAGCACCAGGAUAUUGUUGGAG	readtag_63881_x1	1	1.44	CAGCACCAGGATATTGTTGGAG
192	hsa-miR-30a	5p	18116	26001.2	UGUAAACAUCCUCGACUGGAAG	readtag_29_x9853	9853	14141.6	TGTAAACATCCTCGACTGGAAGC
193	hsa-miR-30a*	3p	838	1202.75	CUUUCAGUCGGAUGUUUGCAGC	readtag_569_x338	338	485.12	CTTTCAGTCGGATGTTTGCAGC
194	hsa-miR-30b	5p	7349	10547.7	UGUAAACAUCCUACACUCAGCU	readtag_62_x4710	4710	6760.08	TGTAAACATCCTACACTCAGCT
195	hsa-miR-30b*	3p	6	8.61	CUGGGAGGUGGAUGUUUACUUC	readtag_27829_x3	3	4.31	CTGGGAGGTGGATGTTTACT
196	hsa-miR-30c	5p	8	11.48	UGUAAACAUCCUACACUCUCAGC	readtag_21911_x4	4	5.74	CTGTAAACATCCTACACTCTCAGC
197	hsa-miR-30c-1*	3p	2	2.87	CUGGGAGAGGGUUGUUUACUCC	readtag_49536_x2	2	2.87	CTGGGAGAGGGTTGTTTACTCC
198	hsa-miR-30c-2*	3p	98	140.66	CUGGGAGAAGGCUGUUUACUCU	readtag_3448_x38	38	54.54	CTGGGAGAAGGCTGTTTACTCT
199	hsa-miR-30d	5p	15584	22367.1	UGUAAACAUCCCCGACUGGAAG	readtag_38_x8065	8065	11575.4	TGTAAACATCCCCGACTGGAAGC
200	hsa-miR-30d*	3p	40	57.41	CUUUCAGUCAGAUGUUUGCUGC	readtag_10622_x9	9	12.92	CTTTCAGTCAGATGTTTGCT
201	hsa-miR-30e	5p	37279	53505.1	UGUAAACAUCCUUGACUGGAAG	readtag_11_x24916	24916	35761	TGTAAACATCCTTGACTGGAAGC
202	hsa-miR-30e*	3p	1387	1990.71	CUUUCAGUCGGAUGUUUACAGC	readtag_231_x999	999	1433.83	CTTTCAGTCGGATGTTTACAGC
203	hsa-miR-31	5p	76	109.08	AGGCAAGAUGCUGGCAUAGCU	readtag_3431_x38	38	54.54	AGGCAAGATGCTGGCATAGCTG
204	hsa-miR-31*	3p	11	15.79	UGCUAUGCCAACAUAUUGCCAU	readtag_14695_x6	6	8.61	TGCTATGCCAACATATTGCCATC
205	hsa-miR-3120	3p	1	1.44	CACAGCAAGUGUAGACAGGCA	readtag_135832_x1	1	1.44	CACAGCAAGTGTAGACAGGCA
206	hsa-miR-3154	3p	4	5.74	CAGAAGGGGAGUUGGGAGCAGA	readtag_30620_x3	3	4.31	CAGAAGGGGAGTTGGGAGCAGA
207	hsa-miR-32	5p	1435	2059.6	UAUUGCACAUUACUAAGUUGCA	readtag_266_x873	873	1252.98	TATTGCACATTACTAAGTTGC
208	hsa-miR-32*	3p	17	24.4	CAAUUUAGUGUGUGUGAUAUUU	readtag_13497_x7	7	10.05	CAATTTAGTGTGTGTGATATT
209	hsa-miR-320a	3p	72	103.34	AAAAGCUGGGUUGAGAGGGCGA	readtag_4214_x30	30	43.06	AAAGCTGGGTTGAGAGGGCGA
210	hsa-miR-323-3p	3p	2	2.87	CACAUUACACGGUCGACCUCU	readtag_52690_x1	1	1.44	GCACATTACACGGTCGACCTCTT
211	hsa-miR-323b-3p	3p	7	10.05	CCCAAUACACGGUCGACCUCUU	readtag_18615_x5	5	7.18	CCCAATACACGGTCGACCTCT
212	hsa-miR-324-5p	5p	33	47.36	CGCAUCCCCUAGGGCAUUGGUGU	readtag_6403_x18	18	25.83	CGCATCCCCTAGGGCATTGGTGT
213	hsa-miR-324-3p	3p	8	11.48	ACUGCCCCAGGUGCUGCUGG	readtag_16869_x5	5	7.18	CCACTGCCCCAGGTGCTGCTGG
214	hsa-miR-326	3p	9	12.92	CCUCUGGGCCCUUCCUCCAG	readtag_16317_x6	6	8.61	CCTCTGGGCCCTTCCTCCAG
215	hsa-miR-328	3p	22	31.58	CUGGCCCUCUCUGCCCUUCCGU	readtag_8143_x13	13	18.66	CTGGCCCTCTCTGCCCTTCCGT
216	hsa-miR-330-5p	5p	4	5.74	UCUCUGGGCCUGUGUCUUAGGC	readtag_181954_x1	1	1.44	TCTGGGCCTGTGTCTTAGG
217	hsa-miR-330-3p	3p	35	50.23	GCAAAGCACACGGCCUGCAGAGA	readtag_6662_x17	17	24.4	GCAAAGCACACGGCCTGCAGAGA
218	hsa-miR-331-5p	5p	23	33.01	CUAGGUAUGGUCCCAGGGAUCC	readtag_13732_x7	7	10.05	TCTAGGTATGGTCCCAGGGAT
219	hsa-miR-331-3p	3p	204	292.79	GCCCCUGGGCCUAUCCUAGAA	readtag_1385_x117	117	167.93	GCCCCTGGGCCTATCCTAGA
220	hsa-miR-335*	3p	78	111.95	UUUUUCAUUAUUGCUCCUGACC	readtag_2336_x60	60	86.12	TTTTTCATTATTGCTCCTGACC
221	hsa-miR-337-5p	5p	18	25.83	GAACGGCUUCAUACAGGAGUU	readtag_9106_x11	11	15.79	GAACGGCTTCATACAGGAGTT
222	hsa-miR-337-3p	3p	105	150.7	CUCCUAUAUGAUGCCUUUCUUC	readtag_2774_x49	49	70.33	TCCTATATGATGCCTTTCTTC
223	hsa-miR-338-5p	5p	10	14.35	AACAAUAUCCUGGUGCUGAGUG	readtag_12198_x8	8	11.48	AACAATATCCTGGTGCTGAGT
224	hsa-miR-338-3p	3p	355	509.52	UCCAGCAUCAGUGAUUUUGUUG	readtag_903_x196	196	281.31	TCCAGCATCAGTGATTTTGTTGA
225	hsa-miR-339-5p	5p	247	354.51	UCCCUGUCCUCCAGGAGCUCACG	readtag_796_x229	229	328.67	TCCCTGTCCTCCAGGAGCTCACG
226	hsa-miR-339-3p	3p	648	930.05	UGAGCGCCUCGACGACAGAGCCG	readtag_681_x273	273	391.83	TGAGCGCCTCGACGACAGAGC
227	hsa-miR-33a	5p	463	664.53	GUGCAUUGUAGUUGCAUUGCA	readtag_761_x239	239	343.03	GTGCATTGTAGTTGCATTGC
228	hsa-miR-33a*	3p	19	27.27	CAAUGUUUCCACAGUGCAUCAC	readtag_7734_x14	14	20.09	CAATGTTTCCACAGTGCATCA
229	hsa-miR-33b	5p	423	607.12	GUGCAUUGCUGUUGCAUUGC	readtag_1066_x160	160	229.64	GTGCATTGCTGTTGCATTG
230	hsa-miR-33b*	3p	2	2.87	CAGUGCCUCGGCAGUGCAGCCC	readtag_49664_x2	2	2.87	CAGTGCCTCGGCAGTGCAGCC
231	hsa-miR-340	5p	1336	1917.51	UUAUAAAGCAAUGAGACUGAUU	readtag_287_x779	779	1118.07	TTATAAAGCAATGAGACTGATT
232	hsa-miR-340*	3p	35	50.23	UCCGUCUCAGUUACUUUAUAGC	readtag_7182_x15	15	21.53	TCCGTCTCAGTTACTTTATAGCC
233	hsa-miR-342-5p	5p	2	2.87	AGGGGUGCUAUCUGUGAUUGA	readtag_165890_x1	1	1.44	AGGGGTGCTATCTGTGATTGAGGG
234	hsa-miR-342-3p	3p	786	1128.12	UCUCACACAGAAAUCGCACCCGU	readtag_553_x348	348	499.47	TCTCACACAGAAATCGCACCCGTC
235	hsa-miR-34a	5p	594	852.55	UGGCAGUGUCUUAGCUGGUUGU	readtag_722_x256	256	367.43	TGGCAGTGTCTTAGCTGGTTGT
236	hsa-miR-34a*	3p	4	5.74	CAAUCAGCAAGUAUACUGCCCU	readtag_37737_x2	2	2.87	AATCAGCAAGTATACTGCCCTA
237	hsa-miR-34b*	5p	3	4.31	UAGGCAGUGUCAUUAGCUGAUUG	readtag_40916_x2	2	2.87	AGGCAGTGTCATTAGCTGATTGT
238	hsa-miR-34b	3p	1	1.44	CAAUCACUAACUCCACUGCCAU	readtag_79399_x1	1	1.44	AATCACTAACTCCACTGCCATC
239	hsa-miR-34c-5p	5p	84	120.56	AGGCAGUGUAGUUAGCUGAUUGC	readtag_1935_x77	77	110.52	AGGCAGTGTAGTTAGCTGATTGC
240	hsa-miR-34c-3p	3p	2	2.87	AAUCACUAACCACACGGCCAGG	readtag_102615_x1	1	1.44	AATCACTAACCACACGGCCAGG
241	hsa-miR-3607-5p	5p	1	1.44	GCAUGUGAUGAAGCAAAUCAGU	readtag_115029_x1	1	1.44	TGCATGTGATGAAGCAAATCAGT
242	hsa-miR-3607-3p	3p	15	21.53	ACUGUAAACGCUUUCUGAUG	readtag_19190_x5	5	7.18	ATACTGTAAACGCTTTCTGATG
243	hsa-miR-361-5p	5p	322	462.15	UUAUCAGAAUCUCCAGGGGUAC	readtag_906_x195	195	279.88	TTATCAGAATCTCCAGGGGTAC
244	hsa-miR-361-3p	3p	84	120.56	UCCCCCAGGUGUGAUUCUGAUUU	readtag_4501_x27	27	38.75	TCCCCCAGGTGTGATTCTGATT
245	hsa-miR-3614-5p	5p	13	18.66	CCACUUGGAUCUGAAGGCUGCCC	readtag_30613_x3	3	4.31	CACTTGGATCTGAAGGCTGCCC
246	hsa-miR-362-5p	5p	63	90.42	AAUCCUUGGAACCUAGGUGUGAGU	readtag_5292_x22	22	31.58	AATCCTTGGAACCTAGGTGTGAGT
247	hsa-miR-362-3p	3p	54	77.5	AACACACCUAUUCAAGGAUUCA	readtag_4213_x30	30	43.06	AACACACCTATTCAAGGATTCA
248	hsa-miR-363	3p	3	4.31	AAUUGCACGGUAUCCAUCUGUA	readtag_34555_x2	2	2.87	AATTGCACGGTATCCATCTGTA
249	hsa-miR-3647-5p	5p	7	10.05	CUGAAGUGAUGAUUCACAUUCAU	readtag_22427_x4	4	5.74	TGAAGTGATGATTCACATT
250	hsa-miR-365*	5p	3	4.31	AGGGACUUUCAGGGGCAGCUGU	readtag_85238_x1	1	1.44	AGGGACTTTCAGGGGCAGCTGT
251	hsa-miR-3653	3p	8	11.48	CUAAGAAGUUGACUGAAG	readtag_16853_x5	5	7.18	CTCTAAGAAGTTGACTGAAG
252	hsa-miR-369-3p	3p	355	509.52	AAUAAUACAUGGUUGAUCUUU	readtag_732_x250	250	358.82	AATAATACATGGTTGATCTTT
253	hsa-miR-3691	5p	1	1.44	AGUGGAUGAUGGAGACUCGGUAC	readtag_70067_x1	1	1.44	TAGTGGATGATGGAGACTCGGT
254	hsa-miR-370	3p	8	11.48	GCCUGCUGGGGUGGAACCUGGU	readtag_18801_x5	5	7.18	GCCTGCTGGGGTGGAACCTGGT
255	hsa-miR-374a	5p	245	351.64	UUAUAAUACAACCUGAUAAGUG	readtag_1790_x86	86	123.43	TTATAATACAACCTGATAAGTG
256	hsa-miR-374a*	3p	237	340.16	CUUAUCAGAUUGUAUUGUAAUU	readtag_1124_x151	151	216.72	CTTATCAGATTGTATTGTAATT
257	hsa-miR-374b	5p	642	921.44	AUAUAAUACAACCUGCUAAGUG	readtag_633_x296	296	424.84	ATATAATACAACCTGCTAAGT
258	hsa-miR-374b*	3p	19	27.27	CUUAGCAGGUUGUAUUAUCAUU	readtag_11075_x9	9	12.92	CTTAGCAGGTTGTATTATCATT
259	hsa-miR-375	3p	89	127.74	UUUGUUCGUUCGGCUCGCGUGA	readtag_2030_x72	72	103.34	TTTGTTCGTTCGGCTCGCGTGA
260	hsa-miR-376a*	5p	232	332.98	GUAGAUUCUCCUUCUAUGAGUA	readtag_1450_x110	110	157.88	GTAGATTCTCCTTCTATGAGT
261	hsa-miR-376c	3p	436	625.77	AACAUAGAGGAAAUUCCACGU	readtag_667_x278	278	399	AACATAGAGGAAATTCCACGT
262	hsa-miR-377*	5p	1	1.44	AGAGGUUGCCCUUGGUGAAUUC	readtag_155002_x1	1	1.44	AGAGGTTGCCCTTGGTGAATTC
263	hsa-miR-377	3p	117	167.93	AUCACACAAAGGCAACUUUUGU	readtag_2559_x54	54	77.5	ATCACACAAAGGCAACTTTTG
264	hsa-miR-378*	5p	112	160.75	CUCCUGACUCCAGGUCCUGUGU	readtag_2391_x59	59	84.68	CTCCTGACTCCAGGTCCTGTGT
265	hsa-miR-378c	5p	3	4.31	ACUGGACUUGGAGUCAGAAGAGUGG	readtag_34337_x2	2	2.87	ACTGGACTTGGAGTCAGAAGAG
266	hsa-miR-379	5p	358	513.82	UGGUAGACUAUGGAACGUAGG	readtag_988_x175	175	251.17	TGGTAGACTATGGAACGTAGG
267	hsa-miR-379*	3p	7	10.05	UAUGUAACAUGGUCCACUAACU	readtag_14740_x6	6	8.61	TATGTAACATGGTCCACTAAC
268	hsa-miR-381	3p	1520	2181.6	UAUACAAGGGCAAGCUCUCUGU	readtag_190_x1347	1347	1933.3	TATACAAGGGCAAGCTCTCTGT
269	hsa-miR-382	5p	31	44.49	GAAGUUGUUCGUGGUGGAUUCG	readtag_6272_x18	18	25.83	GAAGTTGTTCGTGGTGGATTCG
270	hsa-miR-409-5p	5p	31	44.49	AGGUUACCCGAGCAACUUUGCAU	readtag_9048_x12	12	17.22	AGGTTACCCGAGCAACTTTGC
271	hsa-miR-409-3p	3p	78	111.95	GAAUGUUGCUCGGUGAACCCCU	readtag_4972_x24	24	34.45	GAATGTTGCTCGGTGAACCCCT
272	hsa-miR-410	3p	85	122	AAUAUAACACAGAUGGCCUGU	readtag_1923_x78	78	111.95	AATATAACACAGATGGCCTGT
273	hsa-miR-411	5p	1846	2649.49	UAGUAGACCGUAUAGCGUACG	readtag_245_x943	943	1353.45	TAGTAGACCGTATAGCGTACG
274	hsa-miR-411*	3p	31	44.49	UAUGUAACACGGUCCACUAACC	readtag_4360_x28	28	40.19	TATGTAACACGGTCCACTAAC
275	hsa-miR-421	3p	12	17.22	AUCAACAGACAUUAAUUGGGCGC	readtag_15704_x6	6	8.61	ATCAACAGACATTAATTGGGCG
276	hsa-miR-423-5p	5p	2914	4182.35	UGAGGGGCAGAGAGCGAGACUUU	readtag_134_x1926	1926	2764.31	TGAGGGGCAGAGAGCGAGACTTT
277	hsa-miR-423-3p	3p	508	729.11	AGCUCGGUCUGAGGCCCCUCAGU	readtag_574_x335	335	480.81	AGCTCGGTCTGAGGCCCCTCAGT
278	hsa-miR-424	5p	2437	3497.73	CAGCAGCAAUUCAUGUUUUGAA	readtag_171_x1550	1550	2224.66	CAGCAGCAATTCATGTTTTGA
279	hsa-miR-425	5p	3166	4544.04	AAUGACACGAUCACUCCCGUUGA	readtag_215_x1129	1129	1620.41	AATGACACGATCACTCCCGTTGA
280	hsa-miR-425*	3p	115	165.06	AUCGGGAAUGUCGUGUCCGCCC	readtag_3049_x44	44	63.15	CATCGGGAATGTCGTGTCCGC
281	hsa-miR-431	5p	9	12.92	UGUCUUGCAGGCCGUCAUGCA	readtag_19994_x4	4	5.74	TGTCTTGCAGGCCGTCATGCA
282	hsa-miR-431*	3p	5	7.18	CAGGUCGUCUUGCAGGGCUUCU	readtag_37425_x2	2	2.87	TTGCAGGTCGTCTTGCAGGGCTTC
283	hsa-miR-432	5p	11	15.79	UCUUGGAGUAGGUCAUUGGGUGG	readtag_21993_x4	4	5.74	TCTTGGAGTAGGTCATTGGGT
284	hsa-miR-433	3p	2	2.87	AUCAUGAUGGGCUCCUCGGUGU	readtag_41956_x2	2	2.87	ATCATGATGGGCTCCTCGGTGT
285	hsa-miR-450b-5p	5p	12	17.22	UUUUGCAAUAUGUUCCUGAAUA	readtag_12266_x8	8	11.48	TTTTGCAATATGTTCCTGAAT
286	hsa-miR-450b-3p	3p	2	2.87	UUGGGAUCAUUUUGCAUCCAUA	readtag_131140_x1	1	1.44	TATTGGGATCATTTTGCATCC
287	hsa-miR-451	5p	7803	11199.4	AAACCGUUACCAUUACUGAGUU	readtag_90_x3130	3130	4492.37	AAACCGTTACCATTACTGAGTTT
288	hsa-miR-452	5p	11	15.79	AACUGUUUGCAGAGGAAACUGA	readtag_16640_x5	5	7.18	AACTGTTTGCAGAGGAAACTGA
289	hsa-miR-454	3p	22	31.58	UAGUGCAAUAUUGCUUAUAGGGU	readtag_9546_x11	11	15.79	TAGTGCAATATTGCTTATAGGGT
290	hsa-miR-455-5p	5p	1981	2843.25	UAUGUGCCUUUGGACUACAUCG	readtag_218_x1082	1082	1552.95	TATGTGCCTTTGGACTACATCG
291	hsa-miR-455-3p	3p	971	1393.64	GCAGUCCAUGGGCAUAUACAC	readtag_757_x240	240	344.46	GCAGTCCATGGGCATATACACT
292	hsa-miR-483-5p	5p	114	163.62	AAGACGGGAGGAAAGAAGGGAG	readtag_2573_x54	54	77.5	AAGACGGGAGGAAAGAAGGGAG
293	hsa-miR-483-3p	3p	59	84.68	UCACUCCUCUCCUCCCGUCUU	readtag_4936_x24	24	34.45	TCACTCCTCTCCTCCCGTCTTC
294	hsa-miR-484	5p	285	409.05	UCAGGCUCAGUCCCCUCCCGAU	readtag_1209_x139	139	199.5	TCAGGCTCAGTCCCCTCCCGAT
295	hsa-miR-485-5p	5p	69	99.03	AGAGGCUGGCCGUGAUGAAUUC	readtag_3874_x33	33	47.36	AGAGGCTGGCCGTGATGAATTCG
296	hsa-miR-485-3p	3p	17	24.4	GUCAUACACGGCUCUCCUCUCU	readtag_8044_x13	13	18.66	GTCATACACGGCTCTCCTCTCT
297	hsa-miR-486-5p	5p	1	1.44	UCCUGUACUGAGCUGCCCCGAG	readtag_136820_x1	1	1.44	TCCTGTACTGAGCTGCCCCGAGG
298	hsa-miR-486-3p	3p	1	1.44	CGGGGCAGCUCAGUACAGGAU	readtag_158909_x1	1	1.44	CGGGGCAGCTCAGTACAGGATA
299	hsa-miR-487b	3p	114	163.62	AAUCGUACAGGGUCAUCCACUU	readtag_4488_x27	27	38.75	AATCGTACAGGGTCATCCACT
300	hsa-miR-489	3p	3	4.31	GUGACAUCACAUAUACGGCAGC	readtag_50543_x2	2	2.87	GTGACATCACATATACGGCAGC
301	hsa-miR-490-3p	3p	1	1.44	CAACCUGGAGGACUCCAUGCUG	readtag_89891_x1	1	1.44	CAACCTGGAGGACTCCATGCTGT
302	hsa-miR-491-5p	5p	10	14.35	AGUGGGGAACCCUUCCAUGAGG	readtag_14505_x6	6	8.61	AGTGGGGAACCCTTCCATGAGG
303	hsa-miR-491-3p	3p	1	1.44	CUUAUGCAAGAUUCCCUUCUAC	readtag_179335_x1	1	1.44	CTTATGCAAGATTCCCTTCTAC
304	hsa-miR-493*	5p	25	35.88	UUGUACAUGGUAGGCUUUCAUU	readtag_5763_x20	20	28.71	TTGTACATGGTAGGCTTTCATT
305	hsa-miR-493	3p	11	15.79	UGAAGGUCUACUGUGUGCCAGG	readtag_15386_x6	6	8.61	TGAAGGTCTACTGTGTGCCAGG
306	hsa-miR-494	3p	101	144.96	UGAAACAUACACGGGAAACCUC	readtag_2618_x52	52	74.63	TGAAACATACACGGGAAACCTCT
307	hsa-miR-495	3p	64	91.86	AAACAAACAUGGUGCACUUCUU	readtag_4403_x28	28	40.19	AAACAAACATGGTGCACTTCTT
308	hsa-miR-496	3p	2	2.87	UGAGUAUUACAUGGCCAAUCUC	readtag_120504_x1	1	1.44	TGAGTATTACATGGCCAATCT
309	hsa-miR-497	5p	83	119.13	CAGCAGCACACUGUGGUUUGU	readtag_3657_x35	35	50.23	CAGCAGCACACTGTGGTTTGTA
310	hsa-miR-497*	3p	26	37.32	CAAACCACACUGUGGUGUUAGA	readtag_9808_x10	10	14.35	TCCAAACCACACTGTGGTGTTAG
311	hsa-miR-499-5p	5p	49	70.33	UUAAGACUUGCAGUGAUGUUU	readtag_4710_x26	26	37.32	TTAAGACTTGCAGTGATGTTT
312	hsa-miR-499-3p	3p	4	5.74	AACAUCACAGCAAGUCUGUGCU	readtag_29902_x3	3	4.31	AACATCACAGCAAGTCTGTGCT
313	hsa-miR-500a*	3p	38	54.54	AUGCACCUGGGCAAGGAUUCUG	readtag_5952_x19	19	27.27	ATGCACCTGGGCAAGGATTCTGA
314	hsa-miR-501-5p	5p	2	2.87	AAUCCUUUGUCCCUGGGUGAGA	readtag_35169_x2	2	2.87	AATCCTTTGTCCCTGGGTGAGAGT
315	hsa-miR-502-5p	5p	6	8.61	AUCCUUGCUAUCUGGGUGCUA	readtag_38269_x2	2	2.87	TAATCCTTGCTATCTGGGTGCT
316	hsa-miR-502-3p	3p	53	76.07	AAUGCACCUGGGCAAGGAUUCA	readtag_3902_x33	33	47.36	AATGCACCTGGGCAAGGATTCA
317	hsa-miR-503	5p	99	142.09	UAGCAGCGGGAACAGUUCUGCAG	readtag_2491_x55	55	78.94	TAGCAGCGGGAACAGTTCTGCAG
318	hsa-miR-504	5p	1	1.44	AGACCCUGGUCUGCACUCUAUC	readtag_69067_x1	1	1.44	AGACCCTGGTCTGCACTCTATCT
319	hsa-miR-505*	5p	19	27.27	GGGAGCCAGGAAGUAUUGAUGU	readtag_10909_x9	9	12.92	GGGAGCCAGGAAGTATTGATGTT
320	hsa-miR-505	3p	1036	1486.93	CGUCAACACUUGCUGGUUUCCU	readtag_601_x315	315	452.11	GTCAACACTTGCTGGTTTCCTCT
321	hsa-miR-507	3p	4	5.74	UUUUGCACCUUUUGGAGUGAA	readtag_34156_x2	2	2.87	TTTTGCACCTTTTGGAGTGAA
322	hsa-miR-513b	5p	3	4.31	UUCACAAGGAGGUGUCAUUUAU	readtag_106705_x1	1	1.44	TTCACAAGGAGGTGTCATT
323	hsa-miR-517c	3p	1	1.44	AUCGUGCAUCCUUUUAGAGUGU	readtag_94727_x1	1	1.44	ATCGTGCATCCTTTTAGAGTGT
324	hsa-miR-532-5p	5p	204	292.79	CAUGCCUUGAGUGUAGGACCGU	readtag_1057_x162	162	232.51	CATGCCTTGAGTGTAGGACCGT
325	hsa-miR-532-3p	3p	50	71.76	CCUCCCACACCCAAGGCUUGCA	readtag_5415_x22	22	31.58	CCTCCCACACCCAAGGCTTGCA
326	hsa-miR-539	5p	1	1.44	GGAGAAAUUAUCCUUGGUGUGU	readtag_87829_x1	1	1.44	GGAGAAATTATCCTTGGTGTGT
327	hsa-miR-542-5p	5p	34	48.8	UCGGGGAUCAUCAUGUCACGAGA	readtag_5425_x22	22	31.58	TCGGGGATCATCATGTCACGAGA
328	hsa-miR-542-3p	3p	223	320.06	UGUGACAGAUUGAUAACUGAAA	readtag_1810_x84	84	120.56	TGTGACAGATTGATAACTGA
329	hsa-miR-543	3p	17	24.4	AAACAUUCGCGGUGCACUUCUU	readtag_13307_x7	7	10.05	AAACATTCGCGGTGCACTTCTT
330	hsa-miR-545	3p	2	2.87	UCAGCAAACAUUUAUUGUGUGC	readtag_97299_x1	1	1.44	ATCAGCAAACATTTATTGTGTGC
331	hsa-miR-551a	3p	5	7.18	GCGACCCACUCUUGGUUUCCA	readtag_31963_x3	3	4.31	GCGACCCACTCTTGGTTTCC
332	hsa-miR-551b	3p	14	20.09	GCGACCCAUACUUGGUUUCAG	readtag_13545_x7	7	10.05	GCGACCCATACTTGGTTTCAG
333	hsa-miR-582-5p	5p	35	50.23	UUACAGUUGUUCAACCAGUUACU	readtag_6629_x17	17	24.4	TTACAGTTGTTCAACCAGTTACT
334	hsa-miR-582-3p	3p	15	21.53	UAACUGGUUGAACAACUGAACC	readtag_15499_x6	6	8.61	TAACTGGTTGAACAACTGAAC
335	hsa-miR-584	5p	2	2.87	UUAUGGUUUGCCUGGGACUGAG	readtag_43730_x2	2	2.87	TTATGGTTTGCCTGGGACTGA
336	hsa-miR-592	5p	10	14.35	UUGUGUCAAUAUGCGAUGAUGU	readtag_10864_x9	9	12.92	TTGTGTCAATATGCGATGATGT
337	hsa-miR-598	3p	35	50.23	UACGUCAUCGUUGUCAUCGUCA	readtag_5487_x21	21	30.14	TACGTCATCGTTGTCATCGTCA
338	hsa-miR-605	5p	12	17.22	UAAAUCCCAUGGUGCCUUCUCCU	readtag_16795_x5	5	7.18	TAAATCCCATGGTGCCTTCT
339	hsa-miR-628-5p	5p	5	7.18	AUGCUGACAUAUUUACUAGAGG	readtag_19914_x4	4	5.74	ATGCTGACATATTTACTAGAGG
340	hsa-miR-628-3p	3p	8	11.48	UCUAGUAAGAGUGGCAGUCGA	readtag_21670_x4	4	5.74	TCTAGTAAGAGTGGCAGTCGA
341	hsa-miR-652	3p	15	21.53	AAUGGCGCCACUAGGGUUGUG	readtag_12283_x8	8	11.48	AATGGCGCCACTAGGGTTGTG
342	hsa-miR-654-5p	5p	10	14.35	UGGUGGGCCGCAGAACAUGUGC	readtag_24721_x3	3	4.31	TGGTGGGCCGCAGAACATGT
343	hsa-miR-654-3p	3p	85	122	UAUGUCUGCUGACCAUCACCUU	readtag_3064_x44	44	63.15	TATGTCTGCTGACCATCACC
344	hsa-miR-655	3p	14	20.09	AUAAUACAUGGUUAACCUCUUU	readtag_9902_x10	10	14.35	ATAATACATGGTTAACCTCTTT
345	hsa-miR-656	3p	9	12.92	AAUAUUAUACAGUCAACCUCU	readtag_12114_x8	8	11.48	AATATTATACAGTCAACCTCT
346	hsa-miR-660	5p	210	301.4	UACCCAUUGCAUAUCGGAGUUG	readtag_1143_x149	149	213.85	TACCCATTGCATATCGGAGTTGT
347	hsa-miR-664	3p	643	922.87	UAUUCAUUUAUCCCCAGCCUACA	readtag_447_x448	448	643	TATTCATTTATCCCCAGCCTACA
348	hsa-miR-665	3p	7	10.05	ACCAGGAGGCUGAGGCCCCU	readtag_24739_x3	3	4.31	ACCAGGAGGCTGAGGCCCCT
349	hsa-miR-668	3p	1	1.44	UGUCACUCGGCUCGGCCCACUAC	readtag_85031_x1	1	1.44	ATGTCACTCGGCTCGGCCCAC
350	hsa-miR-671-5p	5p	27	38.75	AGGAAGCCCUGGAGGGGCUGGAG	readtag_8176_x13	13	18.66	AGGAAGCCCTGGAGGGGCTGGAGG
351	hsa-miR-671-3p	3p	1	1.44	UCCGGUUCUCAGGGCUCCACC	readtag_51258_x1	1	1.44	TCCGGTTCTCAGGGCTCC
352	hsa-miR-675	5p	3	4.31	UGGUGCGGAGAGGGCCCACAGUG	readtag_99383_x1	1	1.44	TGGTGCGGAGAGGGCCCACAGTG
353	hsa-miR-675*	3p	64	91.86	CUGUAUGCCCUCACCGCUCA	readtag_2512_x55	55	78.94	CTGTATGCCCTCACCGCTCAGC
354	hsa-miR-7	5p	9	12.92	UGGAAGACUAGUGAUUUUGUUGU	readtag_18533_x5	5	7.18	TGGAAGACTAGTGATTTTGTTGTTT
355	hsa-miR-7-1*	3p	29	41.62	CAACAAAUCACAGUCUGCCAUA	readtag_5654_x21	21	30.14	CAACAAATCACAGTCTGCCATA
356	hsa-miR-708	5p	14	20.09	AAGGAGCUUACAAUCUAGCUGGG	readtag_13502_x7	7	10.05	AAGGAGCTTACAATCTAGCTGG
357	hsa-miR-708*	3p	2	2.87	CAACUAGACUGUGAGCUUCUAG	readtag_60194_x1	1	1.44	CAACTAGACTGTGAGCTTCTAGA
358	hsa-miR-744	5p	574	823.84	UGCGGGGCUAGGGCUAACAGCA	readtag_558_x344	344	493.73	TGCGGGGCTAGGGCTAACAGC
359	hsa-miR-744*	3p	11	15.79	CUGUUGCCACUAACCUCAACCU	readtag_10702_x9	9	12.92	CTGTTGCCACTAACCTCAACC
360	hsa-miR-769-5p	5p	47	67.46	UGAGACCUCUGGGUUCUGAGCU	readtag_4532_x27	27	38.75	TGAGACCTCTGGGTTCTGAGC
361	hsa-miR-769-3p	3p	3	4.31	CUGGGAUCUCCGGGGUCUUGGUU	readtag_185321_x1	1	1.44	CTGGGATCTCCGGGGTCTTGG
362	hsa-miR-874	3p	14	20.09	CUGCCCUGGCCCGAGGGACCGA	readtag_16763_x5	5	7.18	CTGCCCTGGCCCGAGGGACCGA
363	hsa-miR-885-5p	5p	2	2.87	UCCAUUACACUACCCUGCCUCU	readtag_153298_x1	1	1.44	CTCCATTACACTACCCTGCCTCT
364	hsa-miR-885-3p	3p	60	86.12	AGGCAGCGGGGUGUAGUGGAUA	readtag_3842_x33	33	47.36	AGGCAGCGGGGTGTAGTGGAT
365	hsa-miR-887	3p	56	80.37	GUGAACGGGCGCCAUCCCGAGG	readtag_5417_x22	22	31.58	GTGAACGGGCGCCATCCCGAGGC
366	hsa-miR-889	3p	87	124.87	UUAAUAUCGGACAACCAUUGU	readtag_3200_x42	42	60.28	TTAATATCGGACAACCATTGT
367	hsa-miR-92a	3p	253	363.12	UAUUGCACUUGUCCCGGCCUGU	readtag_780_x234	234	335.85	TATTGCACTTGTCCCGGCCTGTT
368	hsa-miR-92b*	5p	1	1.44	AGGGACGGGACGCGGUGCAGUG	readtag_169511_x1	1	1.44	AGGGACGGGACGCGGTGCAGT
369	hsa-miR-92b	3p	24	34.45	UAUUGCACUCGUCCCGGCCUCC	readtag_7165_x15	15	21.53	TATTGCACTCGTCCCGGCCTCC
370	hsa-miR-93	5p	1341	1924.69	CAAAGUGCUGUUCGUGCAGGUAG	readtag_253_x916	916	1314.7	CAAAGTGCTGTTCGTGCAGGTAG
371	hsa-miR-93*	3p	12	17.22	ACUGCUGAGCUAGCACUUCCCG	readtag_13332_x7	7	10.05	ACTGCTGAGCTAGCACTTCCCGA
372	hsa-miR-939	5p	2	2.87	UGGGGAGCUGAGGCUCUGGGGGUG	readtag_127687_x1	1	1.44	CCTGGGGAGCTGAGGCTCTGGG
373	hsa-miR-940	3p	2	2.87	AAGGCAGGGCCCCCGCUCCCC	readtag_173352_x1	1	1.44	AAGGCAGGGCCCCCGCTCCC
374	hsa-miR-942	5p	5	7.18	UCUUCUCUGUUUUGGCCAUGUG	readtag_25192_x3	3	4.31	TTCTCTGTTTTGGCCATGTGT
375	hsa-miR-95	3p	11	15.79	UUCAACGGGUAUUUAUUGAGCA	readtag_12167_x8	8	11.48	TTCAACGGGTATTTATTGAGC
376	hsa-miR-96	5p	136	195.2	UUUGGCACUAGCACAUUUUUGCU	readtag_1648_x96	96	137.79	TTTGGCACTAGCACATTTTTGCT
377	hsa-miR-98	5p	297	426.27	UGAGGUAGUAAGUUGUAUUGUU	readtag_1095_x157	157	225.34	TGAGGTAGTAAGTTGTATTGTT
378	hsa-miR-99a	5p	2344	3364.25	AACCCGUAGAUCCGAUCUUGUG	readtag_197_x1294	1294	1857.23	AACCCGTAGATCCGATCTTGT
379	hsa-miR-99a*	3p	61	87.55	CAAGCUCGCUUCUAUGGGUCUG	readtag_4758_x25	25	35.88	CAAGCTCGCTTCTATGGGTCTGT
380	hsa-miR-99b	5p	377	541.09	CACCCGUAGAACCGACCUUGCG	readtag_977_x179	179	256.91	CACCCGTAGAACCGACCTTGC
381	hsa-miR-99b*	3p	3	4.31	CAAGCUCGUGUCUGUGGGUCCG	readtag_140597_x1	1	1.44	CAAGCTCGTGTCTGTGGGTCC

## Sheet: high LDL-C HCHF diet, #8623
Bin #	miRNA	Arm	Absolute count	Relative count	miRNA sequence	Most abundant
						Tag ID	Absolute count	Relative count	Tag sequence
1	hsa-let-7a	5p	283	60.35	UGAGGUAGUAGGUUGUAUAGUU	readtag_2769_x122	122	26.02	TGAGGTAGTAGGTTGTATAGTTTT
2	hsa-let-7a-2*	3p	14	2.99	CUGUACAGCCUCCUAGCUUUCC	readtag_27752_x5	5	1.07	CTGTACAGCCTCCTAGCTTTCC
3	hsa-let-7b	5p	19652	4190.99	UGAGGUAGUAGGUUGUGUGGUU	readtag_117_x10478	10478	2234.54	TGAGGTAGTAGGTTGTGTGGTT
4	hsa-let-7b*	3p	91	19.41	CUAUACAACCUACUGCCUUCCC	readtag_4396_x64	64	13.65	CTATACAACCTACTGCCTTCC
5	hsa-let-7c	5p	15821	3373.99	UGAGGUAGUAGGUUGUAUGGUU	readtag_116_x10908	10908	2326.24	TGAGGTAGTAGGTTGTATGGTT
6	hsa-let-7c*	5p	3	0.64	UAGAGUUACACCCUGGGAGUUA	readtag_262587_x1	1	0.21	TAGAGTTACACCCTGGGAGT
7	hsa-let-7d	5p	4697	1001.68	AGAGGUAGUAGGUUGCAUAGUU	readtag_331_x2680	2680	571.54	AGAGGTAGTAGGTTGCATAGTT
8	hsa-let-7d*	3p	383	81.68	CUAUACGACCUGCUGCCUUUCU	readtag_1743_x232	232	49.48	CTATACGACCTGCTGCCTTTCT
9	hsa-let-7e	5p	2415	515.02	UGAGGUAGGAGGUUGUAUAGUU	readtag_535_x1373	1373	292.81	TGAGGTAGGAGGTTGTATAGTT
10	hsa-let-7e*	3p	32	6.82	CUAUACGGCCUCCUAGCUUUCC	readtag_10559_x19	19	4.05	CTATACGGCCTCCTAGCTTTCC
11	hsa-let-7f	5p	10012	2135.16	UGAGGUAGUAGAUUGUAUAGUU	readtag_145_x8499	8499	1812.5	TGAGGTAGTAGATTGTATAGTTT
12	hsa-let-7f-1*	3p	37	7.89	CUAUACAAUCUAUUGCCUUCCC	readtag_9109_x23	23	4.9	CTATACAATCTATTGCCTTCC
13	hsa-let-7f-2*	3p	39	8.32	CUAUACAGUCUACUGUCUUUCC	readtag_11161_x18	18	3.84	CTATACAGTCTACTGTCTTTC
14	hsa-let-7g	5p	53572	11424.8	UGAGGUAGUAGUUUGUACAGUU	readtag_47_x41717	41717	8896.58	TGAGGTAGTAGTTTGTACAGTT
15	hsa-let-7g*	3p	36	7.68	CUGUACAGGCCACUGCCUUGC	readtag_7755_x29	29	6.18	CTGTACAGGCCACTGCCTTGC
16	hsa-let-7i	5p	3364	717.41	UGAGGUAGUAGUUUGUGCUGUU	readtag_475_x1630	1630	347.61	TGAGGTAGTAGTTTGTGCTGTT
17	hsa-let-7i*	3p	112	23.89	CUGCGCAAGCUACUGCCUUGCU	readtag_4682_x59	59	12.58	CTGCGCAAGCTACTGCCTTGCT
18	hsa-miR-1	3p	1412	301.12	UGGAAUGUAAAGAAGUAUGUAU	readtag_555_x1307	1307	278.73	TGGAATGTAAAGAAGTATGTATT
19	hsa-miR-100	5p	17365	3703.26	AACCCGUAGAUCCGAACUUGUG	readtag_131_x9432	9432	2011.47	AACCCGTAGATCCGAACTTGT
20	hsa-miR-101*	5p	140	29.86	CAGUUAUCACAGUGCUGAUGCU	readtag_4960_x54	54	11.52	TCAGTTATCACAGTGCTGATG
21	hsa-miR-101	3p	55917	11924.9	UACAGUACUGUGAUAACUGAA	readtag_35_x53734	53734	11459.3	TACAGTACTGTGATAACTGAAGA
22	hsa-miR-103	3p	42	8.96	AGCAGCAUUGUACAGGGCUAUGA	readtag_6334_x39	39	8.32	AGCAGCATTGTACAGGGCTATGAAA
23	hsa-miR-103-2*	5p	20	4.27	AGCUUCUUUACAGUGCUGCCUUG	readtag_14682_x12	12	2.56	AGCTTCTTTACAGTGCTGCCTTGT
24	hsa-miR-106a	5p	3	0.64	AAAAGUGCUUACAGUGCAGGUAG	readtag_45107_x3	3	0.64	AAAGTGCTTACAGTGCAGGTAGC
25	hsa-miR-106b	5p	7372	1572.15	UAAAGUGCUGACAGUGCAGAU	readtag_226_x4286	4286	914.03	TAAAGTGCTGACAGTGCAGATA
26	hsa-miR-106b*	3p	206	43.93	CCGCACUGUGGGUACUUGCUGC	readtag_4008_x72	72	15.35	TACCGCACTGTGGGTACTTGCT
27	hsa-miR-107	3p	541	115.37	AGCAGCAUUGUACAGGGCUAUCA	readtag_1390_x318	318	67.82	AGCAGCATTGTACAGGGCTATCA
28	hsa-miR-10a	5p	33969	7244.24	UACCCUGUAGAUCCGAAUUUGUG	readtag_90_x16434	16434	3504.72	TACCCTGTAGATCCGAATTTGT
29	hsa-miR-10a*	3p	98	20.9	CAAAUUCGUAUCUAGGGGAAUA	readtag_4269_x66	66	14.08	CAAATTCGTATCTAGGGGAAT
30	hsa-miR-10b	5p	1562	333.11	UACCCUGUAGAACCGAAUUUGUG	readtag_617_x1105	1105	235.65	TACCCTGTAGAACCGAATTTGT
31	hsa-miR-10b*	3p	2	0.43	ACAGAUUCGAUUCUAGGGGAAU	readtag_165528_x1	1	0.21	ACAGATTCGATTCTAGGGGAA
32	hsa-miR-1180	3p	16	3.41	UUUCCGGCUCGCGUGGGUGUGU	readtag_13831_x13	13	2.77	TTTCCGGCTCGCGTGGGTGTGT
33	hsa-miR-1197	3p	3	0.64	UAGGACACAUGGUCUACUUCU	readtag_39742_x3	3	0.64	TAGGACACATGGTCTACTTCT
34	hsa-miR-122	5p	300435	64070.8	UGGAGUGUGACAAUGGUGUUUG	readtag_14_x154444	154444	32936.8	TGGAGTGTGACAATGGTGTTTG
35	hsa-miR-122*	3p	18801	4009.51	AACGCCAUUAUCACACUAAAUA	readtag_119_x10440	10440	2226.44	AACGCCATTATCACACTAAAT
36	hsa-miR-1226	3p	3	0.64	UCACCAGCCCUGUGUUCCCUAG	readtag_107686_x2	2	0.43	TCACCAGCCCTGTGTTCCCTAG
37	hsa-miR-1247	5p	25	5.33	ACCCGUCCCGUUCGUCCCCGGA	readtag_10366_x19	19	4.05	ACCCGTCCCGTTCGTCCCCGGA
38	hsa-miR-1248	5p	4	0.85	ACCUUCUUGUAUAAGCACUGUGCUAAA	readtag_296038_x1	1	0.21	ACCTTCTTGTATAAGCACTGT
39	hsa-miR-125a-5p	5p	2604	555.33	UCCCUGAGACCCUUUAACCUGUGA	readtag_557_x1290	1290	275.11	TCCCTGAGACCCTTTAACCTGT
40	hsa-miR-125a-3p	3p	26	5.54	ACAGGUGAGGUUCUUGGGAGCC	readtag_13665_x14	14	2.99	ACAGGTGAGGTTCTTGGGAGC
41	hsa-miR-125b	5p	111	23.67	UCCCUGAGACCCUAACUUGUGA	readtag_4270_x66	66	14.08	TCCCTGAGACCCTAACTTGTGAT
42	hsa-miR-125b-1*	3p	35	7.46	ACGGGUUAGGCUCUUGGGAGCU	readtag_11474_x17	17	3.63	ACGGGTTAGGCTCTTGGGAGC
43	hsa-miR-125b-2*	3p	608	129.66	UCACAAGUCAGGCUCUUGGGAC	readtag_1737_x234	234	49.9	ACAAGTCAGGCTCTTGGGACC
44	hsa-miR-126*	5p	18772	4003.32	CAUUAUUACUUUUGGUACGCG	readtag_97_x13952	13952	2975.41	CATTATTACTTTTGGTACGCG
45	hsa-miR-126	3p	42017	8960.56	UCGUACCGUGAGUAAUAAUGCG	readtag_79_x23675	23675	5048.94	TCGTACCGTGAGTAATAATGCG
46	hsa-miR-1262	5p	219	46.7	AUGGGUGAAUUUGUAGAAGGAU	readtag_3393_x91	91	19.41	TGATGGGTGAATTTGTAGAAGG
47	hsa-miR-127-5p	5p	910	194.07	CUGAAGCUCAGAGGGCUCUGAU	readtag_1110_x431	431	91.92	CTGAAGCTCAGAGGGCTCTGAT
48	hsa-miR-127-3p	3p	12451	2655.3	UCGGAUCCGUCUGAGCUUGGCU	readtag_144_x8583	8583	1830.41	TCGGATCCGTCTGAGCTTGGC
49	hsa-miR-1271	5p	22	4.69	CUUGGCACCUAGCAAGCACUCA	readtag_16057_x11	11	2.35	CTTGGCACCTAGCAAGCACTCA
50	hsa-miR-1277	3p	76	16.21	UACGUAGAUAUAUAUGUAUUUU	readtag_5198_x51	51	10.88	TACGTAGATATATATGTATTTT
51	hsa-miR-128	3p	111	23.67	UCACAGUGAACCGGUCUCUUU	readtag_3256_x97	97	20.69	TCACAGTGAACCGGTCTCTTTT
52	hsa-miR-1296	5p	98	20.9	UUAGGGCCCUGGCUCCAUCUCC	readtag_4383_x64	64	13.65	TTAGGGCCCTGGCTCCATCTCC
53	hsa-miR-1301	3p	24	5.12	UUGCAGCUGCCUGGGAGUGACUUC	readtag_22361_x7	7	1.49	TTGCAGCTGCCTGGGAGTGACTTC
54	hsa-miR-1307	3p	709	151.2	ACUCGGCGUGGCGUCGGUCGUG	readtag_1290_x352	352	75.07	ACTCGGCGTGGCGTCGGTCGTGG
55	hsa-miR-130b*	5p	2	0.43	ACUCUUUCCCUGUUGCACUAC	readtag_94765_x2	2	0.43	ACTCTTTCCCTGTTGCACTACT
56	hsa-miR-130b	3p	152	32.42	CAGUGCAAUGAUGAAAGGGCAU	readtag_3421_x90	90	19.19	CAGTGCAATGATGAAAGGGCAT
57	hsa-miR-132*	5p	8	1.71	ACCGUGGCUUUCGAUUGUUACU	readtag_75393_x2	2	0.43	ACCGTGGCTTTCGATTGTTA
58	hsa-miR-132	3p	118	25.16	UAACAGUCUACAGCCAUGGUCG	readtag_3124_x103	103	21.97	TAACAGTCTACAGCCATGGTCG
59	hsa-miR-133b	3p	67	14.29	UUUGGUCCCCUUCAACCAGCUA	readtag_4545_x61	61	13.01	TTTGGTCCCCTTCAACCAGCTA
60	hsa-miR-134	5p	539	114.95	UGUGACUGGUUGACCAGAGGGG	readtag_1923_x200	200	42.65	TGTGACTGGTTGACCAGAGG
61	hsa-miR-135b	5p	33	7.04	UAUGGCUUUUCAUUCCUAUGUGA	readtag_10733_x19	19	4.05	TATGGCTTTTCATTCCTATGTGA
62	hsa-miR-136	5p	2621	558.96	ACUCCAUUUGUUUUGAUGAUGGA	readtag_478_x1616	1616	344.63	ACTCCATTTGTTTTGATGATGG
63	hsa-miR-136*	3p	1427	304.32	CAUCAUCGUCUCAAAUGAGUCU	readtag_941_x550	550	117.29	CATCATCGTCTCAAATGAGTCT
64	hsa-miR-137	3p	14	2.99	UUAUUGCUUAAGAAUACGCGUAG	readtag_17393_x10	10	2.13	TTATTGCTTAAGAATACGCGTAG
65	hsa-miR-138	5p	1	0.21	AGCUGGUGUUGUGAAUCAGGCCG	readtag_276262_x1	1	0.21	AGCTGGTGTTGTGAATCAGGCCGTTG
66	hsa-miR-139-5p	5p	1523	324.8	UCUACAGUGCACGUGUCUCCAG	readtag_758_x784	784	167.2	TCTACAGTGCACGTGTCTCCAGT
67	hsa-miR-139-3p	3p	475	101.3	GGAGACGCGGCCCUGUUGGAGU	readtag_1435_x304	304	64.83	TGGAGACGCGGCCCTGTTGGA
68	hsa-miR-140-5p	5p	1204	256.77	CAGUGGUUUUACCCUAUGGUAG	readtag_681_x946	946	201.74	CAGTGGTTTTACCCTATGGTAG
69	hsa-miR-140-3p	3p	24440	5212.08	UACCACAGGGUAGAACCACGG	readtag_136_x9101	9101	1940.88	TACCACAGGGTAGAACCACGGA
70	hsa-miR-141*	5p	3	0.64	CAUCUUCCAGUACAGUGUUGGA	readtag_43092_x3	3	0.64	CATCTTCCAGTACAGTGTTGGA
71	hsa-miR-141	3p	652	139.05	UAACACUGUCUGGUAAAGAUGG	readtag_1509_x285	285	60.78	TAACACTGTCTGGTAAAGATGGC
72	hsa-miR-142-5p	5p	2326	496.04	CAUAAAGUAGAAAGCACUACU	readtag_703_x901	901	192.15	CATAAAGTAGAAAGCACTACT
73	hsa-miR-142-3p	3p	32736	6981.29	UGUAGUGUUUCCUACUUUAUGGA	readtag_129_x9504	9504	2026.83	TGTAGTGTTTCCTACTTTATGGA
74	hsa-miR-143*	5p	316	67.39	GGUGCAGUGCUGCAUCUCUGGU	readtag_1775_x226	226	48.2	GGTGCAGTGCTGCATCTCTGG
75	hsa-miR-143	3p	684025	145875	UGAGAUGAAGCACUGUAGCUC	readtag_4_x558611	558611	119130	TGAGATGAAGCACTGTAGCT
76	hsa-miR-144*	5p	3716	792.48	GGAUAUCAUCAUAUACUGUAAG	readtag_460_x1699	1699	362.33	GGATATCATCATATACTGTAAGT
77	hsa-miR-144	3p	1948	415.43	UACAGUAUAGAUGAUGUACU	readtag_553_x1311	1311	279.58	TACAGTATAGATGATGTACT
78	hsa-miR-145	5p	9119	1944.72	GUCCAGUUUUCCCAGGAAUCCCU	readtag_187_x5651	5651	1205.13	GTCCAGTTTTCCCAGGAATCCCT
79	hsa-miR-145*	3p	254	54.17	GGAUUCCUGGAAAUACUGUUCU	readtag_2868_x116	116	24.74	ATTCCTGGAAATACTGTTCT
80	hsa-miR-146a	5p	2246	478.98	UGAGAACUGAAUUCCAUGGGUU	readtag_515_x1435	1435	306.03	TGAGAACTGAATTCCATGGGTT
81	hsa-miR-146b-5p	5p	7010	1494.95	UGAGAACUGAAUUCCAUAGGCU	readtag_286_x3055	3055	651.51	TGAGAACTGAATTCCATAGGCTGT
82	hsa-miR-148a*	5p	1852	394.96	AAAGUUCUGAGACACUCCGACU	readtag_582_x1217	1217	259.54	AAAGTTCTGAGACACTCCGACT
83	hsa-miR-148a	3p	819564	174780	UCAGUGCACUACAGAACUUUGU	readtag_3_x700482	700482	149385	TCAGTGCACTACAGAACTTTGT
84	hsa-miR-148b*	5p	31	6.61	AAGUUCUGUUAUACACUCAGGC	readtag_16655_x10	10	2.13	AAGTTCTGTTATACACTCAGGC
85	hsa-miR-148b	3p	6714	1431.83	UCAGUGCAUCACAGAACUUUGU	readtag_203_x5124	5124	1092.75	TCAGTGCATCACAGAACTTTGT
86	hsa-miR-149	5p	63	13.44	UCUGGCUCCGUGUCUUCACUCCC	readtag_8848_x24	24	5.12	TCTGGCTCCGTGTCTTCACTCCC
87	hsa-miR-150	5p	716	152.69	UCUCCCAACCCUUGUACCAGUG	readtag_1009_x496	496	105.78	TCTCCCAACCCTTGTACCAGTG
88	hsa-miR-150*	3p	5	1.07	CUGGUACAGGCCUGGGGGACAG	readtag_35652_x4	4	0.85	CTGGTACAGGCCTGGGGGACA
89	hsa-miR-151-5p	5p	163	34.76	UCGAGGAGCUCACAGUCUAGU	readtag_2299_x156	156	33.27	TCGAGGAGCTCACAGTCTAGTAT
90	hsa-miR-151-3p	3p	5309	1132.2	CUAGACUGAAGCUCCUUGAGG	readtag_227_x4272	4272	911.05	CTAGACTGAAGCTCCTTGAGGA
91	hsa-miR-152	3p	13108	2795.42	UCAGUGCAUGACAGAACUUGG	readtag_106_x12142	12142	2589.41	TCAGTGCATGACAGAACTTGG
92	hsa-miR-154	5p	203	43.29	UAGGUUAUCCGUGUUGCCUUCG	readtag_2031_x186	186	39.67	TAGGTTATCCGTGTTGCCTTCG
93	hsa-miR-154*	3p	91	19.41	AAUCAUACACGGUUGACCUAUU	readtag_3467_x88	88	18.77	AATCATACACGGTTGACCTATT
94	hsa-miR-155	5p	366	78.05	UUAAUGCUAAUCGUGAUAGGGGU	readtag_3488_x88	88	18.77	TTAATGCTAATCGTGATAGGGGT
95	hsa-miR-15a	5p	5366	1144.35	UAGCAGCACAUAAUGGUUUGUG	readtag_370_x2260	2260	481.97	TAGCAGCACATAATGGTTTGTGGA
96	hsa-miR-15a*	3p	9	1.92	CAGGCCAUAUUGUGCUGCCUCA	readtag_28993_x5	5	1.07	CAGGCCATATTGTGCTGCCTCA
97	hsa-miR-15b	5p	1208	257.62	UAGCAGCACAUCAUGGUUUACA	readtag_792_x737	737	157.17	TAGCAGCACATCATGGTTTACA
98	hsa-miR-15b*	3p	111	23.67	CGAAUCAUUAUUUGCUGCUCUA	readtag_5501_x47	47	10.02	CGAATCATTATTTGCTGCTCT
99	hsa-miR-16	5p	218	46.49	UAGCAGCACGUAAAUAUUGGCG	readtag_2244_x160	160	34.12	TAGCAGCACGTAAATATTGGCGTT
100	hsa-miR-16-1*	3p	39	8.32	CCAGUAUUAACUGUGCUGCUGA	readtag_7112_x33	33	7.04	CCAGTATTAACTGTGCTGCTGA
101	hsa-miR-16-2*	3p	69	14.71	CCAAUAUUACUGUGCUGCUUUA	readtag_7764_x29	29	6.18	ACCAATATTACTGTGCTGCT
102	hsa-miR-17	5p	4693	1000.83	CAAAGUGCUUACAGUGCAGGUAG	readtag_264_x3410	3410	727.22	CAAAGTGCTTACAGTGCAGGTAG
103	hsa-miR-17*	3p	431	91.92	ACUGCAGUGAAGGCACUUGUAG	readtag_1331_x337	337	71.87	ACTGCAGTGAAGGCACTTGTAG
104	hsa-miR-181a	5p	2	0.43	AACAUUCAACGCUGUCGGUGAGU	readtag_88196_x2	2	0.43	TGAACATTCAACGCTGTCGGTGA
105	hsa-miR-181a-2*	3p	130	27.72	ACCACUGACCGUUGACUGUACC	readtag_4619_x60	60	12.8	ACCACTGACCGTTGACTGTACC
106	hsa-miR-181b	5p	42	8.96	AACAUUCAUUGCUGUCGGUGGGU	readtag_6088_x41	41	8.74	AACATTCATTGCTGTCGGTGGGTTT
107	hsa-miR-181c	5p	63	13.44	AACAUUCAACCUGUCGGUGAGU	readtag_9051_x24	24	5.12	AACATTCAACCTGTCGGTGAGT
108	hsa-miR-181d	5p	25	5.33	AACAUUCAUUGUUGUCGGUGGGU	readtag_13210_x14	14	2.99	AACATTCATTGTTGTCGGTGGGT
109	hsa-miR-182	5p	511	108.98	UUUGGCAAUGGUAGAACUCACACU	readtag_1512_x284	284	60.57	TTTGGCAATGGTAGAACTCACACT
110	hsa-miR-183	5p	61	13.01	UAUGGCACUGGUAGAAUUCACU	readtag_6316_x39	39	8.32	TATGGCACTGGTAGAATTCACT
111	hsa-miR-183*	3p	1	0.21	GUGAAUUACCGAAGGGCCAUAA	readtag_218706_x1	1	0.21	TGAATTACCGAAGGGCCATAAA
112	hsa-miR-184	3p	2	0.43	UGGACGGAGAACUGAUAAGGGU	readtag_253326_x1	1	0.21	TGGACGGAGAACTGATAAGG
113	hsa-miR-185	5p	1860	396.66	UGGAGAGAAAGGCAGUUCCUGA	readtag_507_x1472	1472	313.92	TGGAGAGAAAGGCAGTTCCTGA
114	hsa-miR-185*	3p	41	8.74	AGGGGCUGGCUUUCCUCUGGUC	readtag_7060_x33	33	7.04	CAGGGGCTGGCTTTCCTCTGGT
115	hsa-miR-186	5p	8625	1839.37	CAAAGAAUUCUCCUUUUGGGCU	readtag_214_x4614	4614	983.98	CAAAGAATTCTCCTTTTGGGCT
116	hsa-miR-187*	5p	2	0.43	GGCUACAACACAGGACCCGGGC	readtag_278579_x1	1	0.21	GGCTACAACACAGGACCCGGGC
117	hsa-miR-187	3p	181	38.6	UCGUGUCUUGUGUUGCAGCCGG	readtag_3961_x73	73	15.57	TCGTGTCTTGTGTTGCAGCCGGA
118	hsa-miR-188-5p	5p	108	23.03	CAUCCCUUGCAUGGUGGAGGG	readtag_5582_x46	46	9.81	CATCCCTTGCATGGTGGAGGG
119	hsa-miR-188-3p	3p	10	2.13	CUCCCACAUGCAGGGUUUGCA	readtag_24581_x6	6	1.28	CTCCCACATGCAGGGTTTGC
120	hsa-miR-18a	5p	852	181.7	UAAGGUGCAUCUAGUGCAGAUAG	readtag_1226_x378	378	80.61	TAAGGTGCATCTAGTGCAGATAG
121	hsa-miR-18a*	3p	21	4.48	ACUGCCCUAAGUGCUCCUUCUGG	readtag_15383_x12	12	2.56	ACTGCCCTAAGTGCTCCTTCT
122	hsa-miR-18b	5p	1	0.21	UAAGGUGCAUCUAGUGCAGUUAG	readtag_265752_x1	1	0.21	TAAGGTGCATCTAGTGCAGTTAG
123	hsa-miR-190	5p	1109	236.51	UGAUAUGUUUGAUAUAUUAGGU	readtag_1336_x335	335	71.44	TGATATGTTTGATATATTAGG
124	hsa-miR-190b	5p	28	5.97	UGAUAUGUUUGAUAUUGGGUU	readtag_11051_x18	18	3.84	TGATATGTTTGATATTGGGTTG
125	hsa-miR-191*	3p	7	1.49	GCUGCGCUUGGAUUUCGUCCCC	readtag_90337_x2	2	0.43	GCTGCGCTTGGATTTCGTCC
126	hsa-miR-192	5p	783710	167134	CUGACCUAUGAAUUGACAGCC	readtag_7_x279045	279045	59509.2	CTGACCTATGAATTGACAGC
127	hsa-miR-192*	3p	556	118.57	CUGCCAAUUCCAUAGGUCACAG	readtag_1814_x220	220	46.92	CTGCCAATTCCATAGGTCACAG
128	hsa-miR-193a-5p	5p	620	132.22	UGGGUCUUUGCGGGCGAGAUGA	readtag_990_x511	511	108.98	TGGGTCTTTGCGGGCGAGATGA
129	hsa-miR-193a-3p	3p	1448	308.8	AACUGGCCUACAAAGUCCCAGU	readtag_615_x1117	1117	238.21	AACTGGCCTACAAAGTCCCAGT
130	hsa-miR-193b*	5p	150	31.99	CGGGGUUUUGAGGGCGAGAUGA	readtag_2937_x112	112	23.89	CGGGGTTTTGAGGGCGAGATGA
131	hsa-miR-193b	3p	7006	1494.1	AACUGGCCCUCAAAGUCCCGCU	readtag_263_x3428	3428	731.06	AACTGGCCCTCAAAGTCCCGCT
132	hsa-miR-194	5p	45417	9685.64	UGUAACAGCAACUCCAUGUGGA	readtag_46_x42424	42424	9047.35	TGTAACAGCAACTCCATGTGGAA
133	hsa-miR-194*	3p	186	39.67	CCAGUGGGGCUGCUGUUAUCUG	readtag_2602_x132	132	28.15	CCAGTGGGGCTGCTGTTATCTG
134	hsa-miR-195	5p	2869	611.84	UAGCAGCACAGAAAUAUUGGC	readtag_480_x1600	1600	341.22	TAGCAGCACAGAAATATTGGCA
135	hsa-miR-195*	3p	17	3.63	CCAAUAUUGGCUGUGCUGCUCC	readtag_17688_x10	10	2.13	CCAATATTGGCTGTGCTGCTCCA
136	hsa-miR-196a	5p	2	0.43	UAGGUAGUUUCAUGUUGUUGGG	readtag_100549_x2	2	0.43	TAGGTAGTTTCATGTTGTTGGGA
137	hsa-miR-196b	5p	3	0.64	UAGGUAGUUUCCUGUUGUUGGG	readtag_229702_x1	1	0.21	TAGGTAGTTTCCTGTTGTTGGGA
138	hsa-miR-197	3p	1302	277.66	UUCACCACCUUCUCCACCCAGC	readtag_610_x1129	1129	240.77	TTCACCACCTTCTCCACCCAGC
139	hsa-miR-198	5p	1	0.21	GGUCCAGAGGGGAGAUAGGUUC	readtag_154741_x1	1	0.21	ATTGGTCCAGAGGGGAGATAGGT
140	hsa-miR-199a-5p	5p	1	0.21	CCCAGUGUUCAGACUACCUGUUC	readtag_146295_x1	1	0.21	ACCCAGTGTTCAGACTACCTGTT
141	hsa-miR-199a-3p	3p	10	2.13	ACAGUAGUCUGCACAUUGGUUA	readtag_20582_x8	8	1.71	ACAGTAGTCTGCACATTGGTTAGA
142	hsa-miR-199b-5p	5p	112	23.89	CCCAGUGUUUAGACUAUCUGUUC	readtag_5303_x49	49	10.45	CCCAGTGTTTAGACTATCTGTTC
143	hsa-miR-19a*	5p	10	2.13	AGUUUUGCAUAGUUGCACUACA	readtag_38635_x4	4	0.85	TAGTTTTGCATAGTTGCACT
144	hsa-miR-19a	3p	2804	597.98	UGUGCAAAUCUAUGCAAAACUGA	readtag_382_x2149	2149	458.3	TGTGCAAATCTATGCAAAACTGA
145	hsa-miR-19b-1*	5p	61	13.01	AGUUUUGCAGGUUUGCAUCCAGC	readtag_4942_x54	54	11.52	AGTTTTGCAGGTTTGCATCCAGC
146	hsa-miR-19b	3p	20	4.27	UGUGCAAAUCCAUGCAAAACUGA	readtag_10722_x19	19	4.05	TGTGCAAATCCATGCAAAACTGAT
147	hsa-miR-200a*	5p	6	1.28	CAUCUUACCGGACAGUGCUGGA	readtag_28477_x5	5	1.07	CATCTTACCGGACAGTGCTGGA
148	hsa-miR-200a	3p	605	129.02	UAACACUGUCUGGUAACGAUGU	readtag_1246_x367	367	78.27	TAACACTGTCTGGTAACGATGTT
149	hsa-miR-200b*	5p	10	2.13	CAUCUUACUGGGCAGCAUUGGA	readtag_23704_x6	6	1.28	CATCTTACTGGGCAGCATTGG
150	hsa-miR-200b	3p	404	86.16	UAAUACUGCCUGGUAAUGAUGA	readtag_1788_x224	224	47.77	TAATACTGCCTGGTAATGATGA
151	hsa-miR-200c	3p	668	142.46	UAAUACUGCCGGGUAAUGAUGGA	readtag_1038_x482	482	102.79	TAATACTGCCGGGTAATGATGGA
152	hsa-miR-203	3p	130	27.72	GUGAAAUGUUUAGGACCACUAG	readtag_5463_x47	47	10.02	GTGAAATGTTTAGGACCACTAG
153	hsa-miR-204	5p	134	28.58	UUCCCUUUGUCAUCCUAUGCCU	readtag_3453_x88	88	18.77	TTCCCTTTGTCATCCTATGCCT
154	hsa-miR-206	3p	5108	1089.33	UGGAAUGUAAGGAAGUGUGUGG	readtag_248_x3662	3662	780.96	TGGAATGTAAGGAAGTGTGTGG
155	hsa-miR-20a	5p	9952	2122.37	UAAAGUGCUUAUAGUGCAGGUAG	readtag_146_x8254	8254	1760.25	TAAAGTGCTTATAGTGCAGGTAG
156	hsa-miR-20a*	3p	115	24.52	ACUGCAUUAUGAGCACUUAAAG	readtag_5298_x49	49	10.45	ACTGCATTATGAGCACTTAAAGT
157	hsa-miR-20b	5p	14	2.99	CAAAGUGCUCAUAGUGCAGGUAG	readtag_16322_x11	11	2.35	CAAAGTGCTCATAGTGCAGGTAG
158	hsa-miR-21	5p	329636	70298.3	UAGCUUAUCAGACUGAUGUUGA	readtag_13_x155666	155666	33197.4	TAGCTTATCAGACTGATGTTGA
159	hsa-miR-21*	3p	115	24.52	CAACACCAGUCGAUGGGCUGU	readtag_4241_x67	67	14.29	CAACACCAGTCGATGGGCTGTC
160	hsa-miR-210	3p	363	77.41	CUGUGCGUGUGACAGCGGCUGA	readtag_1641_x255	255	54.38	CTGTGCGTGTGACAGCGGCTGA
161	hsa-miR-211	5p	43	9.17	UUCCCUUUGUCAUCCUUCGCCU	readtag_9890_x21	21	4.48	TTCCCTTTGTCATCCTTCGCCT
162	hsa-miR-2114	5p	5	1.07	UAGUCCCUUCCUUGAAGCGGUC	readtag_72145_x2	2	0.43	TAGTCCCTTCCTTGAAGCGGTC
163	hsa-miR-212	3p	9	1.92	UAACAGUCUCCAGUCACGGCC	readtag_27311_x5	5	1.07	TAACAGTCTCCAGTCACGGCC
164	hsa-miR-214*	5p	122	26.02	UGCCUGUCUACACUUGCUGUGC	readtag_3307_x95	95	20.26	TGCCTGTCTACACTTGCTGTGC
165	hsa-miR-214	3p	71	15.14	ACAGCAGGCACAGACAGGCAGU	readtag_8883_x24	24	5.12	ACAGCAGGCACAGACAGGCAGT
166	hsa-miR-215	5p	755	161.01	AUGACCUAUGAAUUGACAGAC	readtag_936_x554	554	118.15	TGACCTATGAATTGACAGA
167	hsa-miR-216a	5p	4	0.85	UAAUCUCAGCUGGCAACUGUGA	readtag_38913_x4	4	0.85	TAATCTCAGCTGGCAACTGTGA
168	hsa-miR-216b	5p	1	0.21	AAAUCUCUGCAGGCAAAUGUGA	readtag_110621_x1	1	0.21	AAATCTCTGCAGGCAAATGTGA
169	hsa-miR-217	5p	8	1.71	UACUGCAUCAGGAACUGAUUGGA	readtag_25667_x6	6	1.28	TACTGCATCAGGAACTGATTGGA
170	hsa-miR-218-1*	3p	2	0.43	AUGGUUCCGUCAAGCACCAUGG	readtag_55110_x2	2	0.43	CATGGTTCCGTCAAGCACCATG
171	hsa-miR-22*	5p	2539	541.47	AGUUCUUCAGUGGCAAGCUUUA	readtag_585_x1199	1199	255.7	AGTTCTTCAGTGGCAAGCTTTA
172	hsa-miR-22	3p	16727	3567.2	AAGCUGCCAGUUGAAGAACUGU	readtag_94_x14878	14878	3172.89	AAGCTGCCAGTTGAAGAACTGT
173	hsa-miR-221*	5p	46	9.81	ACCUGGCAUACAAUGUAGAUUU	readtag_12605_x15	15	3.2	ACCTGGCATACAATGTAGATTTCTG
174	hsa-miR-221	3p	316	67.39	AGCUACAUUGUCUGCUGGGUUUC	readtag_2453_x143	143	30.5	AGCTACATTGTCTGCTGGGTTT
175	hsa-miR-222	3p	187	39.88	AGCUACAUCUGGCUACUGGGU	readtag_3859_x76	76	16.21	AGCTACATCTGGCTACTGGGT
176	hsa-miR-223*	5p	4	0.85	CGUGUAUUUGACAAGCUGAGUU	readtag_55521_x2	2	0.43	CGTGTATTTGACAAGCTGAGTTGG
177	hsa-miR-223	3p	591	126.04	UGUCAGUUUGUCAAAUACCCCA	readtag_1687_x244	244	52.04	TGTCAGTTTGTCAAATACCCCA
178	hsa-miR-224*	3p	1	0.21	AAAAUGGUGCCCUAGUGACUACA	readtag_271881_x1	1	0.21	AAATGGTGCCCTAGTGACTACA
179	hsa-miR-2355-5p	5p	1	0.21	AUCCCCAGAUACAAUGGACAA	readtag_263241_x1	1	0.21	ATCCCCAGATACAATGGACAAT
180	hsa-miR-2355-3p	3p	5	1.07	AUUGUCCUUGCUGUUUGGAGAU	readtag_239856_x1	1	0.21	TGTCCTTGCTGTTTGGAGATAA
181	hsa-miR-23a*	5p	1	0.21	GGGGUUCCUGGGGAUGGGAUUU	readtag_308810_x1	1	0.21	GGGGTTCCTGGGGATGGGATTT
182	hsa-miR-23a	3p	10543	2248.4	AUCACAUUGCCAGGGAUUUCC	readtag_236_x3860	3860	823.18	ATCACATTGCCAGGGATTTCCA
183	hsa-miR-23b*	5p	17	3.63	UGGGUUCCUGGCAUGCUGAUUU	readtag_24248_x6	6	1.28	TGGGTTCCTGGCATGCTGATTT
184	hsa-miR-23b	3p	14375	3065.62	AUCACAUUGCCAGGGAUUACC	readtag_180_x6233	6233	1329.25	ATCACATTGCCAGGGATTACC
185	hsa-miR-24-1*	5p	241	51.4	UGCCUACUGAGCUGAUAUCAGU	readtag_2756_x123	123	26.23	GTGCCTACTGAGCTGATATCAGT
186	hsa-miR-24	3p	58	12.37	UGGCUCAGUUCAGCAGGAACAG	readtag_5840_x43	43	9.17	GCTCAGTTCAGCAGGAACAGGA
187	hsa-miR-24-2*	5p	130	27.72	UGCCUACUGAGCUGAAACACAG	readtag_8861_x24	24	5.12	GTGCCTACTGAGCTGAAACACA
188	hsa-miR-25*	5p	1	0.21	AGGCGGAGACUUGGGCAAUUG	readtag_147866_x1	1	0.21	AGGCGGAGACTTGGGCAATTGCT
189	hsa-miR-25	3p	3385	721.89	CAUUGCACUUGUCUCGGUCUGA	readtag_299_x2946	2946	628.26	CATTGCACTTGTCTCGGTCTGA
190	hsa-miR-26a	5p	8	1.71	UUCAAGUAAUCCAGGAUAGGCU	readtag_37709_x4	4	0.85	TTCAAGTAATCCAGGATAGGCTGTT
191	hsa-miR-26a-1*	3p	11	2.35	CCUAUUCUUGGUUACUUGCACG	readtag_19239_x9	9	1.92	CCTATTCTTGGTTACTTGCACG
192	hsa-miR-26a-2*	3p	119	25.38	CCUAUUCUUGAUUACUUGUUUC	readtag_4167_x68	68	14.5	CCTATTCTTGATTACTTGTTTC
193	hsa-miR-26b	5p	44325	9452.76	UUCAAGUAAUUCAGGAUAGGU	readtag_62_x31271	31271	6668.86	TTCAAGTAATTCAGGATAGGTT
194	hsa-miR-26b*	3p	83	17.7	CCUGUUCUCCAUUACUUGGCUC	readtag_5666_x45	45	9.6	CCTGTTCTCCATTACTTGGCT
195	hsa-miR-27a*	5p	25	5.33	AGGGCUUAGCUGCUUGUGAGCA	readtag_10160_x20	20	4.27	AGGGCTTAGCTGCTTGTGAGCA
196	hsa-miR-27a	3p	8526	1818.26	UUCACAGUGGCUAAGUUCCGC	readtag_190_x5395	5395	1150.54	TTCACAGTGGCTAAGTTCCGC
197	hsa-miR-27b*	5p	105	22.39	AGAGCUUAGCUGAUUGGUGAAC	readtag_6224_x40	40	8.53	AGAGCTTAGCTGATTGGTGAAC
198	hsa-miR-27b	3p	34591	7376.89	UUCACAGUGGCUAAGUUCUGC	readtag_85_x19501	19501	4158.79	TTCACAGTGGCTAAGTTCTGC
199	hsa-miR-28-5p	5p	4205	896.76	AAGGAGCUCACAGUCUAUUGAG	readtag_335_x2639	2639	562.79	AAGGAGCTCACAGTCTATTGAG
200	hsa-miR-28-3p	3p	3296	702.91	CACUAGAUUGUGAGCUCCUGGA	readtag_362_x2304	2304	491.35	CACTAGATTGTGAGCTCCTGGA
201	hsa-miR-296-3p	3p	1	0.21	GAGGGUUGGGUGGAGGCUCUCC	readtag_230700_x1	1	0.21	AGGGTTGGGTGGAGGCTCT
202	hsa-miR-299-5p	5p	893	190.44	UGGUUUACCGUCCCACAUACAU	readtag_1044_x478	478	101.94	TGGTTTACCGTCCCACATACA
203	hsa-miR-29a*	5p	94	20.05	ACUGAUUUCUUUUGGUGUUCAG	readtag_5869_x43	43	9.17	ACTGATTTCTTTTGGTGTTCAGA
204	hsa-miR-29a	3p	24023	5123.15	UAGCACCAUCUGAAAUCGGUUA	readtag_103_x12629	12629	2693.26	TAGCACCATCTGAAATCGGTT
205	hsa-miR-29b-1*	5p	9	1.92	GCUGGUUUCAUAUGGUGGUUUAGA	readtag_39212_x3	3	0.64	GCTGGTTTCATATGGTGGTTTAG
206	hsa-miR-29b	3p	57	12.16	UAGCACCAUUUGAAAUCAGUGUU	readtag_4864_x55	55	11.73	TAGCACCATTTGAAATCAGTGTTT
207	hsa-miR-29b-2*	5p	74	15.78	CUGGUUUCACAUGGUGGCUUAG	readtag_5302_x49	49	10.45	CTGGTTTCACATGGTGGCTTAGA
208	hsa-miR-29c*	5p	307	65.47	UGACCGAUUUCUCCUGGUGUUC	readtag_3313_x95	95	20.26	TGACCGATTTCTCCTGGTGTT
209	hsa-miR-29c	3p	8954	1909.53	UAGCACCAUUUGAAAUCGGUUA	readtag_229_x4082	4082	870.53	TAGCACCATTTGAAATCGGTT
210	hsa-miR-301a	3p	133	28.36	CAGUGCAAUAGUAUUGUCAAAGC	readtag_3478_x88	88	18.77	CAGTGCAATAGTATTGTCAAAGC
211	hsa-miR-301b	3p	3	0.64	CAGUGCAAUGAUAUUGUCAAAGC	readtag_39660_x3	3	0.64	CAGTGCAATGATATTGTCAAAGC
212	hsa-miR-3065-3p	3p	11	2.35	UCAGCACCAGGAUAUUGUUGGAG	readtag_15842_x11	11	2.35	TCAGCACCAGGATATTGTTGGA
213	hsa-miR-3074	3p	1	0.21	GAUAUCAGCUCAGUAGGCACCG	readtag_268160_x1	1	0.21	TGATATCAGCTCAGTAGGCAC
214	hsa-miR-30a	5p	164478	35076.6	UGUAAACAUCCUCGACUGGAAG	readtag_18_x108541	108541	23147.5	TGTAAACATCCTCGACTGGAAGC
215	hsa-miR-30a*	3p	8761	1868.37	CUUUCAGUCGGAUGUUUGCAGC	readtag_231_x3954	3954	843.23	CTTTCAGTCGGATGTTTGCAGC
216	hsa-miR-30b	5p	39301	8381.34	UGUAAACAUCCUACACUCAGCU	readtag_66_x29030	29030	6190.95	TGTAAACATCCTACACTCAGCT
217	hsa-miR-30b*	3p	14	2.99	CUGGGAGGUGGAUGUUUACUUC	readtag_19059_x9	9	1.92	CTGGGAGGTGGATGTTTACTTC
218	hsa-miR-30c	5p	20	4.27	UGUAAACAUCCUACACUCUCAGC	readtag_20847_x8	8	1.71	CTGTAAACATCCTACACTCTCAGC
219	hsa-miR-30c-1*	3p	14	2.99	CUGGGAGAGGGUUGUUUACUCC	readtag_23602_x7	7	1.49	CTGGGAGAGGGTTGTTTACTCC
220	hsa-miR-30c-2*	3p	266	56.73	CUGGGAGAAGGCUGUUUACUCU	readtag_1965_x194	194	41.37	CTGGGAGAAGGCTGTTTACTCT
221	hsa-miR-30d	5p	179358	38249.9	UGUAAACAUCCCCGACUGGAAG	readtag_19_x103716	103716	22118.5	TGTAAACATCCCCGACTGGAAGC
222	hsa-miR-30d*	3p	200	42.65	CUUUCAGUCAGAUGUUUGCUGC	readtag_3950_x74	74	15.78	CTTTCAGTCAGATGTTTGCTGC
223	hsa-miR-30e	5p	367638	78402.6	UGUAAACAUCCUUGACUGGAAG	readtag_9_x274179	274179	58471.5	TGTAAACATCCTTGACTGGAAGC
224	hsa-miR-30e*	3p	20549	4382.29	CUUUCAGUCGGAUGUUUACAGC	readtag_89_x16686	16686	3558.46	CTTTCAGTCGGATGTTTACAGC
225	hsa-miR-31	5p	48	10.24	AGGCAAGAUGCUGGCAUAGCU	readtag_10382_x19	19	4.05	AGGCAAGATGCTGGCATAGCTGT
226	hsa-miR-31*	3p	42	8.96	UGCUAUGCCAACAUAUUGCCAU	readtag_14989_x12	12	2.56	TGCTATGCCAACATATTGCCATC
227	hsa-miR-3155	3p	1	0.21	CCAGGCUCUGCAGUGGGAACU	readtag_340515_x1	1	0.21	CAGGCTCTGCAGTGGGAACT
228	hsa-miR-3165	5p	1	0.21	AGGUGGAUGCAAUGUGACCUCA	readtag_238213_x1	1	0.21	CAAGGTGGATGCAATGTGACC
229	hsa-miR-32	5p	11947	2547.82	UAUUGCACAUUACUAAGUUGCA	readtag_157_x7485	7485	1596.25	TATTGCACATTACTAAGTTGC
230	hsa-miR-32*	3p	55	11.73	CAAUUUAGUGUGUGUGAUAUUU	readtag_7382_x31	31	6.61	CAATTTAGTGTGTGTGATATT
231	hsa-miR-3200-3p	3p	1	0.21	CACCUUGCGCUACUCAGGUCUG	readtag_229263_x1	1	0.21	CACCTTGCGCTACTCAGGTC
232	hsa-miR-320a	3p	232	49.48	AAAAGCUGGGUUGAGAGGGCGA	readtag_3647_x82	82	17.49	AAAGCTGGGTTGAGAGGGCGA
233	hsa-miR-320b	3p	1	0.21	AAAAGCUGGGUUGAGAGGGCAA	readtag_193711_x1	1	0.21	AAAGCTGGGTTGAGAGGGCAAAA
234	hsa-miR-320c	3p	1	0.21	AAAAGCUGGGUUGAGAGGGU	readtag_129127_x1	1	0.21	AAAGCTGGGTTGAGAGGGTAGA
235	hsa-miR-323-3p	3p	11	2.35	CACAUUACACGGUCGACCUCU	readtag_25820_x6	6	1.28	GCACATTACACGGTCGACCTCT
236	hsa-miR-324-5p	5p	109	23.25	CGCAUCCCCUAGGGCAUUGGUGU	readtag_4016_x72	72	15.35	CGCATCCCCTAGGGCATTGGTGT
237	hsa-miR-324-3p	3p	15	3.2	ACUGCCCCAGGUGCUGCUGG	readtag_16575_x10	10	2.13	CCACTGCCCCAGGTGCTGCTGG
238	hsa-miR-326	3p	31	6.61	CCUCUGGGCCCUUCCUCCAG	readtag_10314_x20	20	4.27	CCTCTGGGCCCTTCCTCCAG
239	hsa-miR-328	3p	90	19.19	CUGGCCCUCUCUGCCCUUCCGU	readtag_4607_x60	60	12.8	CTGGCCCTCTCTGCCCTTCCGT
240	hsa-miR-330-5p	5p	6	1.28	UCUCUGGGCCUGUGUCUUAGGC	readtag_43830_x3	3	0.64	TCTCTGGGCCTGTGTCTTAGGCT
241	hsa-miR-330-3p	3p	25	5.33	GCAAAGCACACGGCCUGCAGAGA	readtag_19950_x8	8	1.71	GCAAAGCACACGGCCTGCAGAGA
242	hsa-miR-331-5p	5p	113	24.1	CUAGGUAUGGUCCCAGGGAUCC	readtag_4820_x56	56	11.94	TCTAGGTATGGTCCCAGGGATC
243	hsa-miR-331-3p	3p	759	161.86	GCCCCUGGGCCUAUCCUAGAA	readtag_1091_x446	446	95.11	GCCCCTGGGCCTATCCTAGA
244	hsa-miR-335*	3p	728	155.25	UUUUUCAUUAUUGCUCCUGACC	readtag_910_x581	581	123.9	TTTTTCATTATTGCTCCTGACC
245	hsa-miR-337-5p	5p	26	5.54	GAACGGCUUCAUACAGGAGUU	readtag_14115_x13	13	2.77	GAACGGCTTCATACAGGAGT
246	hsa-miR-337-3p	3p	497	105.99	CUCCUAUAUGAUGCCUUUCUUC	readtag_1521_x282	282	60.14	TCCTATATGATGCCTTTCTTC
247	hsa-miR-338-5p	5p	132	28.15	AACAAUAUCCUGGUGCUGAGUG	readtag_2906_x114	114	24.31	AACAATATCCTGGTGCTGAGT
248	hsa-miR-338-3p	3p	1034	220.51	UCCAGCAUCAGUGAUUUUGUUG	readtag_898_x593	593	126.46	TCCAGCATCAGTGATTTTGTTGA
249	hsa-miR-339-5p	5p	493	105.14	UCCCUGUCCUCCAGGAGCUCACG	readtag_1088_x448	448	95.54	TCCCTGTCCTCCAGGAGCTCACG
250	hsa-miR-339-3p	3p	827	176.37	UGAGCGCCUCGACGACAGAGCCG	readtag_1148_x413	413	88.08	TGAGCGCCTCGACGACAGAGC
251	hsa-miR-33a	5p	538	114.73	GUGCAUUGUAGUUGCAUUGCA	readtag_1480_x293	293	62.49	GTGCATTGTAGTTGCATTGC
252	hsa-miR-33a*	3p	106	22.61	CAAUGUUUCCACAGUGCAUCAC	readtag_4071_x71	71	15.14	CAATGTTTCCACAGTGCATCA
253	hsa-miR-33b	5p	1390	296.43	GUGCAUUGCUGUUGCAUUGC	readtag_1006_x499	499	106.42	GTGCATTGCTGTTGCATTG
254	hsa-miR-33b*	3p	27	5.76	CAGUGCCUCGGCAGUGCAGCCC	readtag_17772_x10	10	2.13	CAGTGCCTCGGCAGTGCAGCC
255	hsa-miR-340	5p	8281	1766.01	UUAUAAAGCAAUGAGACUGAUU	readtag_175_x6393	6393	1363.37	TTATAAAGCAATGAGACTGATT
256	hsa-miR-340*	3p	234	49.9	UCCGUCUCAGUUACUUUAUAGC	readtag_2841_x118	118	25.16	TCCGTCTCAGTTACTTTATAGC
257	hsa-miR-342-5p	5p	14	2.99	AGGGGUGCUAUCUGUGAUUGA	readtag_29847_x5	5	1.07	AGGGGTGCTATCTGTGATTGAGG
258	hsa-miR-342-3p	3p	844	179.99	UCUCACACAGAAAUCGCACCCGU	readtag_1177_x400	400	85.3	TCTCACACAGAAATCGCACCCGTC
259	hsa-miR-34a	5p	628	133.93	UGGCAGUGUCUUAGCUGGUUGU	readtag_1526_x282	282	60.14	TGGCAGTGTCTTAGCTGGTTGTT
260	hsa-miR-34a*	3p	6	1.28	CAAUCAGCAAGUAUACUGCCCU	readtag_32892_x4	4	0.85	AATCAGCAAGTATACTGCCCTA
261	hsa-miR-34b*	5p	5	1.07	UAGGCAGUGUCAUUAGCUGAUUG	readtag_33852_x4	4	0.85	AGGCAGTGTCATTAGCTGATTG
262	hsa-miR-34b	3p	9	1.92	CAAUCACUAACUCCACUGCCAU	readtag_48565_x3	3	0.64	AATCACTAACTCCACTGCCATC
263	hsa-miR-34c-5p	5p	383	81.68	AGGCAGUGUAGUUAGCUGAUUGC	readtag_1260_x362	362	77.2	AGGCAGTGTAGTTAGCTGATTGC
264	hsa-miR-34c-3p	3p	3	0.64	AAUCACUAACCACACGGCCAGG	readtag_96390_x2	2	0.43	ATCACTAACCACACGGCCAGG
265	hsa-miR-3607-5p	5p	3	0.64	GCAUGUGAUGAAGCAAAUCAGU	readtag_94255_x2	2	0.43	TGCATGTGATGAAGCAAATCAGT
266	hsa-miR-3607-3p	3p	85	18.13	ACUGUAAACGCUUUCUGAUG	readtag_7665_x30	30	6.4	ACTGTAAACGCTTTCTGATG
267	hsa-miR-3609	3p	3	0.64	CAAAGUGAUGAGUAAUACUGGCUG	readtag_60584_x2	2	0.43	GCAAAGTGATGAGTAATACTGGCTGGAG
268	hsa-miR-361-5p	5p	1849	394.32	UUAUCAGAAUCUCCAGGGGUAC	readtag_621_x1096	1096	233.73	TTATCAGAATCTCCAGGGGTAC
269	hsa-miR-361-3p	3p	553	117.93	UCCCCCAGGUGUGAUUCUGAUUU	readtag_2089_x177	177	37.75	TCCCCCAGGTGTGATTCTGATTT
270	hsa-miR-3614-5p	5p	70	14.93	CCACUUGGAUCUGAAGGCUGCCC	readtag_8532_x26	26	5.54	CACTTGGATCTGAAGGCTGCCC
271	hsa-miR-362-5p	5p	349	74.43	AAUCCUUGGAACCUAGGUGUGAGU	readtag_2119_x173	173	36.89	AATCCTTGGAACCTAGGTGTGAGT
272	hsa-miR-362-3p	3p	280	59.71	AACACACCUAUUCAAGGAUUCA	readtag_2063_x181	181	38.6	AACACACCTATTCAAGGATTCA
273	hsa-miR-363	3p	31	6.61	AAUUGCACGGUAUCCAUCUGUA	readtag_12365_x15	15	3.2	AATTGCACGGTATCCATCTGTA
274	hsa-miR-3647-5p	5p	13	2.77	CUGAAGUGAUGAUUCACAUUCAU	readtag_24628_x6	6	1.28	CTGAAGTGATGATTCACATT
275	hsa-miR-365*	5p	14	2.99	AGGGACUUUCAGGGGCAGCUGU	readtag_19489_x8	8	1.71	AGGGACTTTCAGGGGCAGCTGTG
276	hsa-miR-3653	3p	6	1.28	CUAAGAAGUUGACUGAAG	readtag_23852_x6	6	1.28	CTCTAAGAAGTTGACTGAAG
277	hsa-miR-369-5p	5p	19	4.05	AGAUCGACCGUGUUAUAUUCGC	readtag_14643_x12	12	2.56	GATCGACCGTGTTATATTCG
278	hsa-miR-369-3p	3p	3435	732.55	AAUAAUACAUGGUUGAUCUUU	readtag_339_x2579	2579	550	AATAATACATGGTTGATCTTT
279	hsa-miR-3691	5p	6	1.28	AGUGGAUGAUGGAGACUCGGUAC	readtag_40360_x3	3	0.64	TAGTGGATGATGGAGACTCGGT
280	hsa-miR-370	3p	48	10.24	GCCUGCUGGGGUGGAACCUGGU	readtag_6843_x35	35	7.46	GCCTGCTGGGGTGGAACCTGGT
281	hsa-miR-371-5p	5p	1	0.21	ACUCAAACUGUGGGGGCACU	readtag_115032_x1	1	0.21	ACTCAAACTGTGGGGGCA
282	hsa-miR-373	3p	2	0.43	GAAGUGCUUCGAUUUUGGGGUGU	readtag_327056_x1	1	0.21	GAAGTGCTTCGATTTTGGGGTGT
283	hsa-miR-374a	5p	4150	885.03	UUAUAAUACAACCUGAUAAGUG	readtag_485_x1582	1582	337.38	TTATAATACAACCTGATAAGTG
284	hsa-miR-374a*	3p	11510	2454.63	CUUAUCAGAUUGUAUUGUAAUU	readtag_127_x9528	9528	2031.94	CTTATCAGATTGTATTGTAATT
285	hsa-miR-374b	5p	5776	1231.79	AUAUAAUACAACCUGCUAAGUG	readtag_307_x2888	2888	615.9	ATATAATACAACCTGCTAAGT
286	hsa-miR-374b*	3p	100	21.33	CUUAGCAGGUUGUAUUAUCAUU	readtag_4025_x72	72	15.35	CTTAGCAGGTTGTATTATCATT
287	hsa-miR-375	3p	794	169.33	UUUGUUCGUUCGGCUCGCGUGA	readtag_838_x681	681	145.23	TTTGTTCGTTCGGCTCGCGTGA
288	hsa-miR-376a*	5p	708	150.99	GUAGAUUCUCCUUCUAUGAGUA	readtag_1583_x268	268	57.15	GTAGATTCTCCTTCTATGAGT
289	hsa-miR-376c	3p	3067	654.07	AACAUAGAGGAAAUUCCACGU	readtag_432_x1869	1869	398.58	AACATAGAGGAAATTCCACGT
290	hsa-miR-377*	5p	11	2.35	AGAGGUUGCCCUUGGUGAAUUC	readtag_31183_x5	5	1.07	AGAGGTTGCCCTTGGTGAATTC
291	hsa-miR-377	3p	403	85.94	AUCACACAAAGGCAACUUUUGU	readtag_1681_x245	245	52.25	ATCACACAAAGGCAACTTTTGT
292	hsa-miR-378*	5p	471	100.45	CUCCUGACUCCAGGUCCUGUGU	readtag_1379_x321	321	68.46	CTCCTGACTCCAGGTCCTGTGT
293	hsa-miR-378	3p	13	2.77	ACUGGACUUGGAGUCAGAAGG	readtag_14311_x13	13	2.77	GCACTGGACTTGGAGTCAGAAG
294	hsa-miR-378c	5p	86	18.34	ACUGGACUUGGAGUCAGAAGAGUGG	readtag_6142_x40	40	8.53	ACTGGACTTGGAGTCAGAAGAG
295	hsa-miR-379	5p	9268	1976.5	UGGUAGACUAUGGAACGUAGG	readtag_196_x5256	5256	1120.9	TGGTAGACTATGGAACGTAGG
296	hsa-miR-379*	3p	81	17.27	UAUGUAACAUGGUCCACUAACU	readtag_4949_x54	54	11.52	TATGTAACATGGTCCACTAAC
297	hsa-miR-380*	5p	14	2.99	UGGUUGACCAUAGAACAUGCGC	readtag_20577_x8	8	1.71	ATGGTTGACCATAGAACATGCG
298	hsa-miR-381	3p	10898	2324.11	UAUACAAGGGCAAGCUCUCUGU	readtag_121_x10220	10220	2179.52	TATACAAGGGCAAGCTCTCTGT
299	hsa-miR-382	5p	183	39.03	GAAGUUGUUCGUGGUGGAUUCG	readtag_3061_x107	107	22.82	GAAGTTGTTCGTGGTGGATTCG
300	hsa-miR-3909	3p	1	0.21	UGUCCUCUAGGGCCUGCAGUCU	readtag_258720_x1	1	0.21	CTTGTCCTCTAGGGCCTGCAGT
301	hsa-miR-3940	3p	1	0.21	CAGCCCGGAUCCCAGCCCACUU	readtag_165121_x1	1	0.21	CAGCCCGGATCCCAGCCCACT
302	hsa-miR-409-5p	5p	107	22.82	AGGUUACCCGAGCAACUUUGCAU	readtag_6605_x37	37	7.89	AGGTTACCCGAGCAACTTTGC
303	hsa-miR-409-3p	3p	365	77.84	GAAUGUUGCUCGGUGAACCCCU	readtag_2989_x110	110	23.46	GAATGTTGCTCGGTGAACCCCT
304	hsa-miR-410	3p	387	82.53	AAUAUAACACAGAUGGCCUGU	readtag_1239_x370	370	78.91	AATATAACACAGATGGCCTGT
305	hsa-miR-411	5p	6408	1366.57	UAGUAGACCGUAUAGCGUACG	readtag_283_x3107	3107	662.6	TAGTAGACCGTATAGCGTACG
306	hsa-miR-411*	3p	199	42.44	UAUGUAACACGGUCCACUAACC	readtag_2200_x164	164	34.97	TATGTAACACGGTCCACTAAC
307	hsa-miR-412	3p	2	0.43	ACUUCACCUGGUCCACUAGCCGU	readtag_278701_x1	1	0.21	CTTCACCTGGTCCACTAGCC
308	hsa-miR-421	3p	26	5.54	AUCAACAGACAUUAAUUGGGCGC	readtag_12222_x16	16	3.41	ATCAACAGACATTAATTGGGCG
309	hsa-miR-423-5p	5p	5062	1079.52	UGAGGGGCAGAGAGCGAGACUUU	readtag_267_x3325	3325	709.09	TGAGGGGCAGAGAGCGAGACTTT
310	hsa-miR-423-3p	3p	1237	263.8	AGCUCGGUCUGAGGCCCCUCAGU	readtag_732_x830	830	177.01	AGCTCGGTCTGAGGCCCCTCAGT
311	hsa-miR-424	5p	17642	3762.34	CAGCAGCAAUUCAUGUUUUGAA	readtag_109_x11965	11965	2551.66	CAGCAGCAATTCATGTTTTGA
312	hsa-miR-425	5p	6600	1407.52	AAUGACACGAUCACUCCCGUUGA	readtag_358_x2350	2350	501.16	AATGACACGATCACTCCCGTTGA
313	hsa-miR-425*	3p	175	37.32	AUCGGGAAUGUCGUGUCCGCCC	readtag_4663_x59	59	12.58	CATCGGGAATGTCGTGTCCGC
314	hsa-miR-4286	5p	2	0.43	ACCCCACUCCUGGUACC	readtag_83407_x2	2	0.43	ACCCCACTCCTGGTACCATA
315	hsa-miR-431	5p	22	4.69	UGUCUUGCAGGCCGUCAUGCA	readtag_14983_x12	12	2.56	TGTCTTGCAGGCCGTCATGCA
316	hsa-miR-431*	3p	19	4.05	CAGGUCGUCUUGCAGGGCUUCU	readtag_21632_x7	7	1.49	TTGCAGGTCGTCTTGCAGGGCTTC
317	hsa-miR-432	5p	105	22.39	UCUUGGAGUAGGUCAUUGGGUGG	readtag_6989_x34	34	7.25	TCTTGGAGTAGGTCATTGGGTGG
318	hsa-miR-432*	3p	2	0.43	CUGGAUGGCUCCUCCAUGUCU	readtag_251366_x1	1	0.21	ACTGGATGGCTCCTCCATGTC
319	hsa-miR-433	3p	17	3.63	AUCAUGAUGGGCUCCUCGGUGU	readtag_18222_x9	9	1.92	ATCATGATGGGCTCCTCGGTGT
320	hsa-miR-449a	5p	6	1.28	UGGCAGUGUAUUGUUAGCUGGU	readtag_25292_x6	6	1.28	TGGCAGTGTATTGTTAGCTGGT
321	hsa-miR-450b-5p	5p	126	26.87	UUUUGCAAUAUGUUCCUGAAUA	readtag_3602_x84	84	17.91	TTTTGCAATATGTTCCTGAAT
322	hsa-miR-450b-3p	3p	6	1.28	UUGGGAUCAUUUUGCAUCCAUA	readtag_31057_x5	5	1.07	TATTGGGATCATTTTGCATCCA
323	hsa-miR-451	5p	62911	13416.4	AAACCGUUACCAUUACUGAGUU	readtag_72_x27072	27072	5773.38	AAACCGTTACCATTACTGAGTTT
324	hsa-miR-452	5p	218	46.49	AACUGUUUGCAGAGGAAACUGA	readtag_3571_x85	85	18.13	TGTTTGCAGAGGAAACTGAGA
325	hsa-miR-454	3p	90	19.19	UAGUGCAAUAUUGCUUAUAGGGU	readtag_6662_x36	36	7.68	TAGTGCAATATTGCTTATAGGGT
326	hsa-miR-455-5p	5p	8366	1784.14	UAUGUGCCUUUGGACUACAUCG	readtag_184_x6043	6043	1288.73	TATGTGCCTTTGGACTACATCG
327	hsa-miR-455-3p	3p	3400	725.08	GCAGUCCAUGGGCAUAUACAC	readtag_716_x866	866	184.68	GCAGTCCATGGGCATATACACT
328	hsa-miR-483-5p	5p	342	72.94	AAGACGGGAGGAAAGAAGGGAG	readtag_2639_x130	130	27.72	AAGACGGGAGGAAAGAAGGGAG
329	hsa-miR-483-3p	3p	192	40.95	UCACUCCUCUCCUCCCGUCUU	readtag_3321_x94	94	20.05	TCACTCCTCTCCTCCCGTCTTC
330	hsa-miR-484	5p	989	210.91	UCAGGCUCAGUCCCCUCCCGAU	readtag_1082_x454	454	96.82	TCAGGCTCAGTCCCCTCCCGAT
331	hsa-miR-485-5p	5p	24	5.12	AGAGGCUGGCCGUGAUGAAUUC	readtag_10256_x20	20	4.27	AGAGGCTGGCCGTGATGAATTCG
332	hsa-miR-485-3p	3p	82	17.49	GUCAUACACGGCUCUCCUCUCU	readtag_4213_x67	67	14.29	GTCATACACGGCTCTCCTCTCT
333	hsa-miR-486-3p	3p	1	0.21	CGGGGCAGCUCAGUACAGGAU	readtag_214893_x1	1	0.21	CGGGGCAGCTCAGTACAGGATA
334	hsa-miR-487a	3p	13	2.77	AAUCAUACAGGGACAUCCAGUU	readtag_15691_x11	11	2.35	AATCATACAGGGACATCCAGTT
335	hsa-miR-487b	3p	484	103.22	AAUCGUACAGGGUCAUCCACUU	readtag_2052_x182	182	38.81	AATCGTACAGGGTCATCCACT
336	hsa-miR-489	3p	2	0.43	GUGACAUCACAUAUACGGCAGC	readtag_218487_x1	1	0.21	TGACATCACATATACGGCAGC
337	hsa-miR-490-3p	3p	3	0.64	CAACCUGGAGGACUCCAUGCUG	readtag_107641_x2	2	0.43	CAACCTGGAGGACTCCATGCTG
338	hsa-miR-491-5p	5p	31	6.61	AGUGGGGAACCCUUCCAUGAGG	readtag_9710_x21	21	4.48	AGTGGGGAACCCTTCCATGAGG
339	hsa-miR-491-3p	3p	11	2.35	CUUAUGCAAGAUUCCCUUCUAC	readtag_20277_x8	8	1.71	CTTATGCAAGATTCCCTTCTAC
340	hsa-miR-493*	5p	146	31.14	UUGUACAUGGUAGGCUUUCAUU	readtag_2956_x111	111	23.67	TTGTACATGGTAGGCTTTCATT
341	hsa-miR-493	3p	79	16.85	UGAAGGUCUACUGUGUGCCAGG	readtag_4506_x62	62	13.22	TGAAGGTCTACTGTGTGCCAGG
342	hsa-miR-494	3p	422	90	UGAAACAUACACGGGAAACCUC	readtag_1797_x222	222	47.34	TGAAACATACACGGGAAACCTCT
343	hsa-miR-495	3p	586	124.97	AAACAAACAUGGUGCACUUCUU	readtag_1883_x207	207	44.14	AAACAAACATGGTGCACTTCTT
344	hsa-miR-496	3p	12	2.56	UGAGUAUUACAUGGCCAAUCUC	readtag_30049_x5	5	1.07	AGTATTACATGGCCAATCTC
345	hsa-miR-497	5p	291	62.06	CAGCAGCACACUGUGGUUUGU	readtag_2520_x137	137	29.22	CAGCAGCACACTGTGGTTTGTA
346	hsa-miR-497*	3p	19	4.05	CAAACCACACUGUGGUGUUAGA	readtag_17972_x9	9	1.92	CCAAACCACACTGTGGTGTTAG
347	hsa-miR-499-5p	5p	470	100.23	UUAAGACUUGCAGUGAUGUUU	readtag_1753_x231	231	49.26	TTAAGACTTGCAGTGATGTTT
348	hsa-miR-499-3p	3p	15	3.2	AACAUCACAGCAAGUCUGUGCU	readtag_24946_x6	6	1.28	TGAACATCACAGCAAGTCTGTG
349	hsa-miR-500a*	3p	340	72.51	AUGCACCUGGGCAAGGAUUCUG	readtag_1817_x220	220	46.92	ATGCACCTGGGCAAGGATTCTGA
350	hsa-miR-501-5p	5p	34	7.25	AAUCCUUUGUCCCUGGGUGAGA	readtag_9733_x21	21	4.48	AATCCTTTGTCCCTGGGTGAGAGT
351	hsa-miR-502-5p	5p	35	7.46	AUCCUUGCUAUCUGGGUGCUA	readtag_22790_x7	7	1.49	AATCCTTGCTATCTGGGTGCTAGT
352	hsa-miR-502-3p	3p	244	52.04	AAUGCACCUGGGCAAGGAUUCA	readtag_2551_x136	136	29	AATGCACCTGGGCAAGGATTCA
353	hsa-miR-503	5p	213	45.42	UAGCAGCGGGAACAGUUCUGCAG	readtag_2181_x167	167	35.61	TAGCAGCGGGAACAGTTCTGCAG
354	hsa-miR-504	5p	5	1.07	AGACCCUGGUCUGCACUCUAUC	readtag_64370_x2	2	0.43	AGACCCTGGTCTGCACTCTATC
355	hsa-miR-505*	5p	82	17.49	GGGAGCCAGGAAGUAUUGAUGU	readtag_5467_x47	47	10.02	GGGAGCCAGGAAGTATTGATGTT
356	hsa-miR-505	3p	2811	599.47	CGUCAACACUUGCUGGUUUCCU	readtag_718_x859	859	183.19	GTCAACACTTGCTGGTTTCCTCT
357	hsa-miR-506	3p	19	4.05	UAAGGCACCCUUCUGAGUAGA	readtag_14800_x12	12	2.56	GTAAGGCACCCTTCTGAGTAGA
358	hsa-miR-507	3p	15	3.2	UUUUGCACCUUUUGGAGUGAA	readtag_14984_x12	12	2.56	TTTTGCACCTTTTGGAGTGAA
359	hsa-miR-513b	5p	5	1.07	UUCACAAGGAGGUGUCAUUUAU	readtag_52933_x3	3	0.64	TTCACAAGGAGGTGTCATTT
360	hsa-miR-514b-5p	5p	7	1.49	UUCUCAAGAGGGAGGCAAUCAU	readtag_83509_x2	2	0.43	TTCTCAAGAGGGAGGCAATCAT
361	hsa-miR-532-5p	5p	1882	401.36	CAUGCCUUGAGUGUAGGACCGU	readtag_496_x1510	1510	322.02	CATGCCTTGAGTGTAGGACCGT
362	hsa-miR-532-3p	3p	354	75.49	CCUCCCACACCCAAGGCUUGCA	readtag_2079_x179	179	38.17	CCTCCCACACCCAAGGCTTGCA
363	hsa-miR-539	5p	7	1.49	GGAGAAAUUAUCCUUGGUGUGU	readtag_49051_x3	3	0.64	GGAGAAATTATCCTTGGTGTGT
364	hsa-miR-541*	5p	24	5.12	AAAGGAUUCUGCUGUCGGUCCCACU	readtag_12348_x15	15	3.2	AAAGGATTCTGCTGTCGGT
365	hsa-miR-542-5p	5p	72	15.35	UCGGGGAUCAUCAUGUCACGAGA	readtag_5777_x44	44	9.38	TCGGGGATCATCATGTCACGAGA
366	hsa-miR-542-3p	3p	2328	496.47	UGUGACAGAUUGAUAACUGAAA	readtag_651_x1024	1024	218.38	TGTGACAGATTGATAACTGA
367	hsa-miR-543	3p	63	13.44	AAACAUUCGCGGUGCACUUCUU	readtag_7677_x30	30	6.4	AAACATTCGCGGTGCACTTCTTT
368	hsa-miR-545*	5p	2	0.43	UCAGUAAAUGUUUAUUAGAUGA	readtag_101613_x2	2	0.43	TCAGTAAATGTTTATTAGATGA
369	hsa-miR-545	3p	2	0.43	UCAGCAAACAUUUAUUGUGUGC	readtag_154197_x1	1	0.21	ATCAGCAAACATTTATTGTGTGC
370	hsa-miR-551a	3p	5	1.07	GCGACCCACUCUUGGUUUCCA	readtag_52163_x3	3	0.64	GCGACCCACTCTTGGTTTCCA
371	hsa-miR-551b	3p	26	5.54	GCGACCCAUACUUGGUUUCAG	readtag_16776_x10	10	2.13	GCGACCCATACTTGGTTTCAG
372	hsa-miR-574-3p	3p	1	0.21	CACGCUCAUGCACACACCCACA	readtag_353674_x1	1	0.21	GCTCATGCACACACCCACA
373	hsa-miR-582-5p	5p	136	29	UUACAGUUGUUCAACCAGUUACU	readtag_4589_x60	60	12.8	TTACAGTTGTTCAACCAGTTACT
374	hsa-miR-582-3p	3p	127	27.08	UAACUGGUUGAACAACUGAACC	readtag_5175_x51	51	10.88	TAACTGGTTGAACAACTGAACC
375	hsa-miR-584	5p	17	3.63	UUAUGGUUUGCCUGGGACUGAG	readtag_19953_x8	8	1.71	TTATGGTTTGCCTGGGACTGA
376	hsa-miR-592	5p	19	4.05	UUGUGUCAAUAUGCGAUGAUGU	readtag_15057_x12	12	2.56	TTGTGTCAATATGCGATGATGT
377	hsa-miR-598	3p	301	64.19	UACGUCAUCGUUGUCAUCGUCA	readtag_1785_x224	224	47.77	TACGTCATCGTTGTCATCGTCA
378	hsa-miR-605	5p	10	2.13	UAAAUCCCAUGGUGCCUUCUCCU	readtag_24817_x6	6	1.28	TAAATCCCATGGTGCCTTCTCC
379	hsa-miR-628-5p	5p	54	11.52	AUGCUGACAUAUUUACUAGAGG	readtag_5577_x46	46	9.81	ATGCTGACATATTTACTAGAGG
380	hsa-miR-628-3p	3p	9	1.92	UCUAGUAAGAGUGGCAGUCGA	readtag_43778_x3	3	0.64	TTCTAGTAAGAGTGGCAGTCGA
381	hsa-miR-641	5p	1	0.21	AAAGACAUAGGAUAGAGUCACCUC	readtag_319211_x1	1	0.21	AAAGACATAGGATAGAGTCACCT
382	hsa-miR-652	3p	96	20.47	AAUGGCGCCACUAGGGUUGUG	readtag_6271_x39	39	8.32	AATGGCGCCACTAGGGTTGTG
383	hsa-miR-654-5p	5p	12	2.56	UGGUGGGCCGCAGAACAUGUGC	readtag_29078_x5	5	1.07	TGGTGGGCCGCAGAACATGTGC
384	hsa-miR-654-3p	3p	666	142.03	UAUGUCUGCUGACCAUCACCUU	readtag_1251_x364	364	77.63	TATGTCTGCTGACCATCACC
385	hsa-miR-655	3p	143	30.5	AUAAUACAUGGUUAACCUCUUU	readtag_3271_x97	97	20.69	ATAATACATGGTTAACCTCTTT
386	hsa-miR-656	3p	141	30.07	AAUAUUAUACAGUCAACCUCU	readtag_2896_x115	115	24.52	AATATTATACAGTCAACCTCT
387	hsa-miR-660	5p	1034	220.51	UACCCAUUGCAUAUCGGAGUUG	readtag_769_x767	767	163.57	TACCCATTGCATATCGGAGTTGT
388	hsa-miR-664	3p	3951	842.59	UAUUCAUUUAUCCCCAGCCUACA	readtag_311_x2821	2821	601.61	TATTCATTTATCCCCAGCCTACA
389	hsa-miR-665	3p	21	4.48	ACCAGGAGGCUGAGGCCCCU	readtag_19430_x8	8	1.71	ACCAGGAGGCTGAGGCCCCT
390	hsa-miR-668	3p	3	0.64	UGUCACUCGGCUCGGCCCACUAC	readtag_134084_x1	1	0.21	ATGTCACTCGGCTCGGCCCACT
391	hsa-miR-671-5p	5p	89	18.98	AGGAAGCCCUGGAGGGGCUGGAG	readtag_6129_x41	41	8.74	AGGAAGCCCTGGAGGGGCTGGAG
392	hsa-miR-671-3p	3p	7	1.49	UCCGGUUCUCAGGGCUCCACC	readtag_28874_x5	5	1.07	TCCGGTTCTCAGGGCTCCACC
393	hsa-miR-675	5p	5	1.07	UGGUGCGGAGAGGGCCCACAGUG	readtag_36837_x4	4	0.85	TGGTGCGGAGAGGGCCCACAGTG
394	hsa-miR-675*	3p	183	39.03	CUGUAUGCCCUCACCGCUCA	readtag_2237_x161	161	34.33	CTGTATGCCCTCACCGCTCAGC
395	hsa-miR-676*	5p	3	0.64	UCUUCAACCUCAGGACUUGCA	readtag_87999_x2	2	0.43	TCTTCAACCTCAGGACTTGC
396	hsa-miR-7	5p	7	1.49	UGGAAGACUAGUGAUUUUGUUGU	readtag_26528_x6	6	1.28	TGGAAGACTAGTGATTTTGTTGTTT
397	hsa-miR-7-1*	3p	107	22.82	CAACAAAUCACAGUCUGCCAUA	readtag_3741_x79	79	16.85	CAACAAATCACAGTCTGCCATA
398	hsa-miR-708	5p	51	10.88	AAGGAGCUUACAAUCUAGCUGGG	readtag_9163_x23	23	4.9	AAGGAGCTTACAATCTAGCTGG
399	hsa-miR-708*	3p	18	3.84	CAACUAGACUGUGAGCUUCUAG	readtag_30598_x5	5	1.07	CAACTAGACTGTGAGCTTCTAG
400	hsa-miR-744	5p	1778	379.18	UGCGGGGCUAGGGCUAACAGCA	readtag_562_x1276	1276	272.12	TGCGGGGCTAGGGCTAACAGC
401	hsa-miR-744*	3p	31	6.61	CUGUUGCCACUAACCUCAACCU	readtag_10172_x20	20	4.27	CTGTTGCCACTAACCTCAACC
402	hsa-miR-760	3p	1	0.21	CGGCUCUGGGUCUGUGGGGA	readtag_366257_x1	1	0.21	CGGCTCTGGGTCTGTGGGGA
403	hsa-miR-769-5p	5p	288	61.42	UGAGACCUCUGGGUUCUGAGCU	readtag_1829_x218	218	46.49	TGAGACCTCTGGGTTCTGAGC
404	hsa-miR-769-3p	3p	4	0.85	CUGGGAUCUCCGGGGUCUUGGUU	readtag_57312_x2	2	0.43	TGGGATCTCCGGGGTCTTGGTT
405	hsa-miR-874	3p	54	11.52	CUGCCCUGGCCCGAGGGACCGA	readtag_7742_x29	29	6.18	CTGCCCTGGCCCGAGGGACCGAC
406	hsa-miR-876-5p	5p	1	0.21	UGGAUUUCUUUGUGAAUCACCA	readtag_112555_x1	1	0.21	TGGATTTCTTTGTGAATCACCA
407	hsa-miR-885-5p	5p	5	1.07	UCCAUUACACUACCCUGCCUCU	readtag_65494_x2	2	0.43	CTCCATTACACTACCCTGCCT
408	hsa-miR-885-3p	3p	43	9.17	AGGCAGCGGGGUGUAGUGGAUA	readtag_12398_x15	15	3.2	AGGCAGCGGGGTGTAGTGGAT
409	hsa-miR-887	3p	127	27.08	GUGAACGGGCGCCAUCCCGAGG	readtag_4391_x64	64	13.65	GTGAACGGGCGCCATCCCGAGGC
410	hsa-miR-889	3p	1277	272.33	UUAAUAUCGGACAACCAUUGU	readtag_803_x718	718	153.12	TTAATATCGGACAACCATTGT
411	hsa-miR-92a-1*	5p	2	0.43	AGGUUGGGAUCGGUUGCAAUGCU	readtag_94280_x2	2	0.43	AGGTTGGGATCGGTTGCAATGCT
412	hsa-miR-92a	3p	1365	291.1	UAUUGCACUUGUCCCGGCCUGU	readtag_556_x1299	1299	277.03	TATTGCACTTGTCCCGGCCTGTT
413	hsa-miR-92b	3p	55	11.73	UAUUGCACUCGUCCCGGCCUCC	readtag_7615_x30	30	6.4	TATTGCACTCGTCCCGGCCTCC
414	hsa-miR-93	5p	7331	1563.41	CAAAGUGCUGUUCGUGCAGGUAG	readtag_189_x5613	5613	1197.03	CAAAGTGCTGTTCGTGCAGGTAG
415	hsa-miR-93*	3p	12	2.56	ACUGCUGAGCUAGCACUUCCCG	readtag_21792_x7	7	1.49	ACTGCTGAGCTAGCACTTCCCG
416	hsa-miR-939	5p	1	0.21	UGGGGAGCUGAGGCUCUGGGGGUG	readtag_322520_x1	1	0.21	CTGGGGAGCTGAGGCTCTGGGG
417	hsa-miR-940	3p	2	0.43	AAGGCAGGGCCCCCGCUCCCC	readtag_261516_x1	1	0.21	AAGGCAGGGCCCCCGCTCCCC
418	hsa-miR-942	5p	19	4.05	UCUUCUCUGUUUUGGCCAUGUG	readtag_19999_x8	8	1.71	TTCTCTGTTTTGGCCATGTGTG
419	hsa-miR-95	3p	125	26.66	UUCAACGGGUAUUUAUUGAGCA	readtag_3600_x84	84	17.91	TTCAACGGGTATTTATTGAGC
420	hsa-miR-96	5p	82	17.49	UUUGGCACUAGCACAUUUUUGCU	readtag_4848_x56	56	11.94	TTTGGCACTAGCACATTTTTGCT
421	hsa-miR-98	5p	2630	560.87	UGAGGUAGUAAGUUGUAUUGUU	readtag_473_x1649	1649	351.67	TGAGGTAGTAAGTTGTATTGTT
422	hsa-miR-99a	5p	5715	1218.78	AACCCGUAGAUCCGAUCUUGUG	readtag_325_x2723	2723	580.71	AACCCGTAGATCCGATCTTGT
423	hsa-miR-99a*	3p	194	41.37	CAAGCUCGCUUCUAUGGGUCUG	readtag_3452_x88	88	18.77	CAAGCTCGCTTCTATGGGTCTGT
424	hsa-miR-99b	5p	4452	949.43	CACCCGUAGAACCGACCUUGCG	readtag_373_x2225	2225	474.5	CACCCGTAGAACCGACCTTGCG
425	hsa-miR-99b*	3p	15	3.2	CAAGCUCGUGUCUGUGGGUCCG	readtag_29380_x5	5	1.07	CAAGCTCGTGTCTGTGGGTCCG

## Sheet: high LDL-C HCHF diet, #1x3817
Bin #	miRNA	Arm	Absolute count	Relative count	miRNA sequence	Most abundant
						Tag ID	Absolute count	Relative count	Tag sequence
1	hsa-let-7a	5p	34	70.35	UGAGGUAGUAGGUUGUAUAGUU	readtag_5694_x14	14	28.97	TGAGGTAGTAGGTTGTATAGTTTT
2	hsa-let-7a-2*	3p	3	6.21	CUGUACAGCCUCCUAGCUUUCC	readtag_31184_x2	2	4.14	CTGTACAGCCTCCTAGCTTTCC
3	hsa-let-7b	5p	2967	6138.82	UGAGGUAGUAGGUUGUGUGGUU	readtag_129_x1510	1510	3124.24	TGAGGTAGTAGGTTGTGTGGTT
4	hsa-let-7b*	3p	14	28.97	CUAUACAACCUACUGCCUUCCC	readtag_7274_x11	11	22.76	CTATACAACCTACTGCCTTCC
5	hsa-let-7c	5p	2126	4398.76	UGAGGUAGUAGGUUGUAUGGUU	readtag_132_x1494	1494	3091.13	TGAGGTAGTAGGTTGTATGGTT
6	hsa-let-7d	5p	721	1491.77	AGAGGUAGUAGGUUGCAUAGUU	readtag_370_x406	406	840.03	AGAGGTAGTAGGTTGCATAGTT
7	hsa-let-7d*	3p	82	169.66	CUAUACGACCUGCUGCCUUUCU	readtag_2036_x49	49	101.38	CTATACGACCTGCTGCCTTTCT
8	hsa-let-7e	5p	367	759.33	UGAGGUAGGAGGUUGUAUAGUU	readtag_709_x190	190	393.12	TGAGGTAGGAGGTTGTATAGTT
9	hsa-let-7e*	3p	6	12.41	CUAUACGGCCUCCUAGCUUUCC	readtag_18843_x4	4	8.28	CTATACGGCCTCCTAGCTTTCC
10	hsa-let-7f	5p	1088	2251.11	UGAGGUAGUAGAUUGUAUAGUU	readtag_205_x893	893	1847.64	TGAGGTAGTAGATTGTATAGTTT
11	hsa-let-7f-1*	3p	8	16.55	CUAUACAAUCUAUUGCCUUCCC	readtag_11280_x6	6	12.41	CTATACAATCTATTGCCTTCC
12	hsa-let-7f-2*	3p	6	12.41	CUAUACAGUCUACUGUCUUUCC	readtag_29605_x2	2	4.14	CTATACAGTCTACTGTCTTT
13	hsa-let-7g	5p	8339	17253.7	UGAGGUAGUAGUUUGUACAGUU	readtag_41_x5911	5911	12230	TGAGGTAGTAGTTTGTACAGTT
14	hsa-let-7g*	3p	19	39.31	CUGUACAGGCCACUGCCUUGC	readtag_4859_x17	17	35.17	CTGTACAGGCCACTGCCTTGC
15	hsa-let-7i	5p	584	1208.31	UGAGGUAGUAGUUUGUGCUGUU	readtag_494_x286	286	591.74	TGAGGTAGTAGTTTGTGCTGTT
16	hsa-let-7i*	3p	32	66.21	CUGCGCAAGCUACUGCCUUGCU	readtag_4966_x17	17	35.17	CTGCGCAAGCTACTGCCTTGCT
17	hsa-miR-1	3p	58	120	UGGAAUGUAAAGAAGUAUGUAU	readtag_2034_x49	49	101.38	TGGAATGTAAAGAAGTATGTATT
18	hsa-miR-100	5p	1617	3345.62	AACCCGUAGAUCCGAACUUGUG	readtag_243_x734	734	1518.67	AACCCGTAGATCCGAACTTGT
19	hsa-miR-101*	5p	34	70.35	CAGUUAUCACAGUGCUGAUGCU	readtag_6521_x12	12	24.83	TCAGTTATCACAGTGCTGATG
20	hsa-miR-101	3p	2616	5412.59	UACAGUACUGUGAUAACUGAA	readtag_88_x2492	2492	5156.03	TACAGTACTGTGATAACTGAAGA
21	hsa-miR-103	3p	15	31.04	AGCAGCAUUGUACAGGGCUAUGA	readtag_8481_x9	9	18.62	AGCAGCATTGTACAGGGCTATGAAA
22	hsa-miR-103-2*	5p	2	4.14	AGCUUCUUUACAGUGCUGCCUUG	readtag_110419_x1	1	2.07	AGCTTCTTTACAGTGCTG
23	hsa-miR-106b	5p	2420	5007.06	UAAAGUGCUGACAGUGCAGAU	readtag_154_x1293	1293	2675.26	TAAAGTGCTGACAGTGCAGATA
24	hsa-miR-106b*	3p	21	43.45	CCGCACUGUGGGUACUUGCUGC	readtag_12288_x6	6	12.41	TACCGCACTGTGGGTACTTGCT
25	hsa-miR-107	3p	135	279.32	AGCAGCAUUGUACAGGGCUAUCA	readtag_1306_x87	87	180.01	AGCAGCATTGTACAGGGCTATCA
26	hsa-miR-10a	5p	2157	4462.9	UACCCUGUAGAUCCGAAUUUGUG	readtag_180_x1068	1068	2209.73	TACCCTGTAGATCCGAATTTGT
27	hsa-miR-10a*	3p	13	26.9	CAAAUUCGUAUCUAGGGGAAUA	readtag_10508_x7	7	14.48	CAAATTCGTATCTAGGGGAAT
28	hsa-miR-10b	5p	96	198.63	UACCCUGUAGAACCGAAUUUGUG	readtag_1571_x68	68	140.69	TACCCTGTAGAACCGAATTTGT
29	hsa-miR-10b*	3p	2	4.14	ACAGAUUCGAUUCUAGGGGAAU	readtag_34023_x2	2	4.14	ACAGATTCGATTCTAGGGGAAT
30	hsa-miR-1180	3p	6	12.41	UUUCCGGCUCGCGUGGGUGUGU	readtag_16824_x4	4	8.28	TTTCCGGCTCGCGTGGGTGTGT
31	hsa-miR-122	5p	47343	97954.1	UGGAGUGUGACAAUGGUGUUUG	readtag_7_x22994	22994	47575.3	TGGAGTGTGACAATGGTGTTTG
32	hsa-miR-122*	3p	1163	2406.28	AACGCCAUUAUCACACUAAAUA	readtag_305_x534	534	1104.86	AACGCCATTATCACACTAAAT
33	hsa-miR-1226	3p	1	2.07	UCACCAGCCCUGUGUUCCCUAG	readtag_157287_x1	1	2.07	TCACCAGCCCTGTGTTCCCTAG
34	hsa-miR-1234	3p	1	2.07	UCGGCCUGACCACCCACCCCAC	readtag_99293_x1	1	2.07	CGGCCTGACCACCCACCCCACA
35	hsa-miR-1247	5p	21	43.45	ACCCGUCCCGUUCGUCCCCGGA	readtag_4534_x18	18	37.24	ACCCGTCCCGTTCGTCCCCGGA
36	hsa-miR-1248	5p	3	6.21	ACCUUCUUGUAUAAGCACUGUGCUAAA	readtag_89422_x1	1	2.07	ACCTTCTTGTATAAGCACTGT
37	hsa-miR-1251	5p	1	2.07	ACUCUAGCUGCCAAAGGCGCU	readtag_91324_x1	1	2.07	ACTCTAGCTGCCAAAGGCGCT
38	hsa-miR-125a-5p	5p	364	753.13	UCCCUGAGACCCUUUAACCUGUGA	readtag_790_x168	168	347.6	TCCCTGAGACCCTTTAACCTGT
39	hsa-miR-125a-3p	3p	4	8.28	ACAGGUGAGGUUCUUGGGAGCC	readtag_25849_x3	3	6.21	ACAGGTGAGGTTCTTGGGAGC
40	hsa-miR-125b	5p	31	64.14	UCCCUGAGACCCUAACUUGUGA	readtag_4726_x18	18	37.24	TCCCTGAGACCCTAACTTGTGAG
41	hsa-miR-125b-1*	3p	4	8.28	ACGGGUUAGGCUCUUGGGAGCU	readtag_39263_x2	2	4.14	ACGGGTTAGGCTCTTGGGAGC
42	hsa-miR-125b-2*	3p	87	180.01	UCACAAGUCAGGCUCUUGGGAC	readtag_2760_x33	33	68.28	ACAAGTCAGGCTCTTGGGACC
43	hsa-miR-126*	5p	6626	13709.4	CAUUAUUACUUUUGGUACGCG	readtag_45_x5381	5381	11133.5	CATTATTACTTTTGGTACGCG
44	hsa-miR-126	3p	11667	24139.4	UCGUACCGUGAGUAAUAAUGCG	readtag_30_x7127	7127	14746	TCGTACCGTGAGTAATAATGCG
45	hsa-miR-1262	5p	3	6.21	AUGGGUGAAUUUGUAGAAGGAU	readtag_41704_x2	2	4.14	TGATGGGTGAATTTGTAGAAG
46	hsa-miR-127-5p	5p	79	163.45	CUGAAGCUCAGAGGGCUCUGAU	readtag_2194_x44	44	91.04	CTGAAGCTCAGAGGGCTCTGAT
47	hsa-miR-127-3p	3p	633	1309.7	UCGGAUCCGUCUGAGCUUGGCU	readtag_408_x360	360	744.85	TCGGATCCGTCTGAGCTTGGC
48	hsa-miR-1271	5p	4	8.28	CUUGGCACCUAGCAAGCACUCA	readtag_33271_x2	2	4.14	CTTGGCACCTAGCAAGCACTC
49	hsa-miR-1274b	5p	1	2.07	UCCCUGUUCGGGCGCCA	readtag_90510_x1	1	2.07	ACGTCCCTGTTCGGGCGCCA
50	hsa-miR-1277	3p	11	22.76	UACGUAGAUAUAUAUGUAUUUU	readtag_8560_x9	9	18.62	TACGTAGATATATATGTATTTT
51	hsa-miR-128	3p	22	45.52	UCACAGUGAACCGGUCUCUUU	readtag_4098_x20	20	41.38	TCACAGTGAACCGGTCTCTTTT
52	hsa-miR-1296	5p	15	31.04	UUAGGGCCCUGGCUCCAUCUCC	readtag_10723_x7	7	14.48	TTAGGGCCCTGGCTCCATCTCC
53	hsa-miR-1301	3p	4	8.28	UUGCAGCUGCCUGGGAGUGACUUC	readtag_42773_x1	1	2.07	TTGCAGCTGCCTGGGAGTGACTT
54	hsa-miR-1307	3p	161	333.11	ACUCGGCGUGGCGUCGGUCGUG	readtag_1583_x67	67	138.63	ACTCGGCGTGGCGTCGGTCGTGG
55	hsa-miR-130b	3p	17	35.17	CAGUGCAAUGAUGAAAGGGCAU	readtag_6460_x12	12	24.83	CAGTGCAATGATGAAAGGGCAT
56	hsa-miR-132*	5p	1	2.07	ACCGUGGCUUUCGAUUGUUACU	readtag_132717_x1	1	2.07	ACCGTGGCTTTCGATTGTTA
57	hsa-miR-132	3p	12	24.83	UAACAGUCUACAGCCAUGGUCG	readtag_7412_x10	10	20.69	TAACAGTCTACAGCCATGGTCG
58	hsa-miR-133b	3p	8	16.55	UUUGGUCCCCUUCAACCAGCUA	readtag_9739_x8	8	16.55	TTTGGTCCCCTTCAACCAGCTA
59	hsa-miR-134	5p	20	41.38	UGUGACUGGUUGACCAGAGGGG	readtag_8803_x9	9	18.62	TGTGACTGGTTGACCAGAGGGG
60	hsa-miR-135b	5p	9	18.62	UAUGGCUUUUCAUUCCUAUGUGA	readtag_10740_x7	7	14.48	TATGGCTTTTCATTCCTATGTGA
61	hsa-miR-136	5p	561	1160.73	ACUCCAUUUGUUUUGAUGAUGGA	readtag_524_x269	269	556.57	ACTCCATTTGTTTTGATGATGG
62	hsa-miR-136*	3p	157	324.84	CAUCAUCGUCUCAAAUGAGUCU	readtag_1888_x53	53	109.66	ATCATCGTCTCAAATGAGTCT
63	hsa-miR-137	3p	6	12.41	UUAUUGCUUAAGAAUACGCGUAG	readtag_13859_x5	5	10.35	TTATTGCTTAAGAATACGCGTAG
64	hsa-miR-138	5p	1	2.07	AGCUGGUGUUGUGAAUCAGGCCG	readtag_93047_x1	1	2.07	GGTGTTGTGAATCAGGCCGT
65	hsa-miR-139-5p	5p	254	525.53	UCUACAGUGCACGUGUCUCCAG	readtag_1145_x103	103	213.11	TCTACAGTGCACGTGTCTCCAGT
66	hsa-miR-139-3p	3p	84	173.8	GGAGACGCGGCCCUGUUGGAGU	readtag_3404_x25	25	51.73	TGGAGACGCGGCCCTGTTGGAG
67	hsa-miR-140-5p	5p	353	730.37	CAGUGGUUUUACCCUAUGGUAG	readtag_466_x307	307	635.19	CAGTGGTTTTACCCTATGGTAG
68	hsa-miR-140-3p	3p	2360	4882.91	UACCACAGGGUAGAACCACGG	readtag_210_x867	867	1793.85	TACCACAGGGTAGAACCACGGA
69	hsa-miR-141	3p	271	560.71	UAACACUGUCUGGUAAAGAUGG	readtag_763_x174	174	360.01	TAACACTGTCTGGTAAAGATGGC
70	hsa-miR-142-5p	5p	644	1332.46	CAUAAAGUAGAAAGCACUACU	readtag_514_x273	273	564.85	CATAAAGTAGAAAGCACTACT
71	hsa-miR-142-3p	3p	13377	27677.4	UGUAGUGUUUCCUACUUUAUGGA	readtag_51_x4166	4166	8619.58	GTAGTGTTTCCTACTTTATGGA
72	hsa-miR-143*	5p	45	93.11	GGUGCAGUGCUGCAUCUCUGGU	readtag_3022_x29	29	60	GGTGCAGTGCTGCATCTCTGG
73	hsa-miR-143	3p	20543	42504.1	UGAGAUGAAGCACUGUAGCUC	readtag_14_x12633	12633	26138.1	TGAGATGAAGCACTGTAGCT
74	hsa-miR-144*	5p	384	794.51	GGAUAUCAUCAUAUACUGUAAG	readtag_597_x228	228	471.74	GGATATCATCATATACTGTAAGT
75	hsa-miR-144	3p	495	1024.17	UACAGUAUAGAUGAUGUACU	readtag_475_x297	297	614.5	TACAGTATAGATGATGTACT
76	hsa-miR-145	5p	1107	2290.42	GUCCAGUUUUCCCAGGAAUCCCU	readtag_303_x536	536	1109	GTCCAGTTTTCCCAGGAATCCCT
77	hsa-miR-145*	3p	31	64.14	GGAUUCCUGGAAAUACUGUUCU	readtag_6412_x12	12	24.83	ATTCCTGGAAATACTGTTCT
78	hsa-miR-146a	5p	158	326.91	UGAGAACUGAAUUCCAUGGGUU	readtag_1271_x90	90	186.21	TGAGAACTGAATTCCATGGGTT
79	hsa-miR-146b-5p	5p	741	1533.15	UGAGAACUGAAUUCCAUAGGCU	readtag_498_x283	283	585.54	TGAGAACTGAATTCCATAGGCTGT
80	hsa-miR-148a*	5p	171	353.8	AAAGUUCUGAGACACUCCGACU	readtag_1010_x122	122	252.42	AAAGTTCTGAGACACTCCGACT
81	hsa-miR-148a	3p	100713	208378	UCAGUGCACUACAGAACUUUGU	readtag_1_x82287	82287	170254	TCAGTGCACTACAGAACTTTGT
82	hsa-miR-148b*	5p	2	4.14	AAGUUCUGUUAUACACUCAGGC	readtag_54981_x1	1	2.07	TCTGTTATACACTCAGGCT
83	hsa-miR-148b	3p	2665	5513.97	UCAGUGCAUCACAGAACUUUGU	readtag_97_x2133	2133	4413.24	TCAGTGCATCACAGAACTTTGT
84	hsa-miR-149	5p	7	14.48	UCUGGCUCCGUGUCUUCACUCCC	readtag_22711_x3	3	6.21	TCTGGCTCCGTGTCTTCACTCC
85	hsa-miR-150	5p	214	442.77	UCUCCCAACCCUUGUACCAGUG	readtag_932_x136	136	281.39	TCTCCCAACCCTTGTACCAGTG
86	hsa-miR-150*	3p	1	2.07	CUGGUACAGGCCUGGGGGACAG	readtag_55994_x1	1	2.07	CTGGTACAGGCCTGGGGGAC
87	hsa-miR-151-5p	5p	32	66.21	UCGAGGAGCUCACAGUCUAGU	readtag_2985_x30	30	62.07	TCGAGGAGCTCACAGTCTAGTAT
88	hsa-miR-151-3p	3p	311	643.47	CUAGACUGAAGCUCCUUGAGG	readtag_618_x223	223	461.39	CTAGACTGAAGCTCCTTGAGGA
89	hsa-miR-152	3p	1760	3641.49	UCAGUGCAUGACAGAACUUGG	readtag_140_x1419	1419	2935.96	TCAGTGCATGACAGAACTTGG
90	hsa-miR-154	5p	44	91.04	UAGGUUAUCCGUGUUGCCUUCG	readtag_2711_x34	34	70.35	TAGGTTATCCGTGTTGCCTTCG
91	hsa-miR-154*	3p	14	28.97	AAUCAUACACGGUUGACCUAUU	readtag_7735_x10	10	20.69	AATCATACACGGTTGACCTATT
92	hsa-miR-155	5p	79	163.45	UUAAUGCUAAUCGUGAUAGGGGU	readtag_3066_x29	29	60	TTAATGCTAATCGTGATAGGGGT
93	hsa-miR-15a	5p	930	1924.2	UAGCAGCACAUAAUGGUUUGUG	readtag_463_x310	310	641.4	TAGCAGCACATAATGGTTTGTG
94	hsa-miR-15a*	3p	2	4.14	CAGGCCAUAUUGUGCUGCCUCA	readtag_39602_x2	2	4.14	CAGGCCATATTGTGCTGCCTCA
95	hsa-miR-15b	5p	215	444.84	UAGCAGCACAUCAUGGUUUACA	readtag_1001_x123	123	254.49	TAGCAGCACATCATGGTTTACA
96	hsa-miR-15b*	3p	10	20.69	CGAAUCAUUAUUUGCUGCUCUA	readtag_15908_x4	4	8.28	CGAATCATTATTTGCTGCTCTA
97	hsa-miR-16	5p	40	82.76	UAGCAGCACGUAAAUAUUGGCG	readtag_3901_x22	22	45.52	TAGCAGCACGTAAATATTGGCGTT
98	hsa-miR-16-1*	3p	16	33.1	CCAGUAUUAACUGUGCUGCUGA	readtag_5700_x14	14	28.97	CCAGTATTAACTGTGCTGCTGA
99	hsa-miR-16-2*	3p	14	28.97	CCAAUAUUACUGUGCUGCUUUA	readtag_10624_x7	7	14.48	ACCAATATTACTGTGCTGCT
100	hsa-miR-17	5p	2033	4206.34	CAAAGUGCUUACAGUGCAGGUAG	readtag_122_x1576	1576	3260.79	CAAAGTGCTTACAGTGCAGGTAG
101	hsa-miR-17*	3p	344	711.75	ACUGCAGUGAAGGCACUUGUAG	readtag_511_x276	276	571.05	ACTGCAGTGAAGGCACTTGTAG
102	hsa-miR-181a-2*	3p	14	28.97	ACCACUGACCGUUGACUGUACC	readtag_9684_x8	8	16.55	ACCACTGACCGTTGACTGTACC
103	hsa-miR-181b	5p	6	12.41	AACAUUCAUUGCUGUCGGUGGGU	readtag_22811_x3	3	6.21	ACATTCATTGCTGTCGGTGGGTTT
104	hsa-miR-181c	5p	17	35.17	AACAUUCAACCUGUCGGUGAGU	readtag_9217_x8	8	16.55	AACATTCAACCTGTCGGTGAGTT
105	hsa-miR-181d	5p	5	10.35	AACAUUCAUUGUUGUCGGUGGGU	readtag_32916_x2	2	4.14	AACATTCATTGTTGTCGGTGGGTT
106	hsa-miR-182	5p	18	37.24	UUUGGCAAUGGUAGAACUCACACU	readtag_6552_x12	12	24.83	TTTGGCAATGGTAGAACTCACACT
107	hsa-miR-183	5p	7	14.48	UAUGGCACUGGUAGAAUUCACU	readtag_16250_x4	4	8.28	TATGGCACTGGTAGAATTCACT
108	hsa-miR-185	5p	334	691.06	UGGAGAGAAAGGCAGUUCCUGA	readtag_526_x267	267	552.43	TGGAGAGAAAGGCAGTTCCTGA
109	hsa-miR-185*	3p	9	18.62	AGGGGCUGGCUUUCCUCUGGUC	readtag_9696_x8	8	16.55	CAGGGGCTGGCTTTCCTCTGGT
110	hsa-miR-186	5p	1398	2892.51	CAAAGAAUUCUCCUUUUGGGCU	readtag_258_x690	690	1427.63	CAAAGAATTCTCCTTTTGGGCT
111	hsa-miR-187	3p	54	111.73	UCGUGUCUUGUGUUGCAGCCGG	readtag_3721_x23	23	47.59	TCGTGTCTTGTGTTGCAGCCGG
112	hsa-miR-188-5p	5p	37	76.55	CAUCCCUUGCAUGGUGGAGGG	readtag_6881_x11	11	22.76	CATCCCTTGCATGGTGGAGGG
113	hsa-miR-188-3p	3p	1	2.07	CUCCCACAUGCAGGGUUUGCA	readtag_103100_x1	1	2.07	CTCCCACATGCAGGGTTTGC
114	hsa-miR-18a	5p	197	407.6	UAAGGUGCAUCUAGUGCAGAUAG	readtag_1217_x95	95	196.56	TAAGGTGCATCTAGTGCAGATAG
115	hsa-miR-18a*	3p	2	4.14	ACUGCCCUAAGUGCUCCUUCUGG	readtag_42142_x1	1	2.07	ACTGCCCTAAGTGCTCCTTCTG
116	hsa-miR-190	5p	86	177.94	UGAUAUGUUUGAUAUAUUAGGU	readtag_3175_x28	28	57.93	TGATATGTTTGATATATTAGG
117	hsa-miR-190b	5p	2	4.14	UGAUAUGUUUGAUAUUGGGUU	readtag_54004_x1	1	2.07	TGATATGTTTGATATTGGGTTG
118	hsa-miR-191*	3p	2	4.14	GCUGCGCUUGGAUUUCGUCCCC	readtag_116828_x1	1	2.07	CTGCGCTTGGATTTCGTCC
119	hsa-miR-192	5p	40103	82974.4	CUGACCUAUGAAUUGACAGCC	readtag_20_x8765	8765	18135.1	CTGACCTATGAATTGACAGCC
120	hsa-miR-192*	3p	66	136.56	CUGCCAAUUCCAUAGGUCACAG	readtag_2994_x30	30	62.07	CTGCCAATTCCATAGGTCACAG
121	hsa-miR-193a-5p	5p	127	262.77	UGGGUCUUUGCGGGCGAGAUGA	readtag_1188_x98	98	202.77	TGGGTCTTTGCGGGCGAGATGA
122	hsa-miR-193a-3p	3p	354	732.44	AACUGGCCUACAAAGUCCCAGU	readtag_561_x247	247	511.05	AACTGGCCTACAAAGTCCCAGT
123	hsa-miR-193b*	5p	21	43.45	CGGGGUUUUGAGGGCGAGAUGA	readtag_4905_x17	17	35.17	CGGGGTTTTGAGGGCGAGATGA
124	hsa-miR-193b	3p	931	1926.27	AACUGGCCCUCAAAGUCCCGCU	readtag_360_x425	425	879.34	AACTGGCCCTCAAAGTCCCGCT
125	hsa-miR-194	5p	6626	13709.4	UGUAACAGCAACUCCAUGUGGA	readtag_34_x6278	6278	12989.4	TGTAACAGCAACTCCATGTGGAA
126	hsa-miR-194*	3p	36	74.49	CCAGUGGGGCUGCUGUUAUCUG	readtag_5408_x15	15	31.04	CCAGTGGGGCTGCTGTTATCT
127	hsa-miR-195	5p	371	767.61	UAGCAGCACAGAAAUAUUGGC	readtag_724_x185	185	382.77	TAGCAGCACAGAAATATTGGCA
128	hsa-miR-195*	3p	2	4.14	CCAAUAUUGGCUGUGCUGCUCC	readtag_136254_x1	1	2.07	CCAATATTGGCTGTGCTGCTCCA
129	hsa-miR-196a	5p	1	2.07	UAGGUAGUUUCAUGUUGUUGGG	readtag_125444_x1	1	2.07	TAGGTAGTTTCATGTTGTTGGGA
130	hsa-miR-196b	5p	3	6.21	UAGGUAGUUUCCUGUUGUUGGG	readtag_137790_x1	1	2.07	TAGGTAGTTTCCTGTTGTTGG
131	hsa-miR-197	3p	167	345.53	UUCACCACCUUCUCCACCCAGC	readtag_907_x142	142	293.8	TTCACCACCTTCTCCACCCAGC
132	hsa-miR-199a-3p	3p	2	4.14	ACAGUAGUCUGCACAUUGGUUA	readtag_116404_x1	1	2.07	CAGTAGTCTGCACATTGGTTAGA
133	hsa-miR-199b-5p	5p	34	70.35	CCCAGUGUUUAGACUAUCUGUUC	readtag_4390_x19	19	39.31	CCCAGTGTTTAGACTATCTGTTC
134	hsa-miR-19a*	5p	3	6.21	AGUUUUGCAUAGUUGCACUACA	readtag_39553_x2	2	4.14	TAGTTTTGCATAGTTGCACT
135	hsa-miR-19a	3p	1833	3792.53	UGUGCAAAUCUAUGCAAAACUGA	readtag_136_x1475	1475	3051.82	TGTGCAAATCTATGCAAAACTGA
136	hsa-miR-19b-1*	5p	14	28.97	AGUUUUGCAGGUUUGCAUCCAGC	readtag_6596_x12	12	24.83	AGTTTTGCAGGTTTGCATCCAGC
137	hsa-miR-19b	3p	12	24.83	UGUGCAAAUCCAUGCAAAACUGA	readtag_7065_x11	11	22.76	TGTGCAAATCCATGCAAAACTGAT
138	hsa-miR-200a	3p	176	364.15	UAACACUGUCUGGUAACGAUGU	readtag_934_x135	135	279.32	TAACACTGTCTGGTAACGATGTT
139	hsa-miR-200b*	5p	3	6.21	CAUCUUACUGGGCAGCAUUGGA	readtag_19375_x3	3	6.21	CATCTTACTGGGCAGCATTGG
140	hsa-miR-200b	3p	52	107.59	UAAUACUGCCUGGUAAUGAUGA	readtag_4867_x17	17	35.17	TAATACTGCCTGGTAATGATG
141	hsa-miR-200c	3p	71	146.9	UAAUACUGCCGGGUAAUGAUGGA	readtag_2292_x42	42	86.9	TAATACTGCCGGGTAATGATGGA
142	hsa-miR-203	3p	12	24.83	GUGAAAUGUUUAGGACCACUAG	readtag_17360_x4	4	8.28	TGAAATGTTTAGGACCACTAG
143	hsa-miR-204	5p	41	84.83	UUCCCUUUGUCAUCCUAUGCCU	readtag_3531_x24	24	49.66	TTCCCTTTGTCATCCTATGCCT
144	hsa-miR-206	3p	283	585.54	UGGAAUGUAAGGAAGUGUGUGG	readtag_668_x207	207	428.29	TGGAATGTAAGGAAGTGTGTGG
145	hsa-miR-20a	5p	5096	10543.8	UAAAGUGCUUAUAGUGCAGGUAG	readtag_50_x4390	4390	9083.05	TAAAGTGCTTATAGTGCAGGTAG
146	hsa-miR-20a*	3p	16	33.1	ACUGCAUUAUGAGCACUUAAAG	readtag_8080_x9	9	18.62	CTGCATTATGAGCACTTAAAGT
147	hsa-miR-20b	5p	3	6.21	CAAAGUGCUCAUAGUGCAGGUAG	readtag_38089_x2	2	4.14	CAAAGTGCTCATAGTGCAGGTAG
148	hsa-miR-21	5p	36425	75364.5	UAGCUUAUCAGACUGAUGUUGA	readtag_11_x17064	17064	35305.9	TAGCTTATCAGACTGATGTTGAC
149	hsa-miR-21*	3p	15	31.04	CAACACCAGUCGAUGGGCUGU	readtag_6965_x11	11	22.76	CAACACCAGTCGATGGGCTGTC
150	hsa-miR-210	3p	104	215.18	CUGUGCGUGUGACAGCGGCUGA	readtag_1389_x81	81	167.59	CTGTGCGTGTGACAGCGGCTGA
151	hsa-miR-211	5p	6	12.41	UUCCCUUUGUCAUCCUUCGCCU	readtag_24019_x3	3	6.21	TTCCCTTTGTCATCCTTCGCC
152	hsa-miR-212	3p	2	4.14	UAACAGUCUCCAGUCACGGCC	readtag_79378_x1	1	2.07	TAACAGTCTCCAGTCACGGC
153	hsa-miR-214*	5p	79	163.45	UGCCUGUCUACACUUGCUGUGC	readtag_1567_x68	68	140.69	TGCCTGTCTACACTTGCTGTGC
154	hsa-miR-214	3p	130	268.97	ACAGCAGGCACAGACAGGCAGU	readtag_2246_x43	43	88.97	ACAGCAGGCACAGACAGGCAGT
155	hsa-miR-215	5p	25	51.73	AUGACCUAUGAAUUGACAGAC	readtag_4402_x19	19	39.31	TGACCTATGAATTGACAGA
156	hsa-miR-216a	5p	2	4.14	UAAUCUCAGCUGGCAACUGUGA	readtag_145092_x1	1	2.07	TAATCTCAGCTGGCAACTGT
157	hsa-miR-216b	5p	2	4.14	AAAUCUCUGCAGGCAAAUGUGA	readtag_26491_x2	2	4.14	AAATCTCTGCAGGCAAATGTGA
158	hsa-miR-217	5p	3	6.21	UACUGCAUCAGGAACUGAUUGGA	readtag_20230_x3	3	6.21	TACTGCATCAGGAACTGATTGGA
159	hsa-miR-22*	5p	215	444.84	AGUUCUUCAGUGGCAAGCUUUA	readtag_1107_x107	107	221.39	AGTTCTTCAGTGGCAAGCTTT
160	hsa-miR-22	3p	3847	7959.56	AAGCUGCCAGUUGAAGAACUGU	readtag_66_x3375	3375	6982.98	AAGCTGCCAGTTGAAGAACTGT
161	hsa-miR-221*	5p	27	55.86	ACCUGGCAUACAAUGUAGAUUU	readtag_7153_x11	11	22.76	ACCTGGCATACAATGTAGATT
162	hsa-miR-221	3p	68	140.69	AGCUACAUUGUCUGCUGGGUUUC	readtag_3169_x28	28	57.93	AGCTACATTGTCTGCTGGGTTT
163	hsa-miR-222*	5p	1	2.07	CUCAGUAGCCAGUGUAGAUCCU	readtag_78770_x1	1	2.07	GGCTCAGTAGCCAGTGTAG
164	hsa-miR-222	3p	28	57.93	AGCUACAUCUGGCUACUGGGU	readtag_8620_x9	9	18.62	AGCTACATCTGGCTACTGGGTCT
165	hsa-miR-223*	5p	1	2.07	CGUGUAUUUGACAAGCUGAGUU	readtag_158753_x1	1	2.07	CGTGTATTTGACAAGCTGAG
166	hsa-miR-223	3p	166	343.46	UGUCAGUUUGUCAAAUACCCCA	readtag_1517_x71	71	146.9	TGTCAGTTTGTCAAATACCCCA
167	hsa-miR-224*	3p	1	2.07	AAAAUGGUGCCCUAGUGACUACA	readtag_101798_x1	1	2.07	AAATGGTGCCCTAGTGACTAC
168	hsa-miR-2355-3p	3p	1	2.07	AUUGUCCUUGCUGUUUGGAGAU	readtag_157470_x1	1	2.07	TGTCCTTGCTGTTTGGAGATAA
169	hsa-miR-23a*	5p	1	2.07	GGGGUUCCUGGGGAUGGGAUUU	readtag_54816_x1	1	2.07	GGGGTTCCTGGGGATGGGATT
170	hsa-miR-23a	3p	1189	2460.08	AUCACAUUGCCAGGGAUUUCC	readtag_402_x368	368	761.4	ATCACATTGCCAGGGATTTCC
171	hsa-miR-23b*	5p	1	2.07	UGGGUUCCUGGCAUGCUGAUUU	readtag_114239_x1	1	2.07	TTGGGTTCCTGGCATGCTGATT
172	hsa-miR-23b	3p	1403	2902.85	AUCACAUUGCCAGGGAUUACC	readtag_289_x590	590	1220.73	ATCACATTGCCAGGGATTACC
173	hsa-miR-23c	3p	1	2.07	AUCACAUUGCCAGUGAUUACCC	readtag_100636_x1	1	2.07	ATCACATTGCCAGTGATTACC
174	hsa-miR-24-1*	5p	48	99.31	UGCCUACUGAGCUGAUAUCAGU	readtag_4919_x17	17	35.17	GTGCCTACTGAGCTGATATCAGT
175	hsa-miR-24	3p	13	26.9	UGGCUCAGUUCAGCAGGAACAG	readtag_9112_x8	8	16.55	GCTCAGTTCAGCAGGAACAGGA
176	hsa-miR-24-2*	5p	38	78.62	UGCCUACUGAGCUGAAACACAG	readtag_6991_x11	11	22.76	GTGCCTACTGAGCTGAAACAC
177	hsa-miR-25*	5p	4	8.28	AGGCGGAGACUUGGGCAAUUG	readtag_30870_x2	2	4.14	AGGCGGAGACTTGGGCAATTGCT
178	hsa-miR-25	3p	550	1137.97	CAUUGCACUUGUCUCGGUCUGA	readtag_323_x493	493	1020.03	CATTGCACTTGTCTCGGTCTGA
179	hsa-miR-26a	5p	1	2.07	UUCAAGUAAUCCAGGAUAGGCU	readtag_115094_x1	1	2.07	ATTCAAGTAATCCAGGATAGGCT
180	hsa-miR-26a-1*	3p	3	6.21	CCUAUUCUUGGUUACUUGCACG	readtag_39702_x2	2	4.14	CCTATTCTTGGTTACTTGCACG
181	hsa-miR-26a-2*	3p	5	10.35	CCUAUUCUUGAUUACUUGUUUC	readtag_19626_x3	3	6.21	CCTATTCTTGATTACTTGTTTC
182	hsa-miR-26b	5p	5053	10454.8	UUCAAGUAAUUCAGGAUAGGU	readtag_69_x3298	3298	6823.66	TTCAAGTAATTCAGGATAGGTT
183	hsa-miR-26b*	3p	21	43.45	CCUGUUCUCCAUUACUUGGCUC	readtag_5824_x14	14	28.97	CCTGTTCTCCATTACTTGGCT
184	hsa-miR-27a*	5p	5	10.35	AGGGCUUAGCUGCUUGUGAGCA	readtag_15447_x4	4	8.28	AGGGCTTAGCTGCTTGTGAGCA
185	hsa-miR-27a	3p	2195	4541.52	UUCACAGUGGCUAAGUUCCGC	readtag_151_x1304	1304	2698.02	TTCACAGTGGCTAAGTTCCGC
186	hsa-miR-27b*	5p	14	28.97	AGAGCUUAGCUGAUUGGUGAAC	readtag_12301_x6	6	12.41	AGAGCTTAGCTGATTGGTGAACA
187	hsa-miR-27b	3p	7140	14772.9	UUCACAGUGGCUAAGUUCUGC	readtag_48_x4503	4503	9316.85	TTCACAGTGGCTAAGTTCTGC
188	hsa-miR-28-5p	5p	437	904.17	AAGGAGCUCACAGUCUAUUGAG	readtag_546_x255	255	527.6	AAGGAGCTCACAGTCTATTGA
189	hsa-miR-28-3p	3p	173	357.94	CACUAGAUUGUGAGCUCCUGGA	readtag_996_x124	124	256.56	CACTAGATTGTGAGCTCCTGGA
190	hsa-miR-296-3p	3p	1	2.07	GAGGGUUGGGUGGAGGCUCUCC	readtag_149551_x1	1	2.07	AGGGTTGGGTGGAGGCTCT
191	hsa-miR-299-5p	5p	119	246.21	UGGUUUACCGUCCCACAUACAU	readtag_1662_x62	62	128.28	TGGTTTACCGTCCCACATACA
192	hsa-miR-29a*	5p	43	88.97	ACUGAUUUCUUUUGGUGUUCAG	readtag_3264_x27	27	55.86	ACTGATTTCTTTTGGTGTTCAGA
193	hsa-miR-29a	3p	6132	12687.3	UAGCACCAUCUGAAAUCGGUUA	readtag_67_x3350	3350	6931.25	TAGCACCATCTGAAATCGGTT
194	hsa-miR-29b-1*	5p	2	4.14	GCUGGUUUCAUAUGGUGGUUUAGA	readtag_102230_x1	1	2.07	GCTGGTTTCATATGGTGGTTT
195	hsa-miR-29b	3p	27	55.86	UAGCACCAUUUGAAAUCAGUGUU	readtag_3291_x26	26	53.79	TAGCACCATTTGAAATCAGTGTTT
196	hsa-miR-29b-2*	5p	16	33.1	CUGGUUUCACAUGGUGGCUUAG	readtag_6492_x12	12	24.83	CTGGTTTCACATGGTGGCTTAGA
197	hsa-miR-29c*	5p	74	153.11	UGACCGAUUUCUCCUGGUGUUC	readtag_2854_x31	31	64.14	TGACCGATTTCTCCTGGTGTT
198	hsa-miR-29c	3p	2789	5770.53	UAGCACCAUUUGAAAUCGGUUA	readtag_153_x1297	1297	2683.53	TAGCACCATTTGAAATCGGTT
199	hsa-miR-301a	3p	30	62.07	CAGUGCAAUAGUAUUGUCAAAGC	readtag_4723_x18	18	37.24	CAGTGCAATAGTATTGTCAAAGC
200	hsa-miR-3065-3p	3p	2	4.14	UCAGCACCAGGAUAUUGUUGGAG	readtag_39686_x2	2	4.14	TCAGCACCAGGATATTGTTGGA
201	hsa-miR-30a	5p	17608	36431.5	UGUAAACAUCCUCGACUGGAAG	readtag_18_x9601	9601	19864.8	TGTAAACATCCTCGACTGGAAGC
202	hsa-miR-30a*	3p	886	1833.16	CUUUCAGUCGGAUGUUUGCAGC	readtag_374_x403	403	833.82	CTTTCAGTCGGATGTTTGCAGC
203	hsa-miR-30b	5p	6271	12974.9	UGUAAACAUCCUACACUCAGCU	readtag_54_x3910	3910	8089.91	TGTAAACATCCTACACTCAGCT
204	hsa-miR-30b*	3p	9	18.62	CUGGGAGGUGGAUGUUUACUUC	readtag_18607_x4	4	8.28	CTGGGAGGTGGATGTTTACTT
205	hsa-miR-30c	5p	8	16.55	UGUAAACAUCCUACACUCUCAGC	readtag_12130_x6	6	12.41	CTGTAAACATCCTACACTCTCAGC
206	hsa-miR-30c-1*	3p	3	6.21	CUGGGAGAGGGUUGUUUACUCC	readtag_151382_x1	1	2.07	CTGGGAGAGGGTTGTTTACTCC
207	hsa-miR-30c-2*	3p	94	194.49	CUGGGAGAAGGCUGUUUACUCU	readtag_1994_x50	50	103.45	CTGGGAGAAGGCTGTTTACTCT
208	hsa-miR-30d	5p	14440	29876.8	UGUAAACAUCCCCGACUGGAAG	readtag_28_x7354	7354	15215.7	TGTAAACATCCCCGACTGGAAGC
209	hsa-miR-30d*	3p	50	103.45	CUUUCAGUCAGAUGUUUGCUGC	readtag_3757_x23	23	47.59	CTTTCAGTCAGATGTTTGCTGC
210	hsa-miR-30e	5p	36897	76341	UGUAAACAUCCUUGACUGGAAG	readtag_5_x24595	24595	50887.8	TGTAAACATCCTTGACTGGAAGC
211	hsa-miR-30e*	3p	1462	3024.92	CUUUCAGUCGGAUGUUUACAGC	readtag_183_x1053	1053	2178.69	CTTTCAGTCGGATGTTTACAGC
212	hsa-miR-31	5p	20	41.38	AGGCAAGAUGCUGGCAUAGCU	readtag_8335_x9	9	18.62	AGGCAAGATGCTGGCATAGCTG
213	hsa-miR-31*	3p	5	10.35	UGCUAUGCCAACAUAUUGCCAU	readtag_28158_x2	2	4.14	TGCTATGCCAACATATTGCCATC
214	hsa-miR-3154	3p	1	2.07	CAGAAGGGGAGUUGGGAGCAGA	readtag_72495_x1	1	2.07	CAGAAGGGGAGTTGGGAGCAG
215	hsa-miR-32	5p	1167	2414.56	UAUUGCACAUUACUAAGUUGCA	readtag_257_x692	692	1431.77	TATTGCACATTACTAAGTTGC
216	hsa-miR-32*	3p	5	10.35	CAAUUUAGUGUGUGUGAUAUUU	readtag_13922_x5	5	10.35	CAATTTAGTGTGTGTGATATT
217	hsa-miR-320a	3p	38	78.62	AAAAGCUGGGUUGAGAGGGCGA	readtag_6755_x12	12	24.83	AAAGCTGGGTTGAGAGGGCGAA
218	hsa-miR-323-3p	3p	4	8.28	CACAUUACACGGUCGACCUCU	readtag_20890_x3	3	6.21	GCACATTACACGGTCGACCTCT
219	hsa-miR-324-5p	5p	31	64.14	CGCAUCCCCUAGGGCAUUGGUGU	readtag_4958_x17	17	35.17	CGCATCCCCTAGGGCATTGGTGT
220	hsa-miR-324-3p	3p	3	6.21	ACUGCCCCAGGUGCUGCUGG	readtag_27984_x2	2	4.14	CCACTGCCCCAGGTGCTGCTGG
221	hsa-miR-326	3p	10	20.69	CCUCUGGGCCCUUCCUCCAG	readtag_12745_x6	6	12.41	CCTCTGGGCCCTTCCTCCAG
222	hsa-miR-328	3p	10	20.69	CUGGCCCUCUCUGCCCUUCCGU	readtag_8273_x9	9	18.62	CTGGCCCTCTCTGCCCTTCCGT
223	hsa-miR-330-3p	3p	27	55.86	GCAAAGCACACGGCCUGCAGAGA	readtag_4658_x18	18	37.24	GCAAAGCACACGGCCTGCAGAGA
224	hsa-miR-331-5p	5p	14	28.97	CUAGGUAUGGUCCCAGGGAUCC	readtag_9511_x8	8	16.55	TCTAGGTATGGTCCCAGGGATC
225	hsa-miR-331-3p	3p	123	254.49	GCCCCUGGGCCUAUCCUAGAA	readtag_1696_x61	61	126.21	GCCCCTGGGCCTATCCTAGA
226	hsa-miR-335*	3p	78	161.38	UUUUUCAUUAUUGCUCCUGACC	readtag_1754_x58	58	120	TTTTTCATTATTGCTCCTGACC
227	hsa-miR-337-5p	5p	10	20.69	GAACGGCUUCAUACAGGAGUU	readtag_13012_x5	5	10.35	GAACGGCTTCATACAGGAGTT
228	hsa-miR-337-3p	3p	36	74.49	CUCCUAUAUGAUGCCUUUCUUC	readtag_4325_x19	19	39.31	TCCTATATGATGCCTTTCTTC
229	hsa-miR-338-5p	5p	14	28.97	AACAAUAUCCUGGUGCUGAGUG	readtag_6526_x12	12	24.83	AACAATATCCTGGTGCTGAGT
230	hsa-miR-338-3p	3p	388	802.78	UCCAGCAUCAGUGAUUUUGUUG	readtag_579_x237	237	490.36	TCCAGCATCAGTGATTTTGTTGA
231	hsa-miR-339-5p	5p	169	349.67	UCCCUGUCCUCCAGGAGCUCACG	readtag_832_x158	158	326.91	TCCCTGTCCTCCAGGAGCTCACG
232	hsa-miR-339-3p	3p	215	444.84	UGAGCGCCUCGACGACAGAGCCG	readtag_1356_x84	84	173.8	TGAGCGCCTCGACGACAGAGC
233	hsa-miR-33a	5p	462	955.89	GUGCAUUGUAGUUGCAUUGCA	readtag_608_x225	225	465.53	GTGCATTGTAGTTGCATTGC
234	hsa-miR-33a*	3p	12	24.83	CAAUGUUUCCACAGUGCAUCAC	readtag_11948_x6	6	12.41	CAATGTTTCCACAGTGCATCA
235	hsa-miR-33b	5p	427	883.48	GUGCAUUGCUGUUGCAUUGC	readtag_773_x171	171	353.8	GTGCATTGCTGTTGCATTG
236	hsa-miR-33b*	3p	14	28.97	CAGUGCCUCGGCAGUGCAGCCC	readtag_9785_x8	8	16.55	CAGTGCCTCGGCAGTGCAGCC
237	hsa-miR-340	5p	1024	2118.69	UUAUAAAGCAAUGAGACUGAUU	readtag_275_x634	634	1311.77	TTATAAAGCAATGAGACTGATT
238	hsa-miR-340*	3p	20	41.38	UCCGUCUCAGUUACUUUAUAGC	readtag_6103_x13	13	26.9	TCCGTCTCAGTTACTTTATAGC
239	hsa-miR-342-5p	5p	3	6.21	AGGGGUGCUAUCUGUGAUUGA	readtag_29487_x2	2	4.14	AGGGGTGCTATCTGTGATTGAGG
240	hsa-miR-342-3p	3p	410	848.3	UCUCACACAGAAAUCGCACCCGU	readtag_761_x174	174	360.01	TCTCACACAGAAATCGCACCCGTC
241	hsa-miR-34a	5p	134	277.25	UGGCAGUGUCUUAGCUGGUUGU	readtag_1658_x63	63	130.35	TGGCAGTGTCTTAGCTGGTTGT
242	hsa-miR-34a*	3p	2	4.14	CAAUCAGCAAGUAUACUGCCCU	readtag_77821_x1	1	2.07	AATCAGCAAGTATACTGCCCTA
243	hsa-miR-34b*	5p	2	4.14	UAGGCAGUGUCAUUAGCUGAUUG	readtag_35039_x2	2	4.14	AGGCAGTGTCATTAGCTGATTGTA
244	hsa-miR-34c-5p	5p	53	109.66	AGGCAGUGUAGUUAGCUGAUUGC	readtag_2045_x48	48	99.31	AGGCAGTGTAGTTAGCTGATTGC
245	hsa-miR-3607-5p	5p	5	10.35	GCAUGUGAUGAAGCAAAUCAGU	readtag_30752_x2	2	4.14	TGCATGTGATGAAGCAAATC
246	hsa-miR-3607-3p	3p	21	43.45	ACUGUAAACGCUUUCUGAUG	readtag_11062_x7	7	14.48	ATACTGTAAACGCTTTCTGATG
247	hsa-miR-3609	3p	1	2.07	CAAAGUGAUGAGUAAUACUGGCUG	readtag_87929_x1	1	2.07	CAAAGTGATGAGTAATACTG
248	hsa-miR-361-5p	5p	283	585.54	UUAUCAGAAUCUCCAGGGGUAC	readtag_801_x165	165	341.39	TTATCAGAATCTCCAGGGGTAC
249	hsa-miR-361-3p	3p	65	134.49	UCCCCCAGGUGUGAUUCUGAUUU	readtag_4948_x17	17	35.17	TCCCCCAGGTGTGATTCTGATTT
250	hsa-miR-3614-5p	5p	9	18.62	CCACUUGGAUCUGAAGGCUGCCC	readtag_23850_x3	3	6.21	CACTTGGATCTGAAGGCTGCC
251	hsa-miR-362-5p	5p	51	105.52	AAUCCUUGGAACCUAGGUGUGAGU	readtag_3677_x23	23	47.59	AATCCTTGGAACCTAGGTGTGAGT
252	hsa-miR-362-3p	3p	35	72.42	AACACACCUAUUCAAGGAUUCA	readtag_3732_x23	23	47.59	AACACACCTATTCAAGGATTCA
253	hsa-miR-363	3p	7	14.48	AAUUGCACGGUAUCCAUCUGUA	readtag_36589_x2	2	4.14	AATTGCACGGTATCCATCTGT
254	hsa-miR-3647-5p	5p	13	26.9	CUGAAGUGAUGAUUCACAUUCAU	readtag_17828_x4	4	8.28	TGAAGTGATGATTCACATT
255	hsa-miR-365*	5p	1	2.07	AGGGACUUUCAGGGGCAGCUGU	readtag_89851_x1	1	2.07	AGGGACTTTCAGGGGCAGC
256	hsa-miR-3653	3p	2	4.14	CUAAGAAGUUGACUGAAG	readtag_134297_x1	1	2.07	CCTCTAAGAAGTTGACTGAAG
257	hsa-miR-369-5p	5p	2	4.14	AGAUCGACCGUGUUAUAUUCGC	readtag_34944_x2	2	4.14	GACCGTGTTATATTCGCT
258	hsa-miR-369-3p	3p	207	428.29	AAUAAUACAUGGUUGAUCUUU	readtag_874_x148	148	306.22	AATAATACATGGTTGATCTTT
259	hsa-miR-370	3p	6	12.41	GCCUGCUGGGGUGGAACCUGGU	readtag_24585_x3	3	6.21	GCCTGCTGGGGTGGAACCTGGT
260	hsa-miR-372	3p	1	2.07	AAAGUGCUGCGACAUUUGAGCGU	readtag_85572_x1	1	2.07	AAAGTGCTGCGACATTTGAGCGT
261	hsa-miR-373	3p	1	2.07	GAAGUGCUUCGAUUUUGGGGUGU	readtag_116349_x1	1	2.07	GAAGTGCTTCGATTTTGGGGTGT
262	hsa-miR-374a	5p	237	490.36	UUAUAAUACAACCUGAUAAGUG	readtag_1406_x79	79	163.45	TTATAATACAACCTGATAAGTG
263	hsa-miR-374a*	3p	208	430.36	CUUAUCAGAUUGUAUUGUAAUU	readtag_876_x148	148	306.22	CTTATCAGATTGTATTGTAATT
264	hsa-miR-374b	5p	500	1034.52	AUAUAAUACAACCUGCUAAGUG	readtag_614_x224	224	463.46	ATATAATACAACCTGCTAAGT
265	hsa-miR-374b*	3p	11	22.76	CUUAGCAGGUUGUAUUAUCAUU	readtag_10542_x7	7	14.48	CTTAGCAGGTTGTATTATCATT
266	hsa-miR-375	3p	201	415.88	UUUGUUCGUUCGGCUCGCGUGA	readtag_800_x165	165	341.39	TTTGTTCGTTCGGCTCGCGTGA
267	hsa-miR-376a*	5p	192	397.25	GUAGAUUCUCCUUCUAUGAGUA	readtag_1320_x86	86	177.94	GTAGATTCTCCTTCTATGAGT
268	hsa-miR-376c	3p	291	602.09	AACAUAGAGGAAAUUCCACGU	readtag_780_x170	170	351.74	AACATAGAGGAAATTCCACGT
269	hsa-miR-377*	5p	1	2.07	AGAGGUUGCCCUUGGUGAAUUC	readtag_132854_x1	1	2.07	AGAGGTTGCCCTTGGTGAATT
270	hsa-miR-377	3p	65	134.49	AUCACACAAAGGCAACUUUUGU	readtag_3062_x29	29	60	ATCACACAAAGGCAACTTTTG
271	hsa-miR-378*	5p	109	225.52	CUCCUGACUCCAGGUCCUGUGU	readtag_1412_x79	79	163.45	CTCCTGACTCCAGGTCCTGTGT
272	hsa-miR-378c	5p	5	10.35	ACUGGACUUGGAGUCAGAAGAGUGG	readtag_20089_x3	3	6.21	ACTGGACTTGGAGTCAGAAGAG
273	hsa-miR-379	5p	177	366.22	UGGUAGACUAUGGAACGUAGG	readtag_1253_x91	91	188.28	TGGTAGACTATGGAACGTAGG
274	hsa-miR-379*	3p	2	4.14	UAUGUAACAUGGUCCACUAACU	readtag_28450_x2	2	4.14	TATGTAACATGGTCCACTAAC
275	hsa-miR-380*	5p	1	2.07	UGGUUGACCAUAGAACAUGCGC	readtag_70508_x1	1	2.07	ATGGTTGACCATAGAACATGCG
276	hsa-miR-381	3p	854	1766.95	UAUACAAGGGCAAGCUCUCUGU	readtag_234_x768	768	1589.02	TATACAAGGGCAAGCTCTCTGT
277	hsa-miR-382	5p	11	22.76	GAAGUUGUUCGUGGUGGAUUCG	readtag_7599_x10	10	20.69	GAAGTTGTTCGTGGTGGATTCG
278	hsa-miR-409-5p	5p	30	62.07	AGGUUACCCGAGCAACUUUGCAU	readtag_8008_x10	10	20.69	AGGTTACCCGAGCAACTTTGC
279	hsa-miR-409-3p	3p	43	88.97	GAAUGUUGCUCGGUGAACCCCU	readtag_6523_x12	12	24.83	GAATGTTGCTCGGTGAACCCCT
280	hsa-miR-410	3p	58	120	AAUAUAACACAGAUGGCCUGU	readtag_1944_x51	51	105.52	AATATAACACAGATGGCCTGT
281	hsa-miR-411	5p	1188	2458.01	UAGUAGACCGUAUAGCGUACG	readtag_284_x602	602	1245.56	TAGTAGACCGTATAGCGTACG
282	hsa-miR-411*	3p	16	33.1	UAUGUAACACGGUCCACUAACC	readtag_6842_x11	11	22.76	TATGTAACACGGTCCACTAAC
283	hsa-miR-421	3p	5	10.35	AUCAACAGACAUUAAUUGGGCGC	readtag_38596_x2	2	4.14	ATCAACAGACATTAATTGGGCGC
284	hsa-miR-423-5p	5p	1849	3825.64	UGAGGGGCAGAGAGCGAGACUUU	readtag_170_x1156	1156	2391.8	TGAGGGGCAGAGAGCGAGACTTT
285	hsa-miR-423-3p	3p	394	815.2	AGCUCGGUCUGAGGCCCCUCAGU	readtag_523_x269	269	556.57	AGCTCGGTCTGAGGCCCCTCAGT
286	hsa-miR-424	5p	1396	2888.37	CAGCAGCAAUUCAUGUUUUGAA	readtag_213_x846	846	1750.4	CAGCAGCAATTCATGTTTTGA
287	hsa-miR-425	5p	1946	4026.33	AAUGACACGAUCACUCCCGUUGA	readtag_252_x711	711	1471.08	AATGACACGATCACTCCCGTTGA
288	hsa-miR-425*	3p	67	138.63	AUCGGGAAUGUCGUGUCCGCCC	readtag_3656_x23	23	47.59	CATCGGGAATGTCGTGTCCGCC
289	hsa-miR-431	5p	2	4.14	UGUCUUGCAGGCCGUCAUGCA	readtag_123343_x1	1	2.07	TGTCTTGCAGGCCGTCATG
290	hsa-miR-431*	3p	2	4.14	CAGGUCGUCUUGCAGGGCUUCU	readtag_30733_x2	2	4.14	TTGCAGGTCGTCTTGCAGGGCTTC
291	hsa-miR-432	5p	3	6.21	UCUUGGAGUAGGUCAUUGGGUGG	readtag_34926_x2	2	4.14	TCTTGGAGTAGGTCATTGGGT
292	hsa-miR-450b-5p	5p	15	31.04	UUUUGCAAUAUGUUCCUGAAUA	readtag_7694_x10	10	20.69	TTTTGCAATATGTTCCTGAAT
293	hsa-miR-450b-3p	3p	2	4.14	UUGGGAUCAUUUUGCAUCCAUA	readtag_37438_x2	2	4.14	TATTGGGATCATTTTGCATCCA
294	hsa-miR-451	5p	6906	14288.7	AAACCGUUACCAUUACUGAGUU	readtag_79_x2798	2798	5789.15	AAACCGTTACCATTACTGAGTTT
295	hsa-miR-452	5p	21	43.45	AACUGUUUGCAGAGGAAACUGA	readtag_8862_x8	8	16.55	AACTGTTTGCAGAGGAAACTGA
296	hsa-miR-454	3p	17	35.17	UAGUGCAAUAUUGCUUAUAGGGU	readtag_8587_x9	9	18.62	TAGTGCAATATTGCTTATAGGGT
297	hsa-miR-455-5p	5p	1031	2133.17	UAUGUGCCUUUGGACUACAUCG	readtag_281_x608	608	1257.97	TATGTGCCTTTGGACTACATCG
298	hsa-miR-455-3p	3p	554	1146.24	GCAGUCCAUGGGCAUAUACAC	readtag_894_x145	145	300.01	GCAGTCCATGGGCATATACACT
299	hsa-miR-483-5p	5p	48	99.31	AAGACGGGAGGAAAGAAGGGAG	readtag_3918_x22	22	45.52	AAGACGGGAGGAAAGAAGGGAG
300	hsa-miR-483-3p	3p	23	47.59	UCACUCCUCUCCUCCCGUCUU	readtag_5630_x14	14	28.97	TCACTCCTCTCCTCCCGTCTTC
301	hsa-miR-484	5p	138	285.53	UCAGGCUCAGUCCCCUCCCGAU	readtag_1451_x76	76	157.25	TCAGGCTCAGTCCCCTCCCGAT
302	hsa-miR-485-5p	5p	25	51.73	AGAGGCUGGCCGUGAUGAAUUC	readtag_5742_x14	14	28.97	AGAGGCTGGCCGTGATGAATTCG
303	hsa-miR-485-3p	3p	5	10.35	GUCAUACACGGCUCUCCUCUCU	readtag_13323_x5	5	10.35	GTCATACACGGCTCTCCTCTCT
304	hsa-miR-487b	3p	56	115.87	AAUCGUACAGGGUCAUCCACUU	readtag_4142_x20	20	41.38	AATCGTACAGGGTCATCCACT
305	hsa-miR-488	3p	1	2.07	UUGAAAGGCUAUUUCUUGGUC	readtag_103907_x1	1	2.07	TTTGAAAGGCTATTTCTTGGTCA
306	hsa-miR-490-3p	3p	4	8.28	CAACCUGGAGGACUCCAUGCUG	readtag_26076_x3	3	6.21	CAACCTGGAGGACTCCATGCTG
307	hsa-miR-491-5p	5p	4	8.28	AGUGGGGAACCCUUCCAUGAGG	readtag_26804_x2	2	4.14	AGTGGGGAACCCTTCCATGAGG
308	hsa-miR-493*	5p	6	12.41	UUGUACAUGGUAGGCUUUCAUU	readtag_14048_x5	5	10.35	TTGTACATGGTAGGCTTTCATT
309	hsa-miR-493	3p	5	10.35	UGAAGGUCUACUGUGUGCCAGG	readtag_17144_x4	4	8.28	TGAAGGTCTACTGTGTGCCAGG
310	hsa-miR-494	3p	77	159.32	UGAAACAUACACGGGAAACCUC	readtag_3104_x28	28	57.93	TGAAACATACACGGGAAACCTCT
311	hsa-miR-495	3p	37	76.55	AAACAAACAUGGUGCACUUCUU	readtag_5139_x16	16	33.1	AAACAAACATGGTGCACTTCTT
312	hsa-miR-496	3p	2	4.14	UGAGUAUUACAUGGCCAAUCUC	readtag_102480_x1	1	2.07	TGAGTATTACATGGCCAATCT
313	hsa-miR-497	5p	54	111.73	CAGCAGCACACUGUGGUUUGU	readtag_3729_x23	23	47.59	CAGCAGCACACTGTGGTTTGT
314	hsa-miR-497*	3p	24	49.66	CAAACCACACUGUGGUGUUAGA	readtag_9023_x8	8	16.55	CCAAACCACACTGTGGTGTTAG
315	hsa-miR-499-5p	5p	39	80.69	UUAAGACUUGCAGUGAUGUUU	readtag_3481_x25	25	51.73	TTAAGACTTGCAGTGATGTTT
316	hsa-miR-499-3p	3p	2	4.14	AACAUCACAGCAAGUCUGUGCU	readtag_37692_x2	2	4.14	AACATCACAGCAAGTCTGTGCT
317	hsa-miR-500a*	3p	34	70.35	AUGCACCUGGGCAAGGAUUCUG	readtag_5051_x16	16	33.1	ATGCACCTGGGCAAGGATTCTGA
318	hsa-miR-501-5p	5p	1	2.07	AAUCCUUUGUCCCUGGGUGAGA	readtag_61483_x1	1	2.07	AATCCTTTGTCCCTGGGTGAGAGT
319	hsa-miR-502-5p	5p	7	14.48	AUCCUUGCUAUCUGGGUGCUA	readtag_20432_x3	3	6.21	AATCCTTGCTATCTGGGTGCTAG
320	hsa-miR-502-3p	3p	21	43.45	AAUGCACCUGGGCAAGGAUUCA	readtag_7935_x10	10	20.69	AATGCACCTGGGCAAGGATTCA
321	hsa-miR-503	5p	49	101.38	UAGCAGCGGGAACAGUUCUGCAG	readtag_3399_x25	25	51.73	TAGCAGCGGGAACAGTTCTGCAG
322	hsa-miR-504	5p	1	2.07	AGACCCUGGUCUGCACUCUAUC	readtag_110275_x1	1	2.07	AGACCCTGGTCTGCACTCTAT
323	hsa-miR-505*	5p	10	20.69	GGGAGCCAGGAAGUAUUGAUGU	readtag_10310_x7	7	14.48	GGGAGCCAGGAAGTATTGATGTT
324	hsa-miR-505	3p	654	1353.15	CGUCAACACUUGCUGGUUUCCU	readtag_537_x261	261	540.02	GTCAACACTTGCTGGTTTCCTCT
325	hsa-miR-506	3p	2	4.14	UAAGGCACCCUUCUGAGUAGA	readtag_125086_x1	1	2.07	GTAAGGCACCCTTCTGAGTAGA
326	hsa-miR-507	3p	2	4.14	UUUUGCACCUUUUGGAGUGAA	readtag_71597_x1	1	2.07	TTTTGCACCTTTTGGAGT
327	hsa-miR-513b	5p	4	8.28	UUCACAAGGAGGUGUCAUUUAU	readtag_23011_x3	3	6.21	TTCACAAGGAGGTGTCATTTAT
328	hsa-miR-514b-5p	5p	2	4.14	UUCUCAAGAGGGAGGCAAUCAU	readtag_102988_x1	1	2.07	TTCTCAAGAGGGAGGCAATCA
329	hsa-miR-517c	3p	1	2.07	AUCGUGCAUCCUUUUAGAGUGU	readtag_135496_x1	1	2.07	ATCGTGCATCCTTTTAGAGTG
330	hsa-miR-532-5p	5p	178	368.29	CAUGCCUUGAGUGUAGGACCGU	readtag_938_x135	135	279.32	CATGCCTTGAGTGTAGGACCGT
331	hsa-miR-532-3p	3p	43	88.97	CCUCCCACACCCAAGGCUUGCA	readtag_4372_x19	19	39.31	CCTCCCACACCCAAGGCTTGC
332	hsa-miR-539	5p	1	2.07	GGAGAAAUUAUCCUUGGUGUGU	readtag_74165_x1	1	2.07	GGAGAAATTATCCTTGGTGTGT
333	hsa-miR-542-5p	5p	18	37.24	UCGGGGAUCAUCAUGUCACGAGA	readtag_7253_x11	11	22.76	TCGGGGATCATCATGTCACGAGA
334	hsa-miR-542-3p	3p	119	246.21	UGUGACAGAUUGAUAACUGAAA	readtag_2358_x40	40	82.76	TGTGACAGATTGATAACTGA
335	hsa-miR-543	3p	11	22.76	AAACAUUCGCGGUGCACUUCUU	readtag_11711_x6	6	12.41	AAACATTCGCGGTGCACTTCTT
336	hsa-miR-545*	5p	1	2.07	UCAGUAAAUGUUUAUUAGAUGA	readtag_130477_x1	1	2.07	TCAGTAAATGTTTATTAGATGA
337	hsa-miR-551a	3p	2	4.14	GCGACCCACUCUUGGUUUCCA	readtag_41698_x2	2	4.14	GCGACCCACTCTTGGTTTCC
338	hsa-miR-551b	3p	11	22.76	GCGACCCAUACUUGGUUUCAG	readtag_9465_x8	8	16.55	GCGACCCATACTTGGTTTCA
339	hsa-miR-582-5p	5p	59	122.07	UUACAGUUGUUCAACCAGUUACU	readtag_3447_x25	25	51.73	TTACAGTTGTTCAACCAGTTACT
340	hsa-miR-582-3p	3p	19	39.31	UAACUGGUUGAACAACUGAACC	readtag_8056_x9	9	18.62	TAACTGGTTGAACAACTGAACC
341	hsa-miR-584	5p	3	6.21	UUAUGGUUUGCCUGGGACUGAG	readtag_115471_x1	1	2.07	TTATGGTTTGCCTGGGACTGA
342	hsa-miR-598	3p	27	55.86	UACGUCAUCGUUGUCAUCGUCA	readtag_4330_x19	19	39.31	TACGTCATCGTTGTCATCGTCA
343	hsa-miR-628-5p	5p	4	8.28	AUGCUGACAUAUUUACUAGAGG	readtag_27622_x2	2	4.14	ATGCTGACATATTTACTAGAGG
344	hsa-miR-628-3p	3p	7	14.48	UCUAGUAAGAGUGGCAGUCGA	readtag_37083_x2	2	4.14	TTCTAGTAAGAGTGGCAGTCG
345	hsa-miR-652	3p	14	28.97	AAUGGCGCCACUAGGGUUGUG	readtag_6554_x12	12	24.83	AATGGCGCCACTAGGGTTGTG
346	hsa-miR-654-5p	5p	9	18.62	UGGUGGGCCGCAGAACAUGUGC	readtag_18804_x4	4	8.28	TGGTGGGCCGCAGAACATGTGC
347	hsa-miR-654-3p	3p	39	80.69	UAUGUCUGCUGACCAUCACCUU	readtag_4383_x19	19	39.31	TATGTCTGCTGACCATCACC
348	hsa-miR-655	3p	19	39.31	AUAAUACAUGGUUAACCUCUUU	readtag_5038_x16	16	33.1	ATAATACATGGTTAACCTCTTT
349	hsa-miR-656	3p	13	26.9	AAUAUUAUACAGUCAACCUCU	readtag_6038_x13	13	26.9	AATATTATACAGTCAACCTCT
350	hsa-miR-660	5p	174	360.01	UACCCAUUGCAUAUCGGAGUUG	readtag_1045_x117	117	242.08	TACCCATTGCATATCGGAGTTGT
351	hsa-miR-664	3p	395	817.27	UAUUCAUUUAUCCCCAGCCUACA	readtag_530_x264	264	546.22	TATTCATTTATCCCCAGCCTACA
352	hsa-miR-665	3p	5	10.35	ACCAGGAGGCUGAGGCCCCU	readtag_22828_x3	3	6.21	ACCAGGAGGCTGAGGCCCCTCA
353	hsa-miR-671-5p	5p	15	31.04	AGGAAGCCCUGGAGGGGCUGGAG	readtag_11002_x7	7	14.48	AGGAAGCCCTGGAGGGGCTGGAG
354	hsa-miR-671-3p	3p	2	4.14	UCCGGUUCUCAGGGCUCCACC	readtag_134459_x1	1	2.07	TCCGGTTCTCAGGGCTCCACC
355	hsa-miR-675	5p	1	2.07	UGGUGCGGAGAGGGCCCACAGUG	readtag_127643_x1	1	2.07	TGGTGCGGAGAGGGCCCACAGT
356	hsa-miR-675*	3p	48	99.31	CUGUAUGCCCUCACCGCUCA	readtag_2283_x42	42	86.9	CTGTATGCCCTCACCGCTCAGC
357	hsa-miR-676	3p	1	2.07	CUGUCCUAAGGUUGUUGAGUU	readtag_86614_x1	1	2.07	GTCCTAAGGTTGTTGAGTT
358	hsa-miR-7	5p	2	4.14	UGGAAGACUAGUGAUUUUGUUGU	readtag_37008_x2	2	4.14	TGGAAGACTAGTGATTTTGTTGTTT
359	hsa-miR-7-1*	3p	18	37.24	CAACAAAUCACAGUCUGCCAUA	readtag_7280_x11	11	22.76	CAACAAATCACAGTCTGCCATA
360	hsa-miR-708	5p	15	31.04	AAGGAGCUUACAAUCUAGCUGGG	readtag_9232_x8	8	16.55	AAGGAGCTTACAATCTAGCTGG
361	hsa-miR-744	5p	279	577.26	UGCGGGGCUAGGGCUAACAGCA	readtag_785_x169	169	349.67	TGCGGGGCTAGGGCTAACAGC
362	hsa-miR-744*	3p	8	16.55	CUGUUGCCACUAACCUCAACCU	readtag_11358_x6	6	12.41	CTGTTGCCACTAACCTCAACC
363	hsa-miR-769-5p	5p	36	74.49	UGAGACCUCUGGGUUCUGAGCU	readtag_4641_x18	18	37.24	TGAGACCTCTGGGTTCTGAGC
364	hsa-miR-769-3p	3p	1	2.07	CUGGGAUCUCCGGGGUCUUGGUU	readtag_54475_x1	1	2.07	TGGGATCTCCGGGGTCTTGGTT
365	hsa-miR-873	5p	1	2.07	GCAGGAACUUGUGAGUCUCCU	readtag_53086_x1	1	2.07	TGCAGGAACTTGTGAGTCTCC
366	hsa-miR-874	3p	11	22.76	CUGCCCUGGCCCGAGGGACCGA	readtag_10358_x7	7	14.48	CTGCCCTGGCCCGAGGGACCGAC
367	hsa-miR-876-5p	5p	1	2.07	UGGAUUUCUUUGUGAAUCACCA	readtag_100918_x1	1	2.07	TGGATTTCTTTGTGAATCACC
368	hsa-miR-885-5p	5p	2	4.14	UCCAUUACACUACCCUGCCUCU	readtag_38148_x2	2	4.14	CTCCATTACACTACCCTGCCTCT
369	hsa-miR-885-3p	3p	19	39.31	AGGCAGCGGGGUGUAGUGGAUA	readtag_8193_x9	9	18.62	AGGCAGCGGGGTGTAGTGGAT
370	hsa-miR-887	3p	40	82.76	GUGAACGGGCGCCAUCCCGAGG	readtag_6707_x12	12	24.83	GTGAACGGGCGCCATCCCGAGGC
371	hsa-miR-889	3p	88	182.07	UUAAUAUCGGACAACCAUUGU	readtag_2289_x42	42	86.9	TTAATATCGGACAACCATTGT
372	hsa-miR-92a-1*	5p	2	4.14	AGGUUGGGAUCGGUUGCAAUGCU	readtag_33665_x2	2	4.14	AGGTTGGGATCGGTTGCAATGCT
373	hsa-miR-92a	3p	281	581.4	UAUUGCACUUGUCCCGGCCUGU	readtag_528_x265	265	548.29	TATTGCACTTGTCCCGGCCTGTT
374	hsa-miR-92b*	5p	1	2.07	AGGGACGGGACGCGGUGCAGUG	readtag_134861_x1	1	2.07	AGGGACGGGACGCGGTGCAGTGTT
375	hsa-miR-92b	3p	10	20.69	UAUUGCACUCGUCCCGGCCUCC	readtag_8832_x8	8	16.55	TATTGCACTCGTCCCGGCCTCC
376	hsa-miR-93	5p	1188	2458.01	CAAAGUGCUGUUCGUGCAGGUAG	readtag_229_x803	803	1661.43	CAAAGTGCTGTTCGTGCAGGTAG
377	hsa-miR-93*	3p	5	10.35	ACUGCUGAGCUAGCACUUCCCG	readtag_30906_x2	2	4.14	ACTGCTGAGCTAGCACTTCCCGA
378	hsa-miR-939	5p	1	2.07	UGGGGAGCUGAGGCUCUGGGGGUG	readtag_79476_x1	1	2.07	CCTGGGGAGCTGAGGCTCTGGGG
379	hsa-miR-940	3p	1	2.07	AAGGCAGGGCCCCCGCUCCCC	readtag_59365_x1	1	2.07	AAGGCAGGGCCCCCGCTCCCC
380	hsa-miR-942	5p	1	2.07	UCUUCUCUGUUUUGGCCAUGUG	readtag_92598_x1	1	2.07	TTCTCTGTTTTGGCCATGTGTGT
381	hsa-miR-95	3p	29	60	UUCAACGGGUAUUUAUUGAGCA	readtag_4855_x17	17	35.17	TTCAACGGGTATTTATTGAGC
382	hsa-miR-96	5p	19	39.31	UUUGGCACUAGCACAUUUUUGCU	readtag_8551_x9	9	18.62	TTTGGCACTAGCACATTTTTGCT
383	hsa-miR-98	5p	179	370.36	UGAGGUAGUAAGUUGUAUUGUU	readtag_1212_x96	96	198.63	TGAGGTAGTAAGTTGTATTGTT
384	hsa-miR-99a	5p	1793	3709.77	AACCCGUAGAUCCGAUCUUGUG	readtag_193_x995	995	2058.69	AACCCGTAGATCCGATCTTGT
385	hsa-miR-99a*	3p	43	88.97	CAAGCUCGCUUCUAUGGGUCUG	readtag_4877_x17	17	35.17	CAAGCTCGCTTCTATGGGTCTG
386	hsa-miR-99b	5p	259	535.88	CACCCGUAGAACCGACCUUGCG	readtag_1009_x122	122	252.42	CACCCGTAGAACCGACCTTGC
387	hsa-miR-99b*	3p	1	2.07	CAAGCUCGUGUCUGUGGGUCCG	readtag_119705_x1	1	2.07	CAAGCTCGTGTCTGTGGGTCC

## Sheet: high LDL-C HCHF diet, #H1x4154
Bin #	miRNA	Arm	Absolute count	Relative count	miRNA sequence	Most abundant
						Tag ID	Absolute count	Relative count	Tag sequence
1	hsa-let-7a	5p	84	71.63	UGAGGUAGUAGGUUGUAUAGUU	readtag_3823_x36	36	30.7	TGAGGTAGTAGGTTGTATAGTTTT
2	hsa-let-7a-2*	3p	1	0.85	CUGUACAGCCUCCUAGCUUUCC	readtag_156335_x1	1	0.85	CTGTACAGCCTCCTAGCTTTC
3	hsa-let-7b	5p	9317	7945.04	UGAGGUAGUAGGUUGUGUGGUU	readtag_90_x5168	5168	4406.99	TGAGGTAGTAGGTTGTGTGGTT
4	hsa-let-7b*	3p	45	38.37	CUAUACAACCUACUGCCUUCCC	readtag_4352_x31	31	26.44	CTATACAACCTACTGCCTTCC
5	hsa-let-7c	5p	7357	6273.65	UGAGGUAGUAGGUUGUAUGGUU	readtag_92_x5106	5106	4354.12	TGAGGTAGTAGGTTGTATGGTT
6	hsa-let-7d	5p	2348	2002.25	AGAGGUAGUAGGUUGCAUAGUU	readtag_268_x1279	1279	1090.66	AGAGGTAGTAGGTTGCATAGTT
7	hsa-let-7d*	3p	108	92.1	CUAUACGACCUGCUGCCUUUCU	readtag_2773_x55	55	46.9	CTATACGACCTGCTGCCTTTCT
8	hsa-let-7e	5p	1139	971.28	UGAGGUAGGAGGUUGUAUAGUU	readtag_472_x585	585	498.86	TGAGGTAGGAGGTTGTATAGTT
9	hsa-let-7e*	3p	15	12.79	CUAUACGGCCUCCUAGCUUUCC	readtag_14078_x7	7	5.97	CTATACGGCCTCCTAGCTTTCC
10	hsa-let-7f	5p	3200	2728.79	UGAGGUAGUAGAUUGUAUAGUU	readtag_153_x2636	2636	2247.84	TGAGGTAGTAGATTGTATAGTTT
11	hsa-let-7f-1*	3p	11	9.38	CUAUACAAUCUAUUGCCUUCCC	readtag_14293_x6	6	5.12	CTATACAATCTATTGCCTTCC
12	hsa-let-7f-2*	3p	9	7.67	CUAUACAGUCUACUGUCUUUCC	readtag_21422_x4	4	3.41	CTATACAGTCTACTGTCTTTC
13	hsa-let-7g	5p	25384	21646.1	UGAGGUAGUAGUUUGUACAGUU	readtag_24_x18300	18300	15605.2	TGAGGTAGTAGTTTGTACAGTT
14	hsa-let-7g*	3p	26	22.17	CUGUACAGGCCACUGCCUUGC	readtag_5774_x21	21	17.91	CTGTACAGGCCACTGCCTTGC
15	hsa-let-7i	5p	1618	1379.74	UGAGGUAGUAGUUUGUGCUGUU	readtag_386_x772	772	658.32	TGAGGTAGTAGTTTGTGCTGT
16	hsa-let-7i*	3p	61	52.02	CUGCGCAAGCUACUGCCUUGCU	readtag_3471_x41	41	34.96	CTGCGCAAGCTACTGCCTTGCT
17	hsa-miR-1	3p	1507	1285.09	UGGAAUGUAAAGAAGUAUGUAU	readtag_250_x1385	1385	1181.05	TGGAATGTAAAGAAGTATGTATT
18	hsa-miR-100	5p	3800	3240.44	AACCCGUAGAUCCGAACUUGUG	readtag_206_x1830	1830	1560.53	AACCCGTAGATCCGAACTTGT
19	hsa-miR-101*	5p	55	46.9	CAGUUAUCACAGUGCUGAUGCU	readtag_5772_x21	21	17.91	TCAGTTATCACAGTGCTGATG
20	hsa-miR-101	3p	4410	3760.61	UACAGUACUGUGAUAACUGAA	readtag_111_x4224	4224	3602	TACAGTACTGTGATAACTGAAGA
21	hsa-miR-103	3p	27	23.02	AGCAGCAUUGUACAGGGCUAUGA	readtag_4931_x26	26	22.17	AGCAGCATTGTACAGGGCTATGAAA
22	hsa-miR-103-2*	5p	13	11.09	AGCUUCUUUACAGUGCUGCCUUG	readtag_11947_x8	8	6.82	AGCTTCTTTACAGTGCTGCCTTG
23	hsa-miR-106b	5p	7104	6057.91	UAAAGUGCUGACAGUGCAGAU	readtag_117_x3819	3819	3256.64	TAAAGTGCTGACAGTGCAGATA
24	hsa-miR-106b*	3p	65	55.43	CCGCACUGUGGGUACUUGCUGC	readtag_6836_x17	17	14.5	TACCGCACTGTGGGTACTTGCT
25	hsa-miR-107	3p	198	168.84	AGCAGCAUUGUACAGGGCUAUCA	readtag_1615_x111	111	94.65	AGCAGCATTGTACAGGGCTATCA
26	hsa-miR-10a	5p	3648	3110.82	UACCCUGUAGAUCCGAAUUUGUG	readtag_223_x1684	1684	1436.02	TACCCTGTAGATCCGAATTTGT
27	hsa-miR-10a*	3p	36	30.7	CAAAUUCGUAUCUAGGGGAAUA	readtag_4919_x26	26	22.17	CAAATTCGTATCTAGGGGAAT
28	hsa-miR-10b	5p	588	501.41	UACCCUGUAGAACCGAAUUUGUG	readtag_613_x409	409	348.77	TACCCTGTAGAACCGAATTTGT
29	hsa-miR-10b*	3p	3	2.56	ACAGAUUCGAUUCUAGGGGAAU	readtag_117908_x1	1	0.85	ACAGATTCGATTCTAGGGGAAT
30	hsa-miR-1180	3p	4	3.41	UUUCCGGCUCGCGUGGGUGUGU	readtag_20533_x4	4	3.41	TTTCCGGCTCGCGTGGGTGTGT
31	hsa-miR-122	5p	134592	114773	UGGAGUGUGACAAUGGUGUUUG	readtag_7_x59742	59742	50944.8	TGGAGTGTGACAATGGTGTTT
32	hsa-miR-122*	3p	3876	3305.24	AACGCCAUUAUCACACUAAAUA	readtag_207_x1825	1825	1556.26	AACGCCATTATCACACTAAAT
33	hsa-miR-1243	5p	1	0.85	AACUGGAUCAAUUAUAGGAGUG	readtag_123706_x1	1	0.85	AAACTGGATCAATTATAGGAGT
34	hsa-miR-1247	5p	3	2.56	ACCCGUCCCGUUCGUCCCCGGA	readtag_32645_x2	2	1.71	ACCCGTCCCGTTCGTCCCCGGA
35	hsa-miR-1248	5p	1	0.85	ACCUUCUUGUAUAAGCACUGUGCUAAA	readtag_101973_x1	1	0.85	ACCTTCTTGTATAAGCACTGTG
36	hsa-miR-125a-5p	5p	609	519.32	UCCCUGAGACCCUUUAACCUGUGA	readtag_784_x300	300	255.82	TCCCTGAGACCCTTTAACCTGT
37	hsa-miR-125a-3p	3p	7	5.97	ACAGGUGAGGUUCUUGGGAGCC	readtag_29961_x3	3	2.56	ACAGGTGAGGTTCTTGGGAGC
38	hsa-miR-125b	5p	34	28.99	UCCCUGAGACCCUAACUUGUGA	readtag_6928_x17	17	14.5	TCCCTGAGACCCTAACTTGTGAG
39	hsa-miR-125b-1*	3p	17	14.5	ACGGGUUAGGCUCUUGGGAGCU	readtag_12527_x8	8	6.82	ACGGGTTAGGCTCTTGGGAGC
40	hsa-miR-125b-2*	3p	251	214.04	UCACAAGUCAGGCUCUUGGGAC	readtag_1814_x96	96	81.86	ACAAGTCAGGCTCTTGGGACC
41	hsa-miR-126*	5p	14395	12275.3	CAUUAUUACUUUUGGUACGCG	readtag_41_x12179	12179	10385.6	CATTATTACTTTTGGTACGCG
42	hsa-miR-126	3p	27893	23785.7	UCGUACCGUGAGUAAUAAUGCG	readtag_28_x16800	16800	14326.1	TCGTACCGTGAGTAATAATGCG
43	hsa-miR-1262	5p	8	6.82	AUGGGUGAAUUUGUAGAAGGAU	readtag_29637_x3	3	2.56	TGATGGGTGAATTTGTAGAAGG
44	hsa-miR-127-5p	5p	267	227.68	CUGAAGCUCAGAGGGCUCUGAU	readtag_1430_x131	131	111.71	CTGAAGCTCAGAGGGCTCTGAT
45	hsa-miR-127-3p	3p	1832	1562.23	UCGGAUCCGUCUGAGCUUGGCU	readtag_293_x1082	1082	922.67	TCGGATCCGTCTGAGCTTGGC
46	hsa-miR-1271	5p	16	13.64	CUUGGCACCUAGCAAGCACUCA	readtag_15114_x6	6	5.12	CTTGGCACCTAGCAAGCACTC
47	hsa-miR-1274b	5p	1	0.85	UCCCUGUUCGGGCGCCA	readtag_64335_x1	1	0.85	CGTCCCTGTTCGGGCGCCA
48	hsa-miR-1277	3p	25	21.32	UACGUAGAUAUAUAUGUAUUUU	readtag_8337_x13	13	11.09	TACGTAGATATATATGTATTTT
49	hsa-miR-128	3p	118	100.62	UCACAGUGAACCGGUCUCUUU	readtag_1897_x91	91	77.6	TCACAGTGAACCGGTCTCTTTT
50	hsa-miR-1296	5p	28	23.88	UUAGGGCCCUGGCUCCAUCUCC	readtag_7128_x16	16	13.64	TTAGGGCCCTGGCTCCATCTCC
51	hsa-miR-1301	3p	20	17.05	UUGCAGCUGCCUGGGAGUGACUUC	readtag_12908_x7	7	5.97	TTGCAGCTGCCTGGGAGTGAC
52	hsa-miR-1307	3p	255	217.45	ACUCGGCGUGGCGUCGGUCGUG	readtag_1678_x106	106	90.39	ACTCGGCGTGGCGTCGGTCGTGG
53	hsa-miR-130b*	5p	3	2.56	ACUCUUUCCCUGUUGCACUAC	readtag_26713_x3	3	2.56	ACTCTTTCCCTGTTGCACTACT
54	hsa-miR-130b	3p	73	62.25	CAGUGCAAUGAUGAAAGGGCAU	readtag_3008_x49	49	41.78	CAGTGCAATGATGAAAGGGCAT
55	hsa-miR-132*	5p	6	5.12	ACCGUGGCUUUCGAUUGUUACU	readtag_43437_x2	2	1.71	ACCGTGGCTTTCGATTGTTACT
56	hsa-miR-132	3p	50	42.64	UAACAGUCUACAGCCAUGGUCG	readtag_3565_x39	39	33.26	TAACAGTCTACAGCCATGGTCG
57	hsa-miR-133b	3p	159	135.59	UUUGGUCCCCUUCAACCAGCUA	readtag_1312_x149	149	127.06	TTTGGTCCCCTTCAACCAGCTA
58	hsa-miR-134	5p	74	63.1	UGUGACUGGUUGACCAGAGGGG	readtag_4988_x26	26	22.17	TGTGACTGGTTGACCAGAGG
59	hsa-miR-135b	5p	15	12.79	UAUGGCUUUUCAUUCCUAUGUGA	readtag_11131_x9	9	7.67	TATGGCTTTTCATTCCTATGTGA
60	hsa-miR-136	5p	1174	1001.12	ACUCCAUUUGUUUUGAUGAUGGA	readtag_444_x623	623	531.26	ACTCCATTTGTTTTGATGATGG
61	hsa-miR-136*	3p	384	327.45	CAUCAUCGUCUCAAAUGAGUCU	readtag_1425_x132	132	112.56	ATCATCGTCTCAAATGAGTCT
62	hsa-miR-137	3p	15	12.79	UUAUUGCUUAAGAAUACGCGUAG	readtag_10040_x10	10	8.53	TTATTGCTTAAGAATACGCGTAG
63	hsa-miR-139-5p	5p	593	505.68	UCUACAGUGCACGUGUCUCCAG	readtag_926_x240	240	204.66	TCTACAGTGCACGTGTCTCCAGT
64	hsa-miR-139-3p	3p	124	105.74	GGAGACGCGGCCCUGUUGGAGU	readtag_3643_x38	38	32.4	TGGAGACGCGGCCCTGTTGGAG
65	hsa-miR-140-5p	5p	856	729.95	CAGUGGUUUUACCCUAUGGUAG	readtag_398_x735	735	626.77	CAGTGGTTTTACCCTATGGTAG
66	hsa-miR-140-3p	3p	7764	6620.72	UACCACAGGGUAGAACCACGG	readtag_143_x2876	2876	2452.5	TACCACAGGGTAGAACCACGGA
67	hsa-miR-141	3p	677	577.31	UAACACUGUCUGGUAAAGAUGG	readtag_586_x436	436	371.8	TAACACTGTCTGGTAAAGATGGC
68	hsa-miR-142-5p	5p	1427	1216.87	CAUAAAGUAGAAAGCACUACU	readtag_547_x478	478	407.61	CATAAAGTAGAAAGCACTACT
69	hsa-miR-142-3p	3p	28968	24702.3	UGUAGUGUUUCCUACUUUAUGGA	readtag_51_x9603	9603	8188.92	GTAGTGTTTCCTACTTTATGGA
70	hsa-miR-143*	5p	81	69.07	GGUGCAGUGCUGCAUCUCUGGU	readtag_2653_x58	58	49.46	GGTGCAGTGCTGCATCTCTGG
71	hsa-miR-143	3p	39602	33770.4	UGAGAUGAAGCACUGUAGCUC	readtag_18_x26051	26051	22214.9	TGAGATGAAGCACTGTAGCT
72	hsa-miR-144*	5p	1315	1121.36	GGAUAUCAUCAUAUACUGUAAG	readtag_365_x826	826	704.37	GGATATCATCATATACTGTAAGT
73	hsa-miR-144	3p	1244	1060.82	UACAGUAUAGAUGAUGUACU	readtag_394_x737	737	628.47	TACAGTATAGATGATGTACT
74	hsa-miR-145	5p	1643	1401.06	GUCCAGUUUUCCCAGGAAUCCCU	readtag_354_x870	870	741.89	GTCCAGTTTTCCCAGGAATCCCT
75	hsa-miR-145*	3p	47	40.08	GGAUUCCUGGAAAUACUGUUCU	readtag_7034_x16	16	13.64	ATTCCTGGAAATACTGTTCT
76	hsa-miR-146a	5p	352	300.17	UGAGAACUGAAUUCCAUGGGUU	readtag_1000_x215	215	183.34	TGAGAACTGAATTCCATGGGTT
77	hsa-miR-146b-5p	5p	2006	1710.61	UGAGAACUGAAUUCCAUAGGCU	readtag_436_x636	636	542.35	TGAGAACTGAATTCCATAGGCTGT
78	hsa-miR-148a*	5p	316	269.47	AAAGUUCUGAGACACUCCGACU	readtag_1072_x196	196	167.14	AAAGTTCTGAGACACTCCGACT
79	hsa-miR-148a	3p	243357	207522	UCAGUGCACUACAGAACUUUGU	readtag_1_x199833	199833	170407	TCAGTGCACTACAGAACTTTGT
80	hsa-miR-148b*	5p	5	4.26	AAGUUCUGUUAUACACUCAGGC	readtag_24783_x3	3	2.56	AAGTTCTGTTATACACTCAGGC
81	hsa-miR-148b	3p	8000	6821.97	UCAGUGCAUCACAGAACUUUGU	readtag_72_x6513	6513	5553.94	TCAGTGCATCACAGAACTTTGT
82	hsa-miR-149	5p	53	45.2	UCUGGCUCCGUGUCUUCACUCCC	readtag_5812_x21	21	17.91	TCTGGCTCCGTGTCTTCACT
83	hsa-miR-150	5p	429	365.83	UCUCCCAACCCUUGUACCAGUG	readtag_837_x274	274	233.65	TCTCCCAACCCTTGTACCAGTG
84	hsa-miR-150*	3p	2	1.71	CUGGUACAGGCCUGGGGGACAG	readtag_53635_x1	1	0.85	CTGGTACAGGCCTGGGGGACA
85	hsa-miR-151-5p	5p	45	38.37	UCGAGGAGCUCACAGUCUAGU	readtag_3395_x42	42	35.82	TCGAGGAGCTCACAGTCTAGTAT
86	hsa-miR-151-3p	3p	659	561.96	CUAGACUGAAGCUCCUUGAGG	readtag_534_x493	493	420.4	CTAGACTGAAGCTCCTTGAGGA
87	hsa-miR-152	3p	5364	4574.13	UCAGUGCAUGACAGAACUUGG	readtag_102_x4419	4419	3768.29	TCAGTGCATGACAGAACTTGG
88	hsa-miR-154	5p	75	63.96	UAGGUUAUCCGUGUUGCCUUCG	readtag_2675_x58	58	49.46	TAGGTTATCCGTGTTGCCTTCG
89	hsa-miR-154*	3p	36	30.7	AAUCAUACACGGUUGACCUAUU	readtag_4422_x30	30	25.58	AATCATACACGGTTGACCTATT
90	hsa-miR-155	5p	145	123.65	UUAAUGCUAAUCGUGAUAGGGGU	readtag_3048_x48	48	40.93	TTAATGCTAATCGTGATAGGGGT
91	hsa-miR-15a	5p	2335	1991.16	UAGCAGCACAUAAUGGUUUGUG	readtag_413_x693	693	590.95	TAGCAGCACATAATGGTTTGTG
92	hsa-miR-15a*	3p	4	3.41	CAGGCCAUAUUGUGCUGCCUCA	readtag_44766_x2	2	1.71	CAGGCCATATTGTGCTGCCTCA
93	hsa-miR-15b	5p	601	512.5	UAGCAGCACAUCAUGGUUUACA	readtag_678_x360	360	306.99	TAGCAGCACATCATGGTTTACA
94	hsa-miR-15b*	3p	46	39.23	CGAAUCAUUAUUUGCUGCUCUA	readtag_4890_x26	26	22.17	CGAATCATTATTTGCTGCTCT
95	hsa-miR-16	5p	53	45.2	UAGCAGCACGUAAAUAUUGGCG	readtag_4686_x28	28	23.88	TAGCAGCACGTAAATATTGGCGTT
96	hsa-miR-16-1*	3p	50	42.64	CCAGUAUUAACUGUGCUGCUGA	readtag_3591_x39	39	33.26	CCAGTATTAACTGTGCTGCTGA
97	hsa-miR-16-2*	3p	50	42.64	CCAAUAUUACUGUGCUGCUUUA	readtag_5498_x22	22	18.76	ACCAATATTACTGTGCTGCTT
98	hsa-miR-17	5p	3020	2575.29	CAAAGUGCUUACAGUGCAGGUAG	readtag_165_x2422	2422	2065.35	CAAAGTGCTTACAGTGCAGGTAG
99	hsa-miR-17*	3p	462	393.97	ACUGCAGUGAAGGCACUUGUAG	readtag_639_x386	386	329.16	ACTGCAGTGAAGGCACTTGTAG
100	hsa-miR-181a*	3p	1	0.85	ACCAUCGACCGUUGAUUGUACC	readtag_65147_x1	1	0.85	CATCGACCGTTGATTGTAC
101	hsa-miR-181a-2*	3p	48	40.93	ACCACUGACCGUUGACUGUACC	readtag_5443_x23	23	19.61	ACCACTGACCGTTGACTGTACC
102	hsa-miR-181b	5p	19	16.2	AACAUUCAUUGCUGUCGGUGGGU	readtag_6404_x18	18	15.35	AACATTCATTGCTGTCGGTGGGTTT
103	hsa-miR-181c	5p	20	17.05	AACAUUCAACCUGUCGGUGAGU	readtag_8894_x12	12	10.23	AACATTCAACCTGTCGGTGAGT
104	hsa-miR-181d	5p	5	4.26	AACAUUCAUUGUUGUCGGUGGGU	readtag_27637_x3	3	2.56	AACATTCATTGTTGTCGGTGGGT
105	hsa-miR-182	5p	442	376.91	UUUGGCAAUGGUAGAACUCACACU	readtag_1071_x196	196	167.14	TTTGGCAATGGTAGAACTCACACT
106	hsa-miR-182*	3p	2	1.71	UGGUUCUAGACUUGCCAACUA	readtag_43440_x2	2	1.71	GGTGGTTCTAGACTTGCCAACT
107	hsa-miR-183	5p	70	59.69	UAUGGCACUGGUAGAAUUCACU	readtag_3187_x45	45	38.37	TATGGCACTGGTAGAATTCACT
108	hsa-miR-183*	3p	1	0.85	GUGAAUUACCGAAGGGCCAUAA	readtag_70227_x1	1	0.85	TGAATTACCGAAGGGCCATA
109	hsa-miR-184	3p	5	4.26	UGGACGGAGAACUGAUAAGGGU	readtag_31781_x2	2	1.71	TGGACGGAGAACTGATAAGG
110	hsa-miR-185	5p	1360	1159.73	UGGAGAGAAAGGCAGUUCCUGA	readtag_291_x1087	1087	926.94	TGGAGAGAAAGGCAGTTCCTGA
111	hsa-miR-185*	3p	30	25.58	AGGGGCUGGCUUUCCUCUGGUC	readtag_5649_x22	22	18.76	CAGGGGCTGGCTTTCCTCTGGT
112	hsa-miR-186	5p	3493	2978.64	CAAAGAAUUCUCCUUUUGGGCU	readtag_225_x1665	1665	1419.82	CAAAGAATTCTCCTTTTGGGCT
113	hsa-miR-187	3p	90	76.75	UCGUGUCUUGUGUUGCAGCCGG	readtag_3537_x40	40	34.11	TCGTGTCTTGTGTTGCAGCCGG
114	hsa-miR-188-5p	5p	48	40.93	CAUCCCUUGCAUGGUGGAGGG	readtag_6827_x17	17	14.5	CATCCCTTGCATGGTGGAGGGT
115	hsa-miR-188-3p	3p	13	11.09	CUCCCACAUGCAGGGUUUGCA	readtag_11023_x9	9	7.67	CTCCCACATGCAGGGTTTGC
116	hsa-miR-18a	5p	433	369.24	UAAGGUGCAUCUAGUGCAGAUAG	readtag_913_x248	248	211.48	TAAGGTGCATCTAGTGCAGATAG
117	hsa-miR-18a*	3p	1	0.85	ACUGCCCUAAGUGCUCCUUCUGG	readtag_183612_x1	1	0.85	ACTGCCCTAAGTGCTCCTTCT
118	hsa-miR-18b	5p	2	1.71	UAAGGUGCAUCUAGUGCAGUUAG	readtag_56868_x1	1	0.85	TAAGGTGCATCTAGTGCAGT
119	hsa-miR-190	5p	220	187.6	UGAUAUGUUUGAUAUAUUAGGU	readtag_1895_x92	92	78.45	TGATATGTTTGATATATTAGG
120	hsa-miR-190b	5p	15	12.79	UGAUAUGUUUGAUAUUGGGUU	readtag_9802_x10	10	8.53	TGATATGTTTGATATTGGGTTG
121	hsa-miR-191*	3p	5	4.26	GCUGCGCUUGGAUUUCGUCCCC	readtag_79898_x1	1	0.85	GCTGCGCTTGGATTTCGTCCC
122	hsa-miR-192	5p	94284	80400.3	CUGACCUAUGAAUUGACAGCC	readtag_21_x19585	19585	16701	CTGACCTATGAATTGACAGCC
123	hsa-miR-192*	3p	122	104.04	CUGCCAAUUCCAUAGGUCACAG	readtag_2672_x58	58	49.46	CTGCCAATTCCATAGGTCACAG
124	hsa-miR-193a-5p	5p	432	368.39	UGGGUCUUUGCGGGCGAGAUGA	readtag_693_x350	350	298.46	TGGGTCTTTGCGGGCGAGATGA
125	hsa-miR-193a-3p	3p	641	546.61	AACUGGCCUACAAAGUCCCAGU	readtag_585_x436	436	371.8	AACTGGCCTACAAAGTCCCAGT
126	hsa-miR-193b*	5p	59	50.31	CGGGGUUUUGAGGGCGAGAUGA	readtag_3457_x41	41	34.96	CGGGGTTTTGAGGGCGAGATGA
127	hsa-miR-193b	3p	3029	2582.97	AACUGGCCCUCAAAGUCCCGCU	readtag_246_x1414	1414	1205.78	AACTGGCCCTCAAAGTCCCGCT
128	hsa-miR-194	5p	10504	8957.25	UGUAACAGCAACUCCAUGUGGA	readtag_49_x10014	10014	8539.4	TGTAACAGCAACTCCATGTGGAA
129	hsa-miR-194*	3p	72	61.4	CCAGUGGGGCUGCUGUUAUCUG	readtag_4512_x29	29	24.73	CCAGTGGGGCTGCTGTTATCTG
130	hsa-miR-195	5p	868	740.18	UAGCAGCACAGAAAUAUUGGC	readtag_675_x364	364	310.4	TAGCAGCACAGAAATATTGGCA
131	hsa-miR-195*	3p	6	5.12	CCAAUAUUGGCUGUGCUGCUCC	readtag_44010_x2	2	1.71	CCAATATTGGCTGTGCTGCTCCA
132	hsa-miR-196a	5p	1	0.85	UAGGUAGUUUCAUGUUGUUGGG	readtag_147643_x1	1	0.85	TAGGTAGTTTCATGTTGTTGGGA
133	hsa-miR-196a*	3p	1	0.85	CGGCAACAAGAAACUGCCUGAG	readtag_63620_x1	1	0.85	TCGGCAACAAGAAACTGCCTGA
134	hsa-miR-196b	5p	3	2.56	UAGGUAGUUUCCUGUUGUUGGG	readtag_175455_x1	1	0.85	TAGGTAGTTTCCTGTTGTTGGGA
135	hsa-miR-197	3p	381	324.9	UUCACCACCUUCUCCACCCAGC	readtag_744_x324	324	276.29	TTCACCACCTTCTCCACCCAGC
136	hsa-miR-199a-3p	3p	2	1.71	ACAGUAGUCUGCACAUUGGUUA	readtag_34569_x2	2	1.71	ACAGTAGTCTGCACATTGGTTAGA
137	hsa-miR-199b-5p	5p	142	121.09	CCCAGUGUUUAGACUAUCUGUUC	readtag_2504_x63	63	53.72	CCCAGTGTTTAGACTATCTGTTC
138	hsa-miR-19a*	5p	3	2.56	AGUUUUGCAUAGUUGCACUACA	readtag_44709_x2	2	1.71	TAGTTTTGCATAGTTGCACT
139	hsa-miR-19a	3p	2432	2073.88	UGUGCAAAUCUAUGCAAAACUGA	readtag_195_x1944	1944	1657.74	TGTGCAAATCTATGCAAAACTGA
140	hsa-miR-19b-1*	5p	29	24.73	AGUUUUGCAGGUUUGCAUCCAGC	readtag_5256_x24	24	20.47	AGTTTTGCAGGTTTGCATCCAGC
141	hsa-miR-19b	3p	7	5.97	UGUGCAAAUCCAUGCAAAACUGA	readtag_21356_x4	4	3.41	TGTGCAAATCCATGCAAAACTGAT
142	hsa-miR-200a	3p	340	289.93	UAACACUGUCUGGUAACGAUGU	readtag_876_x261	261	222.57	TAACACTGTCTGGTAACGATGTT
143	hsa-miR-200b*	5p	2	1.71	CAUCUUACUGGGCAGCAUUGGA	readtag_46661_x2	2	1.71	CATCTTACTGGGCAGCATTGGA
144	hsa-miR-200b	3p	104	88.69	UAAUACUGCCUGGUAAUGAUGA	readtag_3269_x44	44	37.52	TAATACTGCCTGGTAATGATGA
145	hsa-miR-200c	3p	195	166.29	UAAUACUGCCGGGUAAUGAUGGA	readtag_1450_x129	129	110	TAATACTGCCGGGTAATGATGGA
146	hsa-miR-202	3p	1	0.85	AGAGGUAUAGGGCAUGGGAA	readtag_52409_x1	1	0.85	AAGAGGTATAGGGCATGGGAAA
147	hsa-miR-203	3p	46	39.23	GUGAAAUGUUUAGGACCACUAG	readtag_7699_x14	14	11.94	GTGAAATGTTTAGGACCACTAG
148	hsa-miR-204	5p	71	60.54	UUCCCUUUGUCAUCCUAUGCCU	readtag_3652_x38	38	32.4	TTCCCTTTGTCATCCTATGCCT
149	hsa-miR-206	3p	10042	8563.28	UGGAAUGUAAGGAAGUGUGUGG	readtag_69_x6971	6971	5944.49	TGGAATGTAAGGAAGTGTGTGG
150	hsa-miR-20a	5p	9089	7750.61	UAAAGUGCUUAUAGUGCAGGUAG	readtag_61_x8052	8052	6866.31	TAAAGTGCTTATAGTGCAGGTAG
151	hsa-miR-20a*	3p	35	29.85	ACUGCAUUAUGAGCACUUAAAG	readtag_5192_x24	24	20.47	ACTGCATTATGAGCACTTAAAGT
152	hsa-miR-20b	5p	6	5.12	CAAAGUGCUCAUAGUGCAGGUAG	readtag_22119_x4	4	3.41	CAAAGTGCTCATAGTGCAGGTAG
153	hsa-miR-21	5p	132403	112906	UAGCUUAUCAGACUGAUGUUGA	readtag_3_x67074	67074	57197.1	TAGCTTATCAGACTGATGTTGAC
154	hsa-miR-21*	3p	36	30.7	CAACACCAGUCGAUGGGCUGU	readtag_5756_x21	21	17.91	CAACACCAGTCGATGGGCTGTC
155	hsa-miR-210	3p	414	353.04	CUGUGCGUGUGACAGCGGCUGA	readtag_786_x299	299	254.97	CTGTGCGTGTGACAGCGGCTGA
156	hsa-miR-211	5p	7	5.97	UUCCCUUUGUCAUCCUUCGCCU	readtag_16986_x5	5	4.26	TTCCCTTTGTCATCCTTCGCCT
157	hsa-miR-2114	5p	2	1.71	UAGUCCCUUCCUUGAAGCGGUC	readtag_41517_x2	2	1.71	TAGTCCCTTCCTTGAAGCGGTC
158	hsa-miR-212	3p	7	5.97	UAACAGUCUCCAGUCACGGCC	readtag_20083_x4	4	3.41	TAACAGTCTCCAGTCACGGCCA
159	hsa-miR-214*	5p	84	71.63	UGCCUGUCUACACUUGCUGUGC	readtag_2249_x73	73	62.25	TGCCTGTCTACACTTGCTGTGC
160	hsa-miR-214	3p	138	117.68	ACAGCAGGCACAGACAGGCAGU	readtag_3744_x37	37	31.55	ACAGCAGGCACAGACAGGCAGT
161	hsa-miR-215	5p	102	86.98	AUGACCUAUGAAUUGACAGAC	readtag_2966_x50	50	42.64	TGACCTATGAATTGACAGA
162	hsa-miR-217	5p	1	0.85	UACUGCAUCAGGAACUGAUUGGA	readtag_146401_x1	1	0.85	TACTGCATCAGGAACTGATTGG
163	hsa-miR-22*	5p	919	783.67	AGUUCUUCAGUGGCAAGCUUUA	readtag_582_x437	437	372.65	AGTTCTTCAGTGGCAAGCTTT
164	hsa-miR-22	3p	14353	12239.5	AAGCUGCCAGUUGAAGAACUGU	readtag_40_x12533	12533	10687.5	AAGCTGCCAGTTGAAGAACTGT
165	hsa-miR-221*	5p	56	47.75	ACCUGGCAUACAAUGUAGAUUU	readtag_6296_x19	19	16.2	ACCTGGCATACAATGTAGATT
166	hsa-miR-221	3p	135	115.12	AGCUACAUUGUCUGCUGGGUUUC	readtag_2230_x74	74	63.1	AGCTACATTGTCTGCTGGGTTT
167	hsa-miR-222*	5p	1	0.85	CUCAGUAGCCAGUGUAGAUCCU	readtag_155220_x1	1	0.85	GGCTCAGTAGCCAGTGTA
168	hsa-miR-222	3p	74	63.1	AGCUACAUCUGGCUACUGGGU	readtag_4502_x29	29	24.73	AGCTACATCTGGCTACTGGGT
169	hsa-miR-223*	5p	7	5.97	CGUGUAUUUGACAAGCUGAGUU	readtag_20685_x4	4	3.41	CGTGTATTTGACAAGCTGAGTTG
170	hsa-miR-223	3p	354	301.87	UGUCAGUUUGUCAAAUACCCCA	readtag_1233_x163	163	139	TGTCAGTTTGTCAAATACCCCA
171	hsa-miR-224	5p	2	1.71	CAAGUCACUAGUGGUUCCGUU	readtag_59555_x1	1	0.85	CAAGTCACTAGTGGTTCCGTTTAG
172	hsa-miR-224*	3p	1	0.85	AAAAUGGUGCCCUAGUGACUACA	readtag_83068_x1	1	0.85	AATGGTGCCCTAGTGACTACA
173	hsa-miR-2355-3p	3p	2	1.71	AUUGUCCUUGCUGUUUGGAGAU	readtag_174458_x1	1	0.85	TGTCCTTGCTGTTTGGAGAT
174	hsa-miR-23a	3p	2938	2505.37	AUCACAUUGCCAGGGAUUUCC	readtag_345_x886	886	755.53	ATCACATTGCCAGGGATTTCCA
175	hsa-miR-23b*	5p	14	11.94	UGGGUUCCUGGCAUGCUGAUUU	readtag_30028_x3	3	2.56	GGGTTCCTGGCATGCTGATT
176	hsa-miR-23b	3p	3228	2752.66	AUCACAUUGCCAGGGAUUACC	readtag_248_x1398	1398	1192.14	ATCACATTGCCAGGGATTACC
177	hsa-miR-23c	3p	2	1.71	AUCACAUUGCCAGUGAUUACCC	readtag_120243_x1	1	0.85	ATCACATTGCCAGTGATTAC
178	hsa-miR-24-1*	5p	135	115.12	UGCCUACUGAGCUGAUAUCAGU	readtag_2469_x65	65	55.43	GTGCCTACTGAGCTGATATCAGT
179	hsa-miR-24	3p	22	18.76	UGGCUCAGUUCAGCAGGAACAG	readtag_8162_x13	13	11.09	GCTCAGTTCAGCAGGAACAGGA
180	hsa-miR-24-2*	5p	135	115.12	UGCCUACUGAGCUGAAACACAG	readtag_4510_x29	29	24.73	GTGCCTACTGAGCTGAAACAC
181	hsa-miR-25*	5p	6	5.12	AGGCGGAGACUUGGGCAAUUG	readtag_25298_x3	3	2.56	AGGCGGAGACTTGGGCAATTGCT
182	hsa-miR-25	3p	1147	978.1	CAUUGCACUUGUCUCGGUCUGA	readtag_328_x929	929	792.2	CATTGCACTTGTCTCGGTCTGA
183	hsa-miR-26a-1*	3p	2	1.71	CCUAUUCUUGGUUACUUGCACG	readtag_44866_x2	2	1.71	CCTATTCTTGGTTACTTGCACG
184	hsa-miR-26a-2*	3p	9	7.67	CCUAUUCUUGAUUACUUGUUUC	readtag_16402_x5	5	4.26	CCTATTCTTGATTACTTGTTTC
185	hsa-miR-26b	5p	12606	10749.7	UUCAAGUAAUUCAGGAUAGGU	readtag_60_x8071	8071	6882.51	TTCAAGTAATTCAGGATAGGTT
186	hsa-miR-26b*	3p	52	44.34	CCUGUUCUCCAUUACUUGGCUC	readtag_4567_x29	29	24.73	CCTGTTCTCCATTACTTGGCT
187	hsa-miR-27a*	5p	13	11.09	AGGGCUUAGCUGCUUGUGAGCA	readtag_9073_x11	11	9.38	AGGGCTTAGCTGCTTGTGAGCA
188	hsa-miR-27a	3p	5742	4896.47	UUCACAGUGGCUAAGUUCCGC	readtag_120_x3766	3766	3211.44	TTCACAGTGGCTAAGTTCCGC
189	hsa-miR-27b*	5p	38	32.4	AGAGCUUAGCUGAUUGGUGAAC	readtag_7470_x15	15	12.79	AGAGCTTAGCTGATTGGTGAAC
190	hsa-miR-27b	3p	15084	12862.8	UUCACAGUGGCUAAGUUCUGC	readtag_52_x9059	9059	7725.03	TTCACAGTGGCTAAGTTCTGC
191	hsa-miR-28-5p	5p	1107	943.99	AAGGAGCUCACAGUCUAUUGAG	readtag_457_x604	604	515.06	AAGGAGCTCACAGTCTATTGA
192	hsa-miR-28-3p	3p	359	306.14	CACUAGAUUGUGAGCUCCUGGA	readtag_943_x234	234	199.54	CACTAGATTGTGAGCTCCTGGA
193	hsa-miR-296-3p	3p	4	3.41	GAGGGUUGGGUGGAGGCUCUCC	readtag_58068_x1	1	0.85	AGGGTTGGGTGGAGGCTCTCC
194	hsa-miR-299-5p	5p	337	287.38	UGGUUUACCGUCCCACAUACAU	readtag_1189_x172	172	146.67	TGGTTTACCGTCCCACATACA
195	hsa-miR-299-3p	3p	1	0.85	UAUGUGGGAUGGUAAACCGCUU	readtag_153551_x1	1	0.85	TATGTGGGATGGTAAACCG
196	hsa-miR-29a*	5p	45	38.37	ACUGAUUUCUUUUGGUGUUCAG	readtag_4452_x30	30	25.58	ACTGATTTCTTTTGGTGTTCAGA
197	hsa-miR-29a	3p	12269	10462.3	UAGCACCAUCUGAAAUCGGUUA	readtag_66_x7067	7067	6026.36	TAGCACCATCTGAAATCGGTT
198	hsa-miR-29b-2*	5p	23	19.61	CUGGUUUCACAUGGUGGCUUAG	readtag_7386_x15	15	12.79	CTGGTTTCACATGGTGGCTTAGA
199	hsa-miR-29b	3p	16	13.64	UAGCACCAUUUGAAAUCAGUGUU	readtag_7650_x14	14	11.94	TAGCACCATTTGAAATCAGTGTTT
200	hsa-miR-29c*	5p	181	154.35	UGACCGAUUUCUCCUGGUGUUC	readtag_2496_x63	63	53.72	TGACCGATTTCTCCTGGTGTT
201	hsa-miR-29c	3p	5750	4903.29	UAGCACCAUUUGAAAUCGGUUA	readtag_149_x2756	2756	2350.17	TAGCACCATTTGAAATCGGTT
202	hsa-miR-301a	3p	39	33.26	CAGUGCAAUAGUAUUGUCAAAGC	readtag_5293_x24	24	20.47	CAGTGCAATAGTATTGTCAAAGC
203	hsa-miR-301b	3p	1	0.85	CAGUGCAAUGAUAUUGUCAAAGC	readtag_55693_x1	1	0.85	CAGTGCAATGATATTGTCAAAGC
204	hsa-miR-302a*	5p	1	0.85	ACUUAAACGUGGAUGUACUUGCU	readtag_126110_x1	1	0.85	TAAACGTGGATGTACTTGCTTT
205	hsa-miR-3065-3p	3p	1	0.85	UCAGCACCAGGAUAUUGUUGGAG	readtag_167190_x1	1	0.85	TCAGCACCAGGATATTGTTGGA
206	hsa-miR-3074	3p	1	0.85	GAUAUCAGCUCAGUAGGCACCG	readtag_80868_x1	1	0.85	TGATATCAGCTCAGTAGGCACCGG
207	hsa-miR-30a	5p	30006	25587.5	UGUAAACAUCCUCGACUGGAAG	readtag_23_x18444	18444	15728	TGTAAACATCCTCGACTGGAAGC
208	hsa-miR-30a*	3p	1359	1158.88	CUUUCAGUCGGAUGUUUGCAGC	readtag_484_x563	563	480.1	CTTTCAGTCGGATGTTTGCAGC
209	hsa-miR-30b	5p	10270	8757.7	UGUAAACAUCCUACACUCAGCU	readtag_71_x6565	6565	5598.28	TGTAAACATCCTACACTCAGCT
210	hsa-miR-30b*	3p	12	10.23	CUGGGAGGUGGAUGUUUACUUC	readtag_20890_x4	4	3.41	CTGGGAGGTGGATGTTTACT
211	hsa-miR-30c	5p	5	4.26	UGUAAACAUCCUACACUCUCAGC	readtag_30578_x2	2	1.71	CTGTAAACATCCTACACTCTCAGCT
212	hsa-miR-30c-1*	3p	6	5.12	CUGGGAGAGGGUUGUUUACUCC	readtag_46253_x2	2	1.71	CTGGGAGAGGGTTGTTTACTCC
213	hsa-miR-30c-2*	3p	185	157.76	CUGGGAGAAGGCUGUUUACUCU	readtag_2137_x78	78	66.51	CTGGGAGAAGGCTGTTTACTCT
214	hsa-miR-30d	5p	24524	20912.8	UGUAAACAUCCCCGACUGGAAG	readtag_35_x13817	13817	11782.4	TGTAAACATCCCCGACTGGAAGC
215	hsa-miR-30d*	3p	53	45.2	CUUUCAGUCAGAUGUUUGCUGC	readtag_7574_x15	15	12.79	CTTTCAGTCAGATGTTTGCTGC
216	hsa-miR-30e	5p	60695	51757.4	UGUAAACAUCCUUGACUGGAAG	readtag_9_x43717	43717	37279.5	TGTAAACATCCTTGACTGGAAGC
217	hsa-miR-30e*	3p	2128	1814.64	CUUUCAGUCGGAUGUUUACAGC	readtag_230_x1538	1538	1311.52	CTTTCAGTCGGATGTTTACAGC
218	hsa-miR-31	5p	148	126.21	AGGCAAGAUGCUGGCAUAGCU	readtag_2746_x55	55	46.9	AGGCAAGATGCTGGCATAGCTGT
219	hsa-miR-31*	3p	31	26.44	UGCUAUGCCAACAUAUUGCCAU	readtag_8080_x13	13	11.09	TGCTATGCCAACATATTGCCATC
220	hsa-miR-3120	3p	1	0.85	CACAGCAAGUGUAGACAGGCA	readtag_135869_x1	1	0.85	CACAGCAAGTGTAGACAGGCA
221	hsa-miR-3154	3p	2	1.71	CAGAAGGGGAGUUGGGAGCAGA	readtag_44201_x2	2	1.71	CAGAAGGGGAGTTGGGAGCAGA
222	hsa-miR-3155	3p	1	0.85	CCAGGCUCUGCAGUGGGAACU	readtag_150293_x1	1	0.85	CAGGCTCTGCAGTGGGAACTGA
223	hsa-miR-3191	3p	1	0.85	UGGGGACGUAGCUGGCCAGACAG	readtag_127324_x1	1	0.85	ACGTAGCTGGCCAGACAGGT
224	hsa-miR-32	5p	2290	1952.79	UAUUGCACAUUACUAAGUUGCA	readtag_240_x1440	1440	1227.95	TATTGCACATTACTAAGTTGC
225	hsa-miR-32*	3p	16	13.64	CAAUUUAGUGUGUGUGAUAUUU	readtag_15033_x6	6	5.12	CAATTTAGTGTGTGTGATATT
226	hsa-miR-320a	3p	118	100.62	AAAAGCUGGGUUGAGAGGGCGA	readtag_3284_x44	44	37.52	AAAGCTGGGTTGAGAGGGCGA
227	hsa-miR-323-3p	3p	3	2.56	CACAUUACACGGUCGACCUCU	readtag_80945_x1	1	0.85	GCACATTACACGGTCGACCTCT
228	hsa-miR-323b-3p	3p	13	11.09	CCCAAUACACGGUCGACCUCUU	readtag_10298_x10	10	8.53	CCCAATACACGGTCGACCTCT
229	hsa-miR-324-5p	5p	63	53.72	CGCAUCCCCUAGGGCAUUGGUGU	readtag_4128_x33	33	28.14	CGCATCCCCTAGGGCATTGGTGT
230	hsa-miR-324-3p	3p	14	11.94	ACUGCCCCAGGUGCUGCUGG	readtag_14439_x6	6	5.12	CCACTGCCCCAGGTGCTGCTGG
231	hsa-miR-326	3p	10	8.53	CCUCUGGGCCCUUCCUCCAG	readtag_16014_x6	6	5.12	CCTCTGGGCCCTTCCTCCAG
232	hsa-miR-328	3p	35	29.85	CUGGCCCUCUCUGCCCUUCCGU	readtag_5185_x24	24	20.47	CTGGCCCTCTCTGCCCTTCCGT
233	hsa-miR-330-5p	5p	5	4.26	UCUCUGGGCCUGUGUCUUAGGC	readtag_21477_x4	4	3.41	TCTCTGGGCCTGTGTCTTAGGCT
234	hsa-miR-330-3p	3p	37	31.55	GCAAAGCACACGGCCUGCAGAGA	readtag_5807_x21	21	17.91	GCAAAGCACACGGCCTGCAGAGA
235	hsa-miR-331-5p	5p	42	35.82	CUAGGUAUGGUCCCAGGGAUCC	readtag_6541_x18	18	15.35	TCTAGGTATGGTCCCAGGGATC
236	hsa-miR-331-3p	3p	398	339.39	GCCCCUGGGCCUAUCCUAGAA	readtag_1104_x189	189	161.17	GCCCCTGGGCCTATCCTAGA
237	hsa-miR-335*	3p	127	108.3	UUUUUCAUUAUUGCUCCUGACC	readtag_1826_x95	95	81.01	TTTTTCATTATTGCTCCTGACC
238	hsa-miR-337-5p	5p	16	13.64	GAACGGCUUCAUACAGGAGUU	readtag_11611_x8	8	6.82	GAACGGCTTCATACAGGAGT
239	hsa-miR-337-3p	3p	125	106.59	CUCCUAUAUGAUGCCUUUCUUC	readtag_2708_x56	56	47.75	TCCTATATGATGCCTTTCTTC
240	hsa-miR-338-5p	5p	24	20.47	AACAAUAUCCUGGUGCUGAGUG	readtag_6491_x18	18	15.35	AACAATATCCTGGTGCTGAGT
241	hsa-miR-338-3p	3p	466	397.38	UCCAGCAUCAGUGAUUUUGUUG	readtag_862_x266	266	226.83	TCCAGCATCAGTGATTTTGTTGA
242	hsa-miR-339-5p	5p	405	345.36	UCCCUGUCCUCCAGGAGCUCACG	readtag_668_x369	369	314.66	TCCCTGTCCTCCAGGAGCTCACG
243	hsa-miR-339-3p	3p	706	602.04	UGAGCGCCUCGACGACAGAGCCG	readtag_727_x335	335	285.67	TGAGCGCCTCGACGACAGAGC
244	hsa-miR-33a	5p	728	620.8	GUGCAUUGUAGUUGCAUUGCA	readtag_624_x398	398	339.39	GTGCATTGTAGTTGCATTGC
245	hsa-miR-33a*	3p	43	36.67	CAAUGUUUCCACAGUGCAUCAC	readtag_5205_x24	24	20.47	CAATGTTTCCACAGTGCATCA
246	hsa-miR-33b	5p	491	418.7	GUGCAUUGCUGUUGCAUUGC	readtag_1005_x214	214	182.49	GTGCATTGCTGTTGCATTG
247	hsa-miR-33b*	3p	7	5.97	CAGUGCCUCGGCAGUGCAGCCC	readtag_43498_x2	2	1.71	CAGTGCCTCGGCAGTGCAG
248	hsa-miR-340	5p	2477	2112.25	UUAUAAAGCAAUGAGACUGAUU	readtag_234_x1511	1511	1288.5	TTATAAAGCAATGAGACTGATT
249	hsa-miR-340*	3p	49	41.78	UCCGUCUCAGUUACUUUAUAGC	readtag_5590_x22	22	18.76	TCCGTCTCAGTTACTTTATAGC
250	hsa-miR-342-5p	5p	12	10.23	AGGGGUGCUAUCUGUGAUUGA	readtag_19864_x4	4	3.41	AGGGGTGCTATCTGTGATTGAGG
251	hsa-miR-342-3p	3p	1039	886	UCUCACACAGAAAUCGCACCCGU	readtag_551_x471	471	401.64	TCTCACACAGAAATCGCACCCGTC
252	hsa-miR-34a	5p	905	771.74	UGGCAGUGUCUUAGCUGGUUGU	readtag_573_x453	453	386.29	TGGCAGTGTCTTAGCTGGTTGT
253	hsa-miR-34a*	3p	2	1.71	CAAUCAGCAAGUAUACUGCCCU	readtag_50745_x1	1	0.85	AATCAGCAAGTATACTGCCC
254	hsa-miR-34b*	5p	4	3.41	UAGGCAGUGUCAUUAGCUGAUUG	readtag_38441_x2	2	1.71	AGGCAGTGTCATTAGCTGATTGT
255	hsa-miR-34c-5p	5p	178	151.79	AGGCAGUGUAGUUAGCUGAUUGC	readtag_1185_x173	173	147.53	AGGCAGTGTAGTTAGCTGATTGC
256	hsa-miR-3607-5p	5p	3	2.56	GCAUGUGAUGAAGCAAAUCAGU	readtag_121202_x1	1	0.85	TGCATGTGATGAAGCAAATCA
257	hsa-miR-3607-3p	3p	15	12.79	ACUGUAAACGCUUUCUGAUG	readtag_15452_x6	6	5.12	ACTGTAAACGCTTTCTGATG
258	hsa-miR-3609	3p	2	1.71	CAAAGUGAUGAGUAAUACUGGCUG	readtag_120179_x1	1	0.85	GCAAAGTGATGAGTAATACT
259	hsa-miR-361-5p	5p	556	474.13	UUAUCAGAAUCUCCAGGGGUAC	readtag_751_x321	321	273.73	TTATCAGAATCTCCAGGGGTAC
260	hsa-miR-361-3p	3p	153	130.47	UCCCCCAGGUGUGAUUCUGAUUU	readtag_3136_x46	46	39.23	TCCCCCAGGTGTGATTCTGATT
261	hsa-miR-3610	3p	1	0.85	GAAUCGGAAAGGAGGCGCCG	readtag_64088_x1	1	0.85	GAATCGGAAAGGAGGCGC
262	hsa-miR-3614-5p	5p	13	11.09	CCACUUGGAUCUGAAGGCUGCCC	readtag_13692_x7	7	5.97	CACTTGGATCTGAAGGCTGCC
263	hsa-miR-362-5p	5p	102	86.98	AAUCCUUGGAACCUAGGUGUGAGU	readtag_3507_x40	40	34.11	AATCCTTGGAACCTAGGTGTGAGT
264	hsa-miR-362-3p	3p	73	62.25	AACACACCUAUUCAAGGAUUCA	readtag_3541_x40	40	34.11	AACACACCTATTCAAGGATTCA
265	hsa-miR-363	3p	9	7.67	AAUUGCACGGUAUCCAUCUGUA	readtag_16610_x5	5	4.26	AATTGCACGGTATCCATCTGTA
266	hsa-miR-3647-5p	5p	16	13.64	CUGAAGUGAUGAUUCACAUUCAU	readtag_12285_x8	8	6.82	TGAAGTGATGATTCACATT
267	hsa-miR-365*	5p	4	3.41	AGGGACUUUCAGGGGCAGCUGU	readtag_45086_x2	2	1.71	GAGGGACTTTCAGGGGCAGCTGT
268	hsa-miR-3653	3p	3	2.56	CUAAGAAGUUGACUGAAG	readtag_36368_x2	2	1.71	AAGAAGTTGACTGAAGGG
269	hsa-miR-369-5p	5p	5	4.26	AGAUCGACCGUGUUAUAUUCGC	readtag_21296_x4	4	3.41	GACCGTGTTATATTCGCT
270	hsa-miR-369-3p	3p	745	635.3	AAUAAUACAUGGUUGAUCUUU	readtag_476_x573	573	488.62	AATAATACATGGTTGATCTTT
271	hsa-miR-370	3p	19	16.2	GCCUGCUGGGGUGGAACCUGGU	readtag_8384_x13	13	11.09	GCCTGCTGGGGTGGAACCTGGT
272	hsa-miR-371-5p	5p	1	0.85	ACUCAAACUGUGGGGGCACU	readtag_117622_x1	1	0.85	ACTCAAACTGTGGGGGCACTT
273	hsa-miR-374a	5p	410	349.63	UUAUAAUACAACCUGAUAAGUG	readtag_1328_x146	146	124.5	TTATAATACAACCTGATAAGT
274	hsa-miR-374a*	3p	531	452.81	CUUAUCAGAUUGUAUUGUAAUU	readtag_652_x378	378	322.34	CTTATCAGATTGTATTGTAATT
275	hsa-miR-374b	5p	962	820.34	AUAUAAUACAACCUGCUAAGUG	readtag_552_x470	470	400.79	ATATAATACAACCTGCTAAGT
276	hsa-miR-374b*	3p	29	24.73	CUUAGCAGGUUGUAUUAUCAUU	readtag_6774_x17	17	14.5	CTTAGCAGGTTGTATTATCATT
277	hsa-miR-375	3p	123	104.89	UUUGUUCGUUCGGCUCGCGUGA	readtag_1661_x107	107	91.24	TTTGTTCGTTCGGCTCGCGTGA
278	hsa-miR-376a*	5p	461	393.12	GUAGAUUCUCCUUCUAUGAGUA	readtag_985_x217	217	185.05	GTAGATTCTCCTTCTATGAGT
279	hsa-miR-376c	3p	738	629.33	AACAUAGAGGAAAUUCCACGU	readtag_569_x455	455	388	AACATAGAGGAAATTCCACGT
280	hsa-miR-377*	5p	7	5.97	AGAGGUUGCCCUUGGUGAAUUC	readtag_28741_x3	3	2.56	AGAGGTTGCCCTTGGTGAATT
281	hsa-miR-377	3p	166	141.56	AUCACACAAAGGCAACUUUUGU	readtag_2325_x70	70	59.69	ATCACACAAAGGCAACTTTTG
282	hsa-miR-378*	5p	179	152.64	CUCCUGACUCCAGGUCCUGUGU	readtag_1605_x113	113	96.36	CTCCTGACTCCAGGTCCTGTGT
283	hsa-miR-378c	5p	7	5.97	ACUGGACUUGGAGUCAGAAGAGUGG	readtag_24022_x3	3	2.56	ACTGGACTTGGAGTCAGAAGAG
284	hsa-miR-379	5p	796	678.79	UGGUAGACUAUGGAACGUAGG	readtag_575_x446	446	380.32	TGGTAGACTATGGAACGTAGG
285	hsa-miR-379*	3p	18	15.35	UAUGUAACAUGGUCCACUAACU	readtag_7292_x15	15	12.79	TATGTAACATGGTCCACTAAC
286	hsa-miR-380*	5p	2	1.71	UGGUUGACCAUAGAACAUGCGC	readtag_34484_x2	2	1.71	ATGGTTGACCATAGAACATGCG
287	hsa-miR-381	3p	3726	3177.33	UAUACAAGGGCAAGCUCUCUGU	readtag_128_x3420	3420	2916.39	TATACAAGGGCAAGCTCTCTGT
288	hsa-miR-382	5p	53	45.2	GAAGUUGUUCGUGGUGGAUUCG	readtag_3586_x39	39	33.26	GAAGTTGTTCGTGGTGGATTCG
289	hsa-miR-409-5p	5p	66	56.28	AGGUUACCCGAGCAACUUUGCAU	readtag_5679_x22	22	18.76	AGGTTACCCGAGCAACTTTGC
290	hsa-miR-409-3p	3p	92	78.45	GAAUGUUGCUCGGUGAACCCCU	readtag_4210_x32	32	27.29	GAATGTTGCTCGGTGAACCCCT
291	hsa-miR-410	3p	146	124.5	AAUAUAACACAGAUGGCCUGU	readtag_1415_x133	133	113.42	AATATAACACAGATGGCCTGT
292	hsa-miR-411	5p	2588	2206.91	UAGUAGACCGUAUAGCGUACG	readtag_259_x1329	1329	1133.3	TAGTAGACCGTATAGCGTACG
293	hsa-miR-411*	3p	63	53.72	UAUGUAACACGGUCCACUAACC	readtag_2790_x54	54	46.05	TATGTAACACGGTCCACTAAC
294	hsa-miR-421	3p	16	13.64	AUCAACAGACAUUAAUUGGGCGC	readtag_22246_x4	4	3.41	ATCAACAGACATTAATTGGGCGC
295	hsa-miR-423-5p	5p	4917	4192.95	UGAGGGGCAGAGAGCGAGACUUU	readtag_136_x3098	3098	2641.81	TGAGGGGCAGAGAGCGAGACTTT
296	hsa-miR-423-3p	3p	884	753.83	AGCUCGGUCUGAGGCCCCUCAGU	readtag_462_x601	601	512.5	AGCTCGGTCTGAGGCCCCTCAGT
297	hsa-miR-424	5p	3600	3069.89	CAGCAGCAAUUCAUGUUUUGAA	readtag_172_x2283	2283	1946.82	CAGCAGCAATTCATGTTTTGA
298	hsa-miR-425	5p	4763	4061.63	AAUGACACGAUCACUCCCGUUGA	readtag_205_x1837	1837	1566.49	AATGACACGATCACTCCCGTTGA
299	hsa-miR-425*	3p	171	145.82	AUCGGGAAUGUCGUGUCCGCCC	readtag_2564_x61	61	52.02	CATCGGGAATGTCGTGTCCGC
300	hsa-miR-431	5p	5	4.26	UGUCUUGCAGGCCGUCAUGCA	readtag_28155_x3	3	2.56	TGTCTTGCAGGCCGTCATG
301	hsa-miR-431*	3p	7	5.97	CAGGUCGUCUUGCAGGGCUUCU	readtag_20176_x4	4	3.41	TTGCAGGTCGTCTTGCAGGGCTTC
302	hsa-miR-432	5p	17	14.5	UCUUGGAGUAGGUCAUUGGGUGG	readtag_12496_x8	8	6.82	TCTTGGAGTAGGTCATTGGGTG
303	hsa-miR-432*	3p	1	0.85	CUGGAUGGCUCCUCCAUGUCU	readtag_149659_x1	1	0.85	CTGGATGGCTCCTCCATGTCT
304	hsa-miR-433	3p	2	1.71	AUCAUGAUGGGCUCCUCGGUGU	readtag_39357_x2	2	1.71	ATCATGATGGGCTCCTCGGTGT
305	hsa-miR-449a	5p	1	0.85	UGGCAGUGUAUUGUUAGCUGGU	readtag_175958_x1	1	0.85	TGGCAGTGTATTGTTAGCTGGT
306	hsa-miR-450b-5p	5p	24	20.47	UUUUGCAAUAUGUUCCUGAAUA	readtag_7834_x14	14	11.94	TTTTGCAATATGTTCCTGAAT
307	hsa-miR-450b-3p	3p	3	2.56	UUGGGAUCAUUUUGCAUCCAUA	readtag_42445_x2	2	1.71	TATTGGGATCATTTTGCATCCA
308	hsa-miR-451	5p	20112	17150.4	AAACCGUUACCAUUACUGAGUU	readtag_62_x7890	7890	6728.17	AAACCGTTACCATTACTGAGTTT
309	hsa-miR-452	5p	77	65.66	AACUGUUUGCAGAGGAAACUGA	readtag_5689_x21	21	17.91	AACTGTTTGCAGAGGAAACTGA
310	hsa-miR-452*	3p	1	0.85	CUCAUCUGCAAAGAAGUAAGUG	readtag_105164_x1	1	0.85	AGTCTCATCTGCAAAGAAGT
311	hsa-miR-454	3p	29	24.73	UAGUGCAAUAUUGCUUAUAGGGU	readtag_7488_x15	15	12.79	TAGTGCAATATTGCTTATAGGGT
312	hsa-miR-455-5p	5p	2437	2078.14	UAUGUGCCUUUGGACUACAUCG	readtag_269_x1262	1262	1076.17	TATGTGCCTTTGGACTACATCG
313	hsa-miR-455-3p	3p	1561	1331.14	GCAGUCCAUGGGCAUAUACAC	readtag_618_x403	403	343.66	GCAGTCCATGGGCATATACA
314	hsa-miR-483-5p	5p	146	124.5	AAGACGGGAGGAAAGAAGGGAG	readtag_2993_x50	50	42.64	AAGACGGGAGGAAAGAAGGGAG
315	hsa-miR-483-3p	3p	67	57.13	UCACUCCUCUCCUCCCGUCUU	readtag_4177_x32	32	27.29	TCACTCCTCTCCTCCCGTCTTC
316	hsa-miR-484	5p	422	359.86	UCAGGCUCAGUCCCCUCCCGAU	readtag_1046_x202	202	172.25	TCAGGCTCAGTCCCCTCCCGAT
317	hsa-miR-485-5p	5p	72	61.4	AGAGGCUGGCCGUGAUGAAUUC	readtag_3754_x37	37	31.55	AGAGGCTGGCCGTGATGAATTCG
318	hsa-miR-485-3p	3p	27	23.02	GUCAUACACGGCUCUCCUCUCU	readtag_6675_x17	17	14.5	GTCATACACGGCTCTCCTCTCT
319	hsa-miR-486-5p	5p	3	2.56	UCCUGUACUGAGCUGCCCCGAG	readtag_27742_x3	3	2.56	TCCTGTACTGAGCTGCCCCGAGG
320	hsa-miR-486-3p	3p	4	3.41	CGGGGCAGCUCAGUACAGGAU	readtag_22311_x4	4	3.41	CGGGGCAGCTCAGTACAGGATA
321	hsa-miR-487a	3p	2	1.71	AAUCAUACAGGGACAUCCAGUU	readtag_125307_x1	1	0.85	AATCATACAGGGACATCCAGTT
322	hsa-miR-487b	3p	173	147.53	AAUCGUACAGGGUCAUCCACUU	readtag_2710_x56	56	47.75	AATCGTACAGGGTCATCCACT
323	hsa-miR-488	3p	1	0.85	UUGAAAGGCUAUUUCUUGGUC	readtag_69930_x1	1	0.85	TTGAAAGGCTATTTCTTGGTC
324	hsa-miR-489	3p	1	0.85	GUGACAUCACAUAUACGGCAGC	readtag_51383_x1	1	0.85	TGACATCACATATACGGCAGCT
325	hsa-miR-491-5p	5p	18	15.35	AGUGGGGAACCCUUCCAUGAGG	readtag_9100_x11	11	9.38	AGTGGGGAACCCTTCCATGAGG
326	hsa-miR-491-3p	3p	3	2.56	CUUAUGCAAGAUUCCCUUCUAC	readtag_181203_x1	1	0.85	CTTATGCAAGATTCCCTTCTAC
327	hsa-miR-493*	5p	33	28.14	UUGUACAUGGUAGGCUUUCAUU	readtag_5058_x25	25	21.32	TTGTACATGGTAGGCTTTCATT
328	hsa-miR-493	3p	24	20.47	UGAAGGUCUACUGUGUGCCAGG	readtag_7405_x15	15	12.79	TGAAGGTCTACTGTGTGCCAGG
329	hsa-miR-494	3p	156	133.03	UGAAACAUACACGGGAAACCUC	readtag_2392_x67	67	57.13	TGAAACATACACGGGAAACCTCT
330	hsa-miR-495	3p	109	92.95	AAACAAACAUGGUGCACUUCUU	readtag_3233_x44	44	37.52	AAACAAACATGGTGCACTTCTTT
331	hsa-miR-496	3p	3	2.56	UGAGUAUUACAUGGCCAAUCUC	readtag_46708_x2	2	1.71	TGAGTATTACATGGCCAATCTC
332	hsa-miR-497	5p	68	57.99	CAGCAGCACACUGUGGUUUGU	readtag_4234_x32	32	27.29	CAGCAGCACACTGTGGTTTGT
333	hsa-miR-497*	3p	39	33.26	CAAACCACACUGUGGUGUUAGA	readtag_6365_x18	18	15.35	TCCAAACCACACTGTGGTGTTAG
334	hsa-miR-499-5p	5p	976	832.28	UUAAGACUUGCAGUGAUGUUU	readtag_510_x538	538	458.78	TTAAGACTTGCAGTGATGTTT
335	hsa-miR-499-3p	3p	36	30.7	AACAUCACAGCAAGUCUGUGCU	readtag_8360_x13	13	11.09	TGAACATCACAGCAAGTCTGTG
336	hsa-miR-500a*	3p	46	39.23	AUGCACCUGGGCAAGGAUUCUG	readtag_5950_x20	20	17.05	ATGCACCTGGGCAAGGATTCTGA
337	hsa-miR-501-5p	5p	9	7.67	AAUCCUUUGUCCCUGGGUGAGA	readtag_22238_x4	4	3.41	AATCCTTTGTCCCTGGGTGAGA
338	hsa-miR-502-5p	5p	17	14.5	AUCCUUGCUAUCUGGGUGCUA	readtag_16705_x5	5	4.26	AATCCTTGCTATCTGGGTGCTAG
339	hsa-miR-502-3p	3p	91	77.6	AAUGCACCUGGGCAAGGAUUCA	readtag_3019_x49	49	41.78	AATGCACCTGGGCAAGGATTCA
340	hsa-miR-503	5p	135	115.12	UAGCAGCGGGAACAGUUCUGCAG	readtag_2013_x84	84	71.63	TAGCAGCGGGAACAGTTCTGCAG
341	hsa-miR-504	5p	4	3.41	AGACCCUGGUCUGCACUCUAUC	readtag_40272_x2	2	1.71	AGACCCTGGTCTGCACTCTAT
342	hsa-miR-505*	5p	43	36.67	GGGAGCCAGGAAGUAUUGAUGU	readtag_4904_x26	26	22.17	GGGAGCCAGGAAGTATTGATGTT
343	hsa-miR-505	3p	1446	1233.07	CGUCAACACUUGCUGGUUUCCU	readtag_621_x400	400	341.1	GTCAACACTTGCTGGTTTCCTCT
344	hsa-miR-506	3p	3	2.56	UAAGGCACCCUUCUGAGUAGA	readtag_170107_x1	1	0.85	GTAAGGCACCCTTCTGAGTAG
345	hsa-miR-507	3p	2	1.71	UUUUGCACCUUUUGGAGUGAA	readtag_32234_x2	2	1.71	TTTTGCACCTTTTGGAGTGAA
346	hsa-miR-513b	5p	4	3.41	UUCACAAGGAGGUGUCAUUUAU	readtag_43680_x2	2	1.71	TTCACAAGGAGGTGTCATTT
347	hsa-miR-532-5p	5p	365	311.25	CAUGCCUUGAGUGUAGGACCGU	readtag_805_x290	290	247.3	CATGCCTTGAGTGTAGGACCGT
348	hsa-miR-532-3p	3p	117	99.77	CCUCCCACACCCAAGGCUUGCA	readtag_2703_x57	57	48.61	CCTCCCACACCCAAGGCTTGCA
349	hsa-miR-539	5p	4	3.41	GGAGAAAUUAUCCUUGGUGUGU	readtag_35024_x2	2	1.71	GGAGAAATTATCCTTGGTGTGT
350	hsa-miR-541*	5p	3	2.56	AAAGGAUUCUGCUGUCGGUCCCACU	readtag_106889_x1	1	0.85	AAAGGATTCTGCTGTCGGTCCCACT
351	hsa-miR-542-5p	5p	46	39.23	UCGGGGAUCAUCAUGUCACGAGA	readtag_5466_x23	23	19.61	TCGGGGATCATCATGTCACGAGA
352	hsa-miR-542-3p	3p	400	341.1	UGUGACAGAUUGAUAACUGAAA	readtag_1504_x125	125	106.59	TGTGACAGATTGATAACTGAAA
353	hsa-miR-543	3p	30	25.58	AAACAUUCGCGGUGCACUUCUU	readtag_8156_x13	13	11.09	AAACATTCGCGGTGCACTTCTT
354	hsa-miR-545	3p	2	1.71	UCAGCAAACAUUUAUUGUGUGC	readtag_33644_x2	2	1.71	ATCAGCAAACATTTATTGTGTG
355	hsa-miR-551a	3p	11	9.38	GCGACCCACUCUUGGUUUCCA	readtag_15618_x6	6	5.12	GCGACCCACTCTTGGTTTCCA
356	hsa-miR-551b	3p	11	9.38	GCGACCCAUACUUGGUUUCAG	readtag_20770_x4	4	3.41	GCGACCCATACTTGGTTTCAG
357	hsa-miR-574-3p	3p	1	0.85	CACGCUCAUGCACACACCCACA	readtag_96886_x1	1	0.85	TCCACGCTCATGCACACACCCAC
358	hsa-miR-582-5p	5p	55	46.9	UUACAGUUGUUCAACCAGUUACU	readtag_6007_x20	20	17.05	TTACAGTTGTTCAACCAGTTACT
359	hsa-miR-582-3p	3p	17	14.5	UAACUGGUUGAACAACUGAACC	readtag_12116_x8	8	6.82	TAACTGGTTGAACAACTGAAC
360	hsa-miR-592	5p	14	11.94	UUGUGUCAAUAUGCGAUGAUGU	readtag_9943_x10	10	8.53	TTGTGTCAATATGCGATGATGT
361	hsa-miR-598	3p	66	56.28	UACGUCAUCGUUGUCAUCGUCA	readtag_3241_x44	44	37.52	TACGTCATCGTTGTCATCGTCA
362	hsa-miR-605	5p	17	14.5	UAAAUCCCAUGGUGCCUUCUCCU	readtag_15544_x6	6	5.12	TAAATCCCATGGTGCCTTCTCC
363	hsa-miR-628-5p	5p	17	14.5	AUGCUGACAUAUUUACUAGAGG	readtag_10631_x9	9	7.67	ATGCTGACATATTTACTAGAGG
364	hsa-miR-628-3p	3p	20	17.05	UCUAGUAAGAGUGGCAGUCGA	readtag_12078_x8	8	6.82	TCTAGTAAGAGTGGCAGTCGA
365	hsa-miR-652	3p	28	23.88	AAUGGCGCCACUAGGGUUGUG	readtag_7837_x14	14	11.94	AATGGCGCCACTAGGGTTGTG
366	hsa-miR-654-5p	5p	12	10.23	UGGUGGGCCGCAGAACAUGUGC	readtag_12595_x8	8	6.82	TGGTGGGCCGCAGAACATGTGC
367	hsa-miR-654-3p	3p	118	100.62	UAUGUCUGCUGACCAUCACCUU	readtag_2845_x53	53	45.2	TATGTCTGCTGACCATCACC
368	hsa-miR-655	3p	40	34.11	AUAAUACAUGGUUAACCUCUUU	readtag_4373_x30	30	25.58	ATAATACATGGTTAACCTCTTT
369	hsa-miR-656	3p	33	28.14	AAUAUUAUACAGUCAACCUCU	readtag_4398_x30	30	25.58	AATATTATACAGTCAACCTCT
370	hsa-miR-660	5p	331	282.26	UACCCAUUGCAUAUCGGAGUUG	readtag_936_x236	236	201.25	TACCCATTGCATATCGGAGTTGT
371	hsa-miR-664	3p	1087	926.94	UAUUCAUUUAUCCCCAGCCUACA	readtag_403_x726	726	619.09	TATTCATTTATCCCCAGCCTACA
372	hsa-miR-665	3p	13	11.09	ACCAGGAGGCUGAGGCCCCU	readtag_13483_x7	7	5.97	ACCAGGAGGCTGAGGCCCCTCA
373	hsa-miR-668	3p	1	0.85	UGUCACUCGGCUCGGCCCACUAC	readtag_75049_x1	1	0.85	ATGTCACTCGGCTCGGCCCACT
374	hsa-miR-671-5p	5p	60	51.16	AGGAAGCCCUGGAGGGGCUGGAG	readtag_3903_x35	35	29.85	AGGAAGCCCTGGAGGGGCTGGAGG
375	hsa-miR-671-3p	3p	5	4.26	UCCGGUUCUCAGGGCUCCACC	readtag_28849_x3	3	2.56	TCCGGTTCTCAGGGCTCCACC
376	hsa-miR-675	5p	2	1.71	UGGUGCGGAGAGGGCCCACAGUG	readtag_108103_x1	1	0.85	TCTGGTGCGGAGAGGGCCCACA
377	hsa-miR-675*	3p	91	77.6	CUGUAUGCCCUCACCGCUCA	readtag_2007_x85	85	72.48	CTGTATGCCCTCACCGCTCAGC
378	hsa-miR-7	5p	12	10.23	UGGAAGACUAGUGAUUUUGUUGU	readtag_8899_x12	12	10.23	TGGAAGACTAGTGATTTTGTTGTTT
379	hsa-miR-7-1*	3p	37	31.55	CAACAAAUCACAGUCUGCCAUA	readtag_5129_x25	25	21.32	CAACAAATCACAGTCTGCCATA
380	hsa-miR-708	5p	34	28.99	AAGGAGCUUACAAUCUAGCUGGG	readtag_6466_x18	18	15.35	AAGGAGCTTACAATCTAGCTGG
381	hsa-miR-708*	3p	4	3.41	CAACUAGACUGUGAGCUUCUAG	readtag_28209_x3	3	2.56	AACTAGACTGTGAGCTTCTAGA
382	hsa-miR-744	5p	831	708.63	UGCGGGGCUAGGGCUAACAGCA	readtag_544_x482	482	411.02	TGCGGGGCTAGGGCTAACAGC
383	hsa-miR-744*	3p	6	5.12	CUGUUGCCACUAACCUCAACCU	readtag_16506_x5	5	4.26	CTGTTGCCACTAACCTCAACC
384	hsa-miR-769-5p	5p	71	60.54	UGAGACCUCUGGGUUCUGAGCU	readtag_3207_x45	45	38.37	TGAGACCTCTGGGTTCTGAGC
385	hsa-miR-769-3p	3p	1	0.85	CUGGGAUCUCCGGGGUCUUGGUU	readtag_146883_x1	1	0.85	CTGGGATCTCCGGGGTCTTGGTT
386	hsa-miR-873	5p	6	5.12	GCAGGAACUUGUGAGUCUCCU	readtag_23571_x3	3	2.56	GCAGGAACTTGTGAGTCTCC
387	hsa-miR-874	3p	28	23.88	CUGCCCUGGCCCGAGGGACCGA	readtag_7757_x14	14	11.94	CTGCCCTGGCCCGAGGGACCGAC
388	hsa-miR-876-5p	5p	3	2.56	UGGAUUUCUUUGUGAAUCACCA	readtag_44325_x2	2	1.71	TGGATTTCTTTGTGAATCA
389	hsa-miR-885-5p	5p	1	0.85	UCCAUUACACUACCCUGCCUCU	readtag_154047_x1	1	0.85	CTCCATTACACTACCCTGCCTCT
390	hsa-miR-885-3p	3p	68	57.99	AGGCAGCGGGGUGUAGUGGAUA	readtag_3426_x41	41	34.96	AGGCAGCGGGGTGTAGTGGAT
391	hsa-miR-887	3p	81	69.07	GUGAACGGGCGCCAUCCCGAGG	readtag_4973_x26	26	22.17	GTGAACGGGCGCCATCCCGAGGC
392	hsa-miR-889	3p	181	154.35	UUAAUAUCGGACAACCAUUGU	readtag_1732_x102	102	86.98	TTAATATCGGACAACCATTGT
393	hsa-miR-92a-1*	5p	4	3.41	AGGUUGGGAUCGGUUGCAAUGCU	readtag_20949_x4	4	3.41	AGGTTGGGATCGGTTGCAATGCT
394	hsa-miR-92a	3p	377	321.49	UAUUGCACUUGUCCCGGCCUGU	readtag_684_x357	357	304.43	TATTGCACTTGTCCCGGCCTGTT
395	hsa-miR-92b*	5p	1	0.85	AGGGACGGGACGCGGUGCAGUG	readtag_170913_x1	1	0.85	AGGGACGGGACGCGGTGCAGT
396	hsa-miR-92b	3p	19	16.2	UAUUGCACUCGUCCCGGCCUCC	readtag_8018_x13	13	11.09	TATTGCACTCGTCCCGGCCTCC
397	hsa-miR-93	5p	2462	2099.46	CAAAGUGCUGUUCGUGCAGGUAG	readtag_222_x1685	1685	1436.88	CAAAGTGCTGTTCGTGCAGGTAG
398	hsa-miR-93*	3p	14	11.94	ACUGCUGAGCUAGCACUUCCCG	readtag_13354_x7	7	5.97	ACTGCTGAGCTAGCACTTCCCG
399	hsa-miR-940	3p	2	1.71	AAGGCAGGGCCCCCGCUCCCC	readtag_90297_x1	1	0.85	AAGGCAGGGCCCCCGCTCCCCGG
400	hsa-miR-942	5p	7	5.97	UCUUCUCUGUUUUGGCCAUGUG	readtag_19561_x4	4	3.41	TTCTCTGTTTTGGCCATGTGT
401	hsa-miR-95	3p	324	276.29	UUCAACGGGUAUUUAUUGAGCA	readtag_969_x224	224	191.02	TTCAACGGGTATTTATTGAGC
402	hsa-miR-96	5p	339	289.08	UUUGGCACUAGCACAUUUUUGCU	readtag_958_x229	229	195.28	TTTGGCACTAGCACATTTTTGCT
403	hsa-miR-98	5p	711	606.3	UGAGGUAGUAAGUUGUAUUGUU	readtag_712_x343	343	292.49	TGAGGTAGTAAGTTGTATTGTT
404	hsa-miR-99a	5p	3520	3001.67	AACCCGUAGAUCCGAUCUUGUG	readtag_190_x2015	2015	1718.28	AACCCGTAGATCCGATCTTGT
405	hsa-miR-99a*	3p	96	81.86	CAAGCUCGCUUCUAUGGGUCUG	readtag_2924_x51	51	43.49	CAAGCTCGCTTCTATGGGTCTG
406	hsa-miR-99b	5p	578	492.89	CACCCGUAGAACCGACCUUGCG	readtag_798_x292	292	249	CACCCGTAGAACCGACCTTGC
407	hsa-miR-99b*	3p	2	1.71	CAAGCUCGUGUCUGUGGGUCCG	readtag_48492_x1	1	0.85	CAAGCTCGTGTCTGTGGGTCCG

## Sheet: All mirna-high ldl-c Chow diet 
Bin #	miRNA	Arm	Absolute count	Relative count	miRNA sequence	Most abundant
						Tag ID	Absolute count	Relative count	Tag sequence
1	hsa-let-7a	5p	44	63.15	UGAGGUAGUAGGUUGUAUAGUU	readtag_7571_x14	14	20.09	TGAGGTAGTAGGTTGTATAGTTTA
2	hsa-let-7a-2*	3p	2	2.87	CUGUACAGCCUCCUAGCUUUCC	readtag_93671_x1	1	1.44	CTGTACAGCCTCCTAGCTTTCC
3	hsa-let-7b	5p	3168	5455.5	UGAGGUAGUAGGUUGUGUGGUU	readtag_137_x1603	1603	2760.47	TGAGGTAGTAGGTTGTGTGGTT
4	hsa-let-7b*	3p	18	31	CUAUACAACCUACUGCCUUCCC	readtag_5696_x16	16	27.55	CTATACAACCTACTGCCTTCC
5	hsa-let-7c	5p	2525	4348.22	UGAGGUAGUAGGUUGUAUGGUU	readtag_129_x1737	1737	2991.23	TGAGGTAGTAGGTTGTATGGTT
6	hsa-let-7d	5p	906	1560.19	AGAGGUAGUAGGUUGCAUAGUU	readtag_329_x526	526	905.81	AGAGGTAGTAGGTTGCATAGTT
7	hsa-let-7d*	3p	70	100.47	CUAUACGACCUGCUGCCUUUCU	readtag_4559_x27	27	38.75	CTATACGACCTGCTGCCTTTCT
8	hsa-let-7e	5p	234	402.96	UGAGGUAGGAGGUUGUAUAGUU	readtag_1032_x131	131	225.59	TGAGGTAGGAGGTTGTATAGTT
9	hsa-let-7e*	3p	22	7.7	CUAUACGGCCUCCUAGCUUUCC	readtag_11096_x17	17	5.95	CTATACGGCCTCCTAGCTTTCC
10	hsa-let-7f	5p	873	1503.36	UGAGGUAGUAGAUUGUAUAGUU	readtag_281_x660	660	1136.56	TGAGGTAGTAGATTGTATAGTTT
11	hsa-let-7f-1*	3p	7	12.05	CUAUACAAUCUAUUGCCUUCCC	readtag_13680_x5	5	8.61	CTATACAATCTATTGCCTTCC
12	hsa-let-7f-2*	3p	13	4.55	CUAUACAGUCUACUGUCUUUCC	readtag_17233_x10	10	3.5	CTATACAGTCTACTGTCTTTC
13	hsa-let-7g	5p	40614	14207.9	UGAGGUAGUAGUUUGUACAGUU	readtag_43_x31091	31091	10876.5	TGAGGTAGTAGTTTGTACAGTT
14	hsa-let-7g*	3p	37	12.94	CUGUACAGGCCACUGCCUUGC	readtag_6817_x32	32	11.19	CTGTACAGGCCACTGCCTTGC
15	hsa-let-7i	5p	2953	1033.04	UGAGGUAGUAGUUUGUGCUGUU	readtag_327_x1933	1933	676.22	TGAGGTAGTAGTTTGTGCTGTT
16	hsa-let-7i*	3p	42	60.28	CUGCGCAAGCUACUGCCUUGCU	readtag_4869_x25	25	35.88	CTGCGCAAGCTACTGCCTTGCT
17	hsa-miR-1	3p	1	1.44	UGGAAUGUAAAGAAGUAUGUAU	readtag_148473_x1	1	1.44	TGGAATGTAAAGAAGTATGTATT
18	hsa-miR-100	5p	8330	2914.07	AACCCGUAGAUCCGAACUUGUG	readtag_183_x4308	4308	1507.06	AACCCGTAGATCCGAACTTGT
19	hsa-miR-101*	5p	105	36.73	CAGUUAUCACAGUGCUGAUGCU	readtag_4862_x51	51	17.84	TCAGTTATCACAGTGCTGATG
20	hsa-miR-101	3p	2436	3496.3	UACAGUACUGUGAUAACUGAA	readtag_112_x2332	2332	3347.03	TACAGTACTGTGATAACTGAAGA
21	hsa-miR-103	3p	30	10.49	AGCAGCAUUGUACAGGGCUAUGA	readtag_8089_x26	26	9.1	AGCAGCATTGTACAGGGCTATGAAA
22	hsa-miR-103-2*	5p	1	1.44	AGCUUCUUUACAGUGCUGCCUUG	readtag_112410_x1	1	1.44	AGCTTCTTTACAGTGCTGCCTTGT
23	hsa-miR-106a	5p	1	0.35	AAAAGUGCUUACAGUGCAGGUAG	readtag_195962_x1	1	0.35	AAAGTGCTTACAGTGCAGGTAGC
24	hsa-miR-106b	5p	5233	1830.65	UAAAGUGCUGACAGUGCAGAU	readtag_232_x3117	3117	1090.41	TAAAGTGCTGACAGTGCAGATA
25	hsa-miR-106b*	3p	29	41.62	CCGCACUGUGGGUACUUGCUGC	readtag_14242_x7	7	10.05	CCGCACTGTGGGTACTTGCT
26	hsa-miR-107	3p	110	157.88	AGCAGCAUUGUACAGGGCUAUCA	readtag_2213_x64	64	91.86	AGCAGCATTGTACAGGGCTATCA
27	hsa-miR-10a	5p	2307	3311.15	UACCCUGUAGAUCCGAAUUUGUG	readtag_219_x1076	1076	1544.34	TACCCTGTAGATCCGAATTTGT
28	hsa-miR-10a*	3p	13	18.66	CAAAUUCGUAUCUAGGGGAAUA	readtag_11049_x9	9	12.92	CAAATTCGTATCTAGGGGAAT
29	hsa-miR-10b*	3p	1	1.72	ACAGAUUCGAUUCUAGGGGAAU	readtag_115444_x1	1	1.72	ACAGATTCGATTCTAGGGGAAT
29	hsa-miR-10b	5p	111	38.83	UACCCUGUAGAACCGAAUUUGUG	readtag_4001_x65	65	22.74	TACCCTGTAGAACCGAATTTGT
30	hsa-miR-1180	3p	10	3.5	UUUCCGGCUCGCGUGGGUGUGU	readtag_17805_x9	9	3.15	TTTCCGGCTCGCGTGGGTGTGT
31	hsa-miR-122*	3p	2062	2959.51	AACGCCAUUAUCACACUAAAUA	readtag_239_x966	966	1386.46	AACGCCATTATCACACTAAAT
31	hsa-miR-122	5p	285073	99726.5	UGGAGUGUGACAAUGGUGUUUG	readtag_10_x144923	144923	50698.1	TGGAGTGTGACAATGGTGTTTG
32	hsa-miR-1247	5p	3	4.31	ACCCGUCCCGUUCGUCCCCGGA	readtag_25136_x3	3	4.31	ACCCGTCCCGTTCGTCCCCGGA
33	hsa-miR-125a-5p	5p	466	668.83	UCCCUGAGACCCUUUAACCUGUGA	readtag_897_x197	197	282.75	TCCCTGAGACCCTTTAACCTGT
34	hsa-miR-1248	5p	1	1.72	ACCUUCUUGUAUAAGCACUGUGCUAAA	readtag_136900_x1	1	1.72	ACCTTCTTGTATAAGCACTGTGC
35	hsa-miR-125b	5p	26	37.32	UCCCUGAGACCCUAACUUGUGA	readtag_8458_x13	13	18.66	TCCCTGAGACCCTAACTTGTGAG
36	hsa-miR-125a-3p	3p	1	1.72	ACAGGUGAGGUUCUUGGGAGCC	readtag_178837_x1	1	1.72	ACAGGTGAGGTTCTTGGGAGC
38	hsa-miR-125b-1*	3p	14	4.9	ACGGGUUAGGCUCUUGGGAGCU	readtag_21208_x8	8	2.8	ACGGGTTAGGCTCTTGGGAGCT
39	hsa-miR-125b-2*	3p	267	93.4	UCACAAGUCAGGCUCUUGGGAC	readtag_2717_x110	110	38.48	ACAAGTCAGGCTCTTGGGACC
40	hsa-miR-1262	5p	5	7.18	AUGGGUGAAUUUGUAGAAGGAU	readtag_50343_x2	2	2.87	TGATGGGTGAATTTGTAGAAG
40	hsa-miR-126*	5p	12668	4431.62	CAUUAUUACUUUUGGUACGCG	readtag_113_x8774	8774	3069.39	CATTATTACTTTTGGTACGCG
41	hsa-miR-126	3p	23005	8047.79	UCGUACCGUGAGUAAUAAUGCG	readtag_82_x13079	13079	4575.4	TCGTACCGTGAGTAATAATGCG
43	hsa-miR-1264	3p	1	0.35	CAAGUCUUAUUUGAGCACCUGUU	readtag_260915_x1	1	0.35	CAAGTCTTATTTGAGCACCTGT
43	hsa-miR-1271	5p	4	5.74	CUUGGCACCUAGCAAGCACUCA	readtag_40413_x2	2	2.87	CTTGGCACCTAGCAAGCACTC
44	hsa-miR-127-5p	5p	346	121.04	CUGAAGCUCAGAGGGCUCUGAU	readtag_1917_x172	172	60.17	CTGAAGCTCAGAGGGCTCTGAT
44	hsa-miR-127-3p	3p	802	1381.1	UCGGAUCCGUCUGAGCUUGGCU	readtag_399_x398	398	685.38	TCGGATCCGTCTGAGCTTGGC
46	hsa-miR-1277	3p	4	6.89	UACGUAGAUAUAUAUGUAUUUU	readtag_41324_x2	2	3.44	TACGTAGATATATATGTATTT
46	hsa-miR-1296	5p	17	24.4	UUAGGGCCCUGGCUCCAUCUCC	readtag_14948_x6	6	8.61	TTAGGGCCCTGGCTCCATCT
48	hsa-miR-128	3p	107	37.43	UCACAGUGAACCGGUCUCUUU	readtag_2886_x102	102	35.68	TCACAGTGAACCGGTCTCTTTT
49	hsa-miR-1293	5p	1	0.35	UGGGUGGUCUGGAGAUUUGUGC	readtag_201856_x1	1	0.35	CTGGGTGGTCTGGAGATTTGT
51	hsa-miR-1298	5p	3	1.05	UUCAUUCGGCUGUCCAGAUGUA	readtag_44747_x3	3	1.05	TTCATTCGGCTGTCCAGATGTA
51	hsa-miR-130b*	5p	1	1.72	ACUCUUUCCCUGUUGCACUAC	readtag_114928_x1	1	1.72	ACTCTTTCCCTGTTGCACTACT
52	hsa-miR-1301	3p	25	8.75	UUGCAGCUGCCUGGGAGUGACUUC	readtag_20076_x8	8	2.8	TTGCAGCTGCCTGGGAGTGACTTC
52	hsa-miR-130b	3p	11	18.94	CAGUGCAAUGAUGAAAGGGCAU	readtag_8850_x9	9	15.5	CAGTGCAATGATGAAAGGGCAT
53	hsa-miR-1306	3p	2	0.7	ACGUUGGCUCUGGUGGUG	readtag_75647_x2	2	0.7	ACGTTGGCTCTGGTGGTGA
53	hsa-miR-132	3p	17	29.28	UAACAGUCUACAGCCAUGGUCG	readtag_6893_x12	12	20.66	TAACAGTCTACAGCCATGGTCG
54	hsa-miR-1307	3p	493	172.47	ACUCGGCGUGGCGUCGGUCGUG	readtag_1404_x260	260	90.96	ACTCGGCGTGGCGTCGGTCGTGG
55	hsa-miR-134	5p	44	75.77	UGUGACUGGUUGACCAGAGGGG	readtag_4952_x19	19	32.72	TGTGACTGGTTGACCAGAGG
56	hsa-miR-137	3p	2	2.87	UUAUUGCUUAAGAAUACGCGUAG	readtag_101934_x1	1	1.44	TATTGCTTAAGAATACGCGTAG
56	hsa-miR-135b	5p	5	8.61	UAUGGCUUUUCAUUCCUAUGUGA	readtag_26080_x3	3	5.17	TATGGCTTTTCATTCCTATGTG
57	hsa-miR-132*	5p	3	1.05	ACCGUGGCUUUCGAUUGUUACU	readtag_47371_x3	3	1.05	ACCGTGGCTTTCGATTGTTACT
57	hsa-miR-138-2*	3p	1	1.44	GCUAUUUCACGACACCAGGGUU	readtag_136092_x1	1	1.44	GCTATTTCACGACACCAGGGT
58	hsa-miR-139-5p	5p	366	525.31	UCUACAGUGCACGUGUCUCCAG	readtag_1054_x163	163	233.95	TCTACAGTGCACGTGTCTCCAGT
59	hsa-miR-133b	3p	1	0.35	UUUGGUCCCCUUCAACCAGCUA	readtag_209465_x1	1	0.35	TTTGGTCCCCTTCAACCAGCTA
60	hsa-miR-138	5p	1	1.72	AGCUGGUGUUGUGAAUCAGGCCG	readtag_93102_x1	1	1.72	AGCTGGTGTTGTGAATCAGGCCGTT
62	hsa-miR-136	5p	1872	654.88	ACUCCAUUUGUUUUGAUGAUGGA	readtag_506_x1147	1147	401.25	ACTCCATTTGTTTTGATGATGG
63	hsa-miR-136*	3p	779	272.52	CAUCAUCGUCUCAAAUGAGUCU	readtag_1297_x295	295	103.2	CATCATCGTCTCAAATGAGTCT
65	hsa-miR-138-1*	3p	1	0.35	GCUACUUCACAACACCAGGGCC	readtag_124839_x1	1	0.35	CGGCTACTTCACAACACCAGGGC
67	hsa-miR-139-3p	3p	232	81.16	GGAGACGCGGCCCUGUUGGAGU	readtag_2338_x134	134	46.88	TGGAGACGCGGCCCTGTTGGA
67	hsa-miR-142-5p	5p	398	685.38	CAUAAAGUAGAAAGCACUACU	readtag_1073_x125	125	215.26	CATAAAGTAGAAAGCACTACT
68	hsa-miR-140-5p	5p	1134	396.71	CAGUGGUUUUACCCUAUGGUAG	readtag_620_x878	878	307.15	CAGTGGTTTTACCCTATGGTAG
69	hsa-miR-140-3p	3p	10467	3661.65	UACCACAGGGUAGAACCACGG	readtag_197_x3915	3915	1369.58	TACCACAGGGTAGAACCACGGA
70	hsa-miR-141*	5p	1	0.35	CAUCUUCCAGUACAGUGUUGGA	readtag_206505_x1	1	0.35	CATCTTCCAGTACAGTGTTGG
70	hsa-miR-145	5p	1108	1590.27	GUCCAGUUUUCCCAGGAAUCCCU	readtag_360_x566	566	812.36	GTCCAGTTTTCCCAGGAATCCCT
70	hsa-miR-143	3p	17243	29693.6	UGAGAUGAAGCACUGUAGCUC	readtag_21_x10634	10634	18312.4	TGAGATGAAGCACTGTAGCT
71	hsa-miR-145*	3p	31	44.49	GGAUUCCUGGAAAUACUGUUCU	readtag_9285_x11	11	15.79	ATTCCTGGAAATACTGTTCT
71	hsa-miR-141	3p	329	115.09	UAACACUGUCUGGUAAAGAUGG	readtag_2235_x142	142	49.68	TAACACTGTCTGGTAAAGATGGC
73	hsa-miR-146b-5p	5p	923	1324.75	UGAGAACUGAAUUCCAUAGGCU	readtag_628_x297	297	426.27	TGAGAACTGAATTCCATAGGCTGT
73	hsa-miR-142-3p	3p	31274	10940.5	UGUAGUGUUUCCUACUUUAUGGA	readtag_90_x11574	11574	4048.91	TGTAGTGTTTCCTACTTTATGGA
74	hsa-miR-143*	5p	187	65.42	GGUGCAGUGCUGCAUCUCUGGU	readtag_2303_x136	136	47.58	GGTGCAGTGCTGCATCTCTGG
75	hsa-miR-146a	5p	193	332.36	UGAGAACUGAAUUCCAUGGGUU	readtag_1202_x107	107	184.26	TGAGAACTGAATTCCATGGGTT
76	hsa-miR-144*	5p	1294	452.68	GGAUAUCAUCAUAUACUGUAAG	readtag_683_x778	778	272.17	GGATATCATCATATACTGTAAGT
77	hsa-miR-144	3p	1756	614.3	UACAGUAUAGAUGAUGUACU	readtag_456_x1324	1324	463.17	TACAGTATAGATGATGTACT
78	hsa-miR-149*	3p	1	1.44	AGGGAGGGACGGGGGCUGUGC	readtag_134867_x1	1	1.44	GAGGGAGGGACGGGGGCTGTG
80	hsa-miR-151-5p	5p	30	43.06	UCGAGGAGCUCACAGUCUAGU	readtag_4332_x29	29	41.62	TCGAGGAGCTCACAGTCTAGTAT
81	hsa-miR-149	5p	17	29.28	UCUGGCUCCGUGUCUUCACUCCC	readtag_10094_x8	8	13.78	TCTGGCTCCGTGTCTTCACT
81	hsa-miR-151-3p	3p	337	483.68	CUAGACUGAAGCUCCUUGAGG	readtag_713_x258	258	370.3	CTAGACTGAAGCTCCTTGAGGA
82	hsa-miR-148a*	5p	729	255.02	AAAGUUCUGAGACACUCCGACU	readtag_904_x484	484	169.32	AAAGTTCTGAGACACTCCGACT
83	hsa-miR-148a	3p	486672	170252	UCAGUGCACUACAGAACUUUGU	readtag_3_x423704	423704	148224	TCAGTGCACTACAGAACTTTGT
84	hsa-miR-148b*	5p	6	2.1	AAGUUCUGUUAUACACUCAGGC	readtag_64069_x2	2	0.7	AAGTTCTGTTATACACTCAGGC
85	hsa-miR-148b	3p	5928	2073.78	UCAGUGCAUCACAGAACUUUGU	readtag_168_x4703	4703	1645.24	TCAGTGCATCACAGAACTTTGT
87	hsa-miR-150	5p	844	295.25	UCUCCCAACCCUUGUACCAGUG	readtag_829_x565	565	197.65	TCTCCCAACCCTTGTACCAGTG
88	hsa-miR-150*	3p	4	1.4	CUGGUACAGGCCUGGGGGACAG	readtag_86038_x2	2	0.7	CTGGTACAGGCCTGGGGGACA
89	hsa-miR-15b*	3p	18	25.83	CGAAUCAUUAUUUGCUGCUCUA	readtag_18571_x5	5	7.18	CGAATCATTATTTGCTGCT
91	hsa-miR-15b	5p	212	365.08	UAGCAGCACAUCAUGGUUUACA	readtag_1079_x124	124	213.54	TAGCAGCACATCATGGTTTACA
91	hsa-miR-152	3p	7132	2494.97	UCAGUGCAUGACAGAACUUGG	readtag_138_x6423	6423	2246.95	TCAGTGCATGACAGAACTTGG
92	hsa-miR-154	5p	204	71.36	UAGGUUAUCCGUGUUGCCUUCG	readtag_1846_x180	180	62.97	TAGGTTATCCGTGTTGCCTTCG
93	hsa-miR-154*	3p	69	24.14	AAUCAUACACGGUUGACCUAUU	readtag_4081_x63	63	22.04	AATCATACACGGTTGACCTATT
93	hsa-miR-16	5p	28	48.22	UAGCAGCACGUAAAUAUUGGCG	readtag_4394_x22	22	37.89	TAGCAGCACGTAAATATTGGCGTT
94	hsa-miR-155	5p	261	91.31	UUAAUGCUAAUCGUGAUAGGGGU	readtag_3454_x80	80	27.99	TTAATGCTAATCGTGATAGGGGT
95	hsa-miR-15a	5p	3243	1134.49	UAGCAGCACAUAAUGGUUUGUG	readtag_522_x1112	1112	389.01	TAGCAGCACATAATGGTTTGTG
96	hsa-miR-15a*	3p	7	2.45	CAGGCCAUAUUGUGCUGCCUCA	readtag_29456_x5	5	1.75	CAGGCCATATTGTGCTGCCTCA
100	hsa-miR-16-1*	3p	17	5.95	CCAGUAUUAACUGUGCUGCUGA	readtag_17149_x10	10	3.5	CCAGTATTAACTGTGCTGCTGA
101	hsa-miR-183*	3p	1	1.44	GUGAAUUACCGAAGGGCCAUAA	readtag_162703_x1	1	1.44	TGAATTACCGAAGGGCCATAAA
101	hsa-miR-181d	5p	2	3.44	AACAUUCAUUGUUGUCGGUGGGU	readtag_38527_x2	2	3.44	AACATTCATTGTTGTCGGTGGGT
101	hsa-miR-16-2*	3p	56	19.59	CCAAUAUUACUGUGCUGCUUUA	readtag_8418_x24	24	8.4	ACCAATATTACTGTGCTGCTT
102	hsa-miR-182	5p	60	103.32	UUUGGCAAUGGUAGAACUCACACU	readtag_4346_x22	22	37.89	TTTGGCAATGGTAGAACTCACACT
102	hsa-miR-17	5p	4813	1683.72	CAAAGUGCUUACAGUGCAGGUAG	readtag_227_x3212	3212	1123.65	CAAAGTGCTTACAGTGCAGGTAG
103	hsa-miR-17*	3p	303	106	ACUGCAGUGAAGGCACUUGUAG	readtag_1598_x220	220	76.96	ACTGCAGTGAAGGCACTTGTAG
104	hsa-miR-181a-2*	3p	72	25.19	ACCACUGACCGUUGACUGUACC	readtag_7688_x28	28	9.8	ACCACTGACCGTTGACTGTACC
105	hsa-miR-185*	3p	6	10.33	AGGGGCUGGCUUUCCUCUGGUC	readtag_42450_x2	2	3.44	CAGGGGCTGGCTTTCCTCTGGT
105	hsa-miR-181b	5p	48	16.79	AACAUUCAUUGCUGUCGGUGGGU	readtag_5240_x46	46	16.09	AACATTCATTGCTGTCGGTGGGTTT
105	hsa-miR-186	5p	1696	2434.2	CAAAGAAUUCUCCUUUUGGGCU	readtag_290_x769	769	1103.72	CAAAGAATTCTCCTTTTGGGCT
106	hsa-miR-181c	5p	24	8.4	AACAUUCAACCUGUCGGUGAGU	readtag_17294_x10	10	3.5	AACATTCAACCTGTCGGTGAGT
109	hsa-miR-183	5p	68	23.79	UAUGGCACUGGUAGAAUUCACU	readtag_6270_x36	36	12.59	TATGGCACTGGTAGAATTCACT
109	hsa-miR-18a	5p	203	291.36	UAAGGUGCAUCUAGUGCAGAUAG	readtag_1627_x97	97	139.22	TAAGGTGCATCTAGTGCAGATAG
110	hsa-miR-184	3p	1	0.35	UGGACGGAGAACUGAUAAGGGU	readtag_231598_x1	1	0.35	TGGACGGAGAACTGATAAGG
111	hsa-miR-185	5p	1222	427.49	UGGAGAGAAAGGCAGUUCCUGA	readtag_627_x865	865	302.6	TGGAGAGAAAGGCAGTTCCTGA
112	hsa-miR-18b	5p	2	3.44	UAAGGUGCAUCUAGUGCAGUUAG	readtag_28756_x2	2	3.44	TAAGGTGCATCTAGTGCAGT
113	hsa-miR-190	5p	51	87.83	UGAUAUGUUUGAUAUAUUAGGU	readtag_4564_x21	21	36.16	TGATATGTTTGATATATTAGG
114	hsa-miR-190b	5p	4	6.89	UGAUAUGUUUGAUAUUGGGUU	readtag_21014_x3	3	5.17	TGATATGTTTGATATTGGGTTG
114	hsa-miR-187	3p	141	49.33	UCGUGUCUUGUGUUGCAGCCGG	readtag_4248_x60	60	20.99	TCGTGTCTTGTGTTGCAGCCGG
114	hsa-miR-192	5p	66137	94923.9	CUGACCUAUGAAUUGACAGCC	readtag_17_x14388	14388	20650.5	CTGACCTATGAATTGACAGC
115	hsa-miR-188-5p	5p	95	33.23	CAUCCCUUGCAUGGUGGAGGG	readtag_5930_x39	39	13.64	CATCCCTTGCATGGTGGAGGG
116	hsa-miR-188-3p	3p	3	1.05	CUCCCACAUGCAGGGUUUGCA	readtag_91368_x2	2	0.7	CCTCCCACATGCAGGGTTTGCA
117	hsa-miR-192*	3p	70	120.54	CUGCCAAUUCCAUAGGUCACAG	readtag_3492_x29	29	49.94	CTGCCAATTCCATAGGTCACAG
118	hsa-miR-18a*	3p	15	5.25	ACUGCCCUAAGUGCUCCUUCUGG	readtag_29268_x5	5	1.75	ACTGCCCTAAGTGCTCCTTCTGGC
119	hsa-miR-193a-3p	3p	289	497.68	AACUGGCCUACAAAGUCCCAGU	readtag_717_x201	201	346.14	AACTGGCCTACAAAGTCCCAGT
119	hsa-miR-193b	3p	2000	2870.52	AACUGGCCCUCAAAGUCCCGCU	readtag_223_x1033	1033	1482.63	AACTGGCCCTCAAAGTCCCGCT
120	hsa-miR-194	5p	7970	11439	UGUAACAGCAACUCCAUGUGGA	readtag_41_x7577	7577	10875	TGTAACAGCAACTCCATGTGGAA
121	hsa-miR-191*	3p	6	2.1	GCUGCGCUUGGAUUUCGUCCCC	readtag_92732_x2	2	0.7	GCTGCGCTTGGATTTCGTC
124	hsa-miR-193a-5p	5p	602	210.6	UGGGUCUUUGCGGGCGAGAUGA	readtag_921_x476	476	166.52	TGGGTCTTTGCGGGCGAGATGA
124	hsa-miR-195	5p	289	497.68	UAGCAGCACAGAAAUAUUGGC	readtag_1001_x134	134	230.76	TAGCAGCACAGAAATATTGGCA
125	hsa-miR-195*	3p	2	3.44	CCAAUAUUGGCUGUGCUGCUCC	readtag_87913_x1	1	1.72	CCAATATTGGCTGTGCTGCTCC
126	hsa-miR-199a-3p	3p	1	1.44	ACAGUAGUCUGCACAUUGGUUA	readtag_84327_x1	1	1.44	ACAGTAGTCTGCACATTGGTTAGA
126	hsa-miR-193b*	5p	130	45.48	CGGGGUUUUGAGGGCGAGAUGA	readtag_3027_x96	96	33.58	CGGGGTTTTGAGGGCGAGATGA
127	hsa-miR-197	3p	196	337.52	UUCACCACCUUCUCCACCCAGC	readtag_899_x151	151	260.03	TTCACCACCTTCTCCACCCAGC
128	hsa-miR-19a*	5p	1	1.44	AGUUUUGCAUAGUUGCACUACA	readtag_179261_x1	1	1.44	TAGTTTTGCATAGTTGCACTA
129	hsa-miR-194*	3p	132	46.18	CCAGUGGGGCUGCUGUUAUCUG	readtag_3541_x77	77	26.94	CCAGTGGGGCTGCTGTTATCTG
131	hsa-miR-19b	3p	7	10.05	UGUGCAAAUCCAUGCAAAACUGA	readtag_13765_x7	7	10.05	TGTGCAAATCCATGCAAAACTGAT
132	hsa-miR-196a	5p	3	1.05	UAGGUAGUUUCAUGUUGUUGGG	readtag_55480_x3	3	1.05	TAGGTAGTTTCATGTTGTTGGGA
132	hsa-miR-19b-1*	5p	12	20.66	AGUUUUGCAGGUUUGCAUCCAGC	readtag_8340_x10	10	17.22	AGTTTTGCAGGTTTGCATCCAGC
133	hsa-miR-196b	5p	1	0.35	UAGGUAGUUUCCUGUUGUUGGG	readtag_237393_x1	1	0.35	TAGGTAGTTTCCTGTTGTTG
133	hsa-miR-200b*	5p	1	1.44	CAUCUUACUGGGCAGCAUUGGA	readtag_52939_x1	1	1.44	CATCTTACTGGGCAGCATTGG
136	hsa-miR-199b-5p	5p	48	16.79	CCCAGUGUUUAGACUAUCUGUUC	readtag_7490_x28	28	9.8	CCCAGTGTTTAGACTATCTGTT
138	hsa-miR-19a	3p	2923	1022.55	UGUGCAAAUCUAUGCAAAACUGA	readtag_299_x2104	2104	736.04	TGTGCAAATCTATGCAAAACTGA
139	hsa-miR-206	3p	4	5.74	UGGAAUGUAAGGAAGUGUGUGG	readtag_27782_x3	3	4.31	TGGAATGTAAGGAAGTGTGTGG
141	hsa-miR-200a*	5p	1	0.35	CAUCUUACCGGACAGUGCUGGA	readtag_160912_x1	1	0.35	CATCTTACCGGACAGTGCTG
142	hsa-miR-20b	5p	2	2.87	CAAAGUGCUCAUAGUGCAGGUAG	readtag_46169_x2	2	2.87	CAAAGTGCTCATAGTGCAGGTAG
142	hsa-miR-20a*	3p	14	24.11	ACUGCAUUAUGAGCACUUAAAG	readtag_10956_x7	7	12.05	ACTGCATTATGAGCACTTAAAGT
142	hsa-miR-200a	3p	383	133.98	UAACACUGUCUGGUAACGAUGU	readtag_1372_x268	268	93.75	TAACACTGTCTGGTAACGATGTT
144	hsa-miR-200b	3p	189	66.12	UAAUACUGCCUGGUAAUGAUGA	readtag_3212_x88	88	30.78	TAATACTGCCTGGTAATGATGA
145	hsa-miR-200c*	5p	1	0.35	CGUCUUACCCAGCAGUGUUUGG	readtag_299432_x1	1	0.35	GTCTTACCCAGCAGTGTTT
146	hsa-miR-211	5p	5	7.18	UUCCCUUUGUCAUCCUUCGCCU	readtag_44700_x2	2	2.87	TTCCCTTTGTCATCCTTCGCC
146	hsa-miR-200c	3p	299	104.6	UAAUACUGCCGGGUAAUGAUGGA	readtag_1624_x214	214	74.86	TAATACTGCCGGGTAATGATGGA
147	hsa-miR-203	3p	63	22.04	GUGAAAUGUUUAGGACCACUAG	readtag_10471_x18	18	6.3	GTGAAATGTTTAGGACCACTAG
148	hsa-miR-204	5p	142	49.68	UUCCCUUUGUCAUCCUAUGCCU	readtag_3362_x82	82	28.69	TTCCCTTTGTCATCCTATGCCT
150	hsa-miR-20a	5p	10103	3534.31	UAAAGUGCUUAUAGUGCAGGUAG	readtag_121_x8230	8230	2879.09	TAAAGTGCTTATAGTGCAGGTAG
151	hsa-miR-215	5p	38	65.44	AUGACCUAUGAAUUGACAGAC	readtag_3688_x27	27	46.5	TGACCTATGAATTGACAGA
152	hsa-miR-216b	5p	1	1.44	AAAUCUCUGCAGGCAAAUGUGA	readtag_53277_x1	1	1.44	AAATCTCTGCAGGCAAATGTGA
153	hsa-miR-218-2*	3p	1	1.44	CAUGGUUCUGUCAAGCACCGCG	readtag_153386_x1	1	1.44	CATGGTTCTGTCAAGCACCGCG
153	hsa-miR-21	5p	167128	58466.1	UAGCUUAUCAGACUGAUGUUGA	readtag_16_x69958	69958	24473.3	TAGCTTATCAGACTGATGTTGA
154	hsa-miR-217	5p	1	1.72	UACUGCAUCAGGAACUGAUUGGA	readtag_65442_x1	1	1.72	TACTGCATCAGGAACTGATTGGA
154	hsa-miR-21*	3p	77	26.94	CAACACCAGUCGAUGGGCUGU	readtag_6165_x37	37	12.94	CAACACCAGTCGATGGGCTGTC
155	hsa-miR-210	3p	269	94.1	CUGUGCGUGUGACAGCGGCUGA	readtag_1711_x201	201	70.32	CTGTGCGTGTGACAGCGGCTGA
157	hsa-miR-212	3p	6	2.1	UAACAGUCUCCAGUCACGGCC	readtag_41847_x3	3	1.05	TAACAGTCTCCAGTCACGGCC
158	hsa-miR-214*	5p	112	39.18	UGCCUGUCUACACUUGCUGUGC	readtag_3308_x84	84	29.39	TGCCTGTCTACACTTGCTGTGC
159	hsa-miR-214	3p	134	46.88	ACAGCAGGCACAGACAGGCAGU	readtag_5301_x45	45	15.74	ACAGCAGGCACAGACAGGCAGT
161	hsa-miR-216a	5p	2	0.7	UAAUCUCAGCUGGCAACUGUGA	readtag_110097_x2	2	0.7	TAATCTCAGCTGGCAACTGTGA
161	hsa-miR-224*	3p	1	1.44	AAAAUGGUGCCCUAGUGACUACA	readtag_81079_x1	1	1.44	AAATGGTGCCCTAGTGACTACA
162	hsa-miR-218-1*	3p	1	0.35	AUGGUUCCGUCAAGCACCAUGG	readtag_194126_x1	1	0.35	ATGGTTCCGTCAAGCACCATG
163	hsa-miR-22*	5p	2028	709.45	AGUUCUUCAGUGGCAAGCUUUA	readtag_606_x914	914	319.74	AGTTCTTCAGTGGCAAGCTTTA
164	hsa-miR-22	3p	12754	4461.71	AAGCUGCCAGUUGAAGAACUGU	readtag_92_x11171	11171	3907.93	AAGCTGCCAGTTGAAGAACTGT
165	hsa-miR-221*	5p	25	8.75	ACCUGGCAUACAAUGUAGAUUU	readtag_26718_x6	6	2.1	ACCTGGCATACAATGTAGA
165	hsa-miR-23b	3p	2025	2906.41	AUCACAUUGCCAGGGAUUACC	readtag_261_x884	884	1268.77	ATCACATTGCCAGGGATTACC
166	hsa-miR-221	3p	161	56.32	AGCUACAUUGUCUGCUGGGUUUC	readtag_3456_x80	80	27.99	AGCTACATTGTCTGCTGGGTTT
167	hsa-miR-222*	5p	5	1.75	CUCAGUAGCCAGUGUAGAUCCU	readtag_30716_x5	5	1.75	GGCTCAGTAGCCAGTGTAGATC
167	hsa-miR-24	3p	12	17.22	UGGCUCAGUUCAGCAGGAACAG	readtag_13546_x7	7	10.05	TGGCTCAGTTCAGCAGGAACAGGA
168	hsa-miR-222	3p	105	36.73	AGCUACAUCUGGCUACUGGGU	readtag_5594_x42	42	14.69	AGCTACATCTGGCTACTGGGTCT
168	hsa-miR-24-1*	5p	32	55.11	UGCCUACUGAGCUGAUAUCAGU	readtag_9161_x9	9	15.5	GTGCCTACTGAGCTGATATCAGT
169	hsa-miR-223*	5p	2	0.7	CGUGUAUUUGACAAGCUGAGUU	readtag_72413_x2	2	0.7	CGTGTATTTGACAAGCTGAGT
170	hsa-miR-223	3p	978	342.13	UGUCAGUUUGUCAAAUACCCCA	readtag_924_x475	475	166.17	TGTCAGTTTGTCAAATACCCCA
170	hsa-miR-25	3p	698	1001.81	CAUUGCACUUGUCUCGGUCUGA	readtag_355_x577	577	828.15	CATTGCACTTGTCTCGGTCTGA
171	hsa-miR-2355-3p	3p	3	1.05	AUUGUCCUUGCUGUUUGGAGAU	readtag_58165_x2	2	0.7	ATTGTCCTTGCTGTTTGGAGAT
172	hsa-miR-23a*	5p	1	0.35	GGGGUUCCUGGGGAUGGGAUUU	readtag_233885_x1	1	0.35	GGGGTTCCTGGGGATGGGATT
173	hsa-miR-23a	3p	5719	2000.67	AUCACAUUGCCAGGGAUUUCC	readtag_303_x2093	2093	732.19	ATCACATTGCCAGGGATTTCCA
174	hsa-miR-26a-1*	3p	1	1.72	CCUAUUCUUGGUUACUUGCACG	readtag_165511_x1	1	1.72	CCTATTCTTGGTTACTTGCACG
174	hsa-miR-23b*	5p	21	7.35	UGGGUUCCUGGCAUGCUGAUUU	readtag_21618_x7	7	2.45	TGGGTTCCTGGCATGCTGATT
175	hsa-miR-26a-2*	3p	5	8.61	CCUAUUCUUGAUUACUUGUUUC	readtag_28532_x2	2	3.44	CCTATTCTTGATTACTTGTTTC
176	hsa-miR-23c	3p	1	0.35	AUCACAUUGCCAGUGAUUACCC	readtag_167159_x1	1	0.35	ATCACATTGCCAGTGATTACC
176	hsa-miR-26b	5p	4491	7733.8	UUCAAGUAAUUCAGGAUAGGU	readtag_84_x2963	2963	5102.48	TTCAAGTAATTCAGGATAGGTT
179	hsa-miR-24-2*	5p	71	24.84	UGCCUACUGAGCUGAAACACAG	readtag_10493_x18	18	6.3	GTGCCTACTGAGCTGAAACACA
180	hsa-miR-25*	5p	3	1.05	AGGCGGAGACUUGGGCAAUUG	readtag_43253_x3	3	1.05	AGGCGGAGACTTGGGCAATTGCT
180	hsa-miR-27b*	5p	10	17.22	AGAGCUUAGCUGAUUGGUGAAC	readtag_15295_x5	5	8.61	AGAGCTTAGCTGATTGGTGAACA
180	hsa-miR-28-3p	3p	228	327.24	CACUAGAUUGUGAGCUCCUGGA	readtag_1171_x144	144	206.68	CACTAGATTGTGAGCTCCTGGA
182	hsa-miR-26a	5p	3	1.05	UUCAAGUAAUCCAGGAUAGGCU	readtag_290925_x1	1	0.35	ATTCAAGTAATCCAGGATAGGCT
182	hsa-miR-28-5p	5p	517	890.31	AAGGAGCUCACAGUCUAUUGAG	readtag_493_x301	301	518.34	AAGGAGCTCACAGTCTATTGA
184	hsa-miR-29b-1*	5p	3	4.31	GCUGGUUUCAUAUGGUGGUUUAGA	readtag_27800_x3	3	4.31	GCTGGTTTCATATGGTGGTTTAGA
185	hsa-miR-299-3p	3p	1	1.72	UAUGUGGGAUGGUAAACCGCUU	readtag_141710_x1	1	1.72	TATGTGGGATGGTAAACCGCTT
185	hsa-miR-29b	3p	10	14.35	UAGCACCAUUUGAAAUCAGUGUU	readtag_10728_x9	9	12.92	TAGCACCATTTGAAATCAGTGTTT
186	hsa-miR-29b-2*	5p	11	15.79	CUGGUUUCACAUGGUGGCUUAG	readtag_15279_x6	6	8.61	CTGGTTTCACATGGTGGCTTAGA
186	hsa-miR-26b*	3p	112	39.18	CCUGUUCUCCAUUACUUGGCUC	readtag_3519_x78	78	27.29	CCTGTTCTCCATTACTTGGCT
187	hsa-miR-27a*	5p	6	2.1	AGGGCUUAGCUGCUUGUGAGCA	readtag_29871_x5	5	1.75	AGGGCTTAGCTGCTTGTGAGCA
188	hsa-miR-27a	3p	5884	2058.39	UUCACAGUGGCUAAGUUCCGC	readtag_231_x3127	3127	1093.91	TTCACAGTGGCTAAGTTCCGC
189	hsa-miR-301a	3p	19	27.27	CAGUGCAAUAGUAUUGUCAAAGC	readtag_12794_x8	8	11.48	CAGTGCAATAGTATTGTCAAAGC
190	hsa-miR-27b	3p	26294	9198.38	UUCACAGUGGCUAAGUUCUGC	readtag_79_x13863	13863	4849.67	TTCACAGTGGCTAAGTTCTGC
191	hsa-miR-3065-3p	3p	1	1.44	UCAGCACCAGGAUAUUGUUGGAG	readtag_63881_x1	1	1.44	CAGCACCAGGATATTGTTGGAG
192	hsa-miR-30a	5p	18116	26001.2	UGUAAACAUCCUCGACUGGAAG	readtag_29_x9853	9853	14141.6	TGTAAACATCCTCGACTGGAAGC
193	hsa-miR-296-3p	3p	2	0.7	GAGGGUUGGGUGGAGGCUCUCC	readtag_296187_x1	1	0.35	GAGGGTTGGGTGGAGGCTCTCC
193	hsa-miR-30a*	3p	838	1202.75	CUUUCAGUCGGAUGUUUGCAGC	readtag_569_x338	338	485.12	CTTTCAGTCGGATGTTTGCAGC
194	hsa-miR-299-5p	5p	727	254.33	UGGUUUACCGUCCCACAUACAU	readtag_1052_x392	392	137.13	TGGTTTACCGTCCCACATACA
194	hsa-miR-30b	5p	7349	10547.7	UGUAAACAUCCUACACUCAGCU	readtag_62_x4710	4710	6760.08	TGTAAACATCCTACACTCAGCT
195	hsa-miR-29a*	5p	120	41.98	ACUGAUUUCUUUUGGUGUUCAG	readtag_4251_x60	60	20.99	ACTGATTTCTTTTGGTGTTCAGA
196	hsa-miR-29a	3p	22324	7809.56	UAGCACCAUCUGAAAUCGGUUA	readtag_93_x11067	11067	3871.55	TAGCACCATCTGAAATCGGTT
197	hsa-miR-30c-1*	3p	2	2.87	CUGGGAGAGGGUUGUUUACUCC	readtag_49536_x2	2	2.87	CTGGGAGAGGGTTGTTTACTCC
199	hsa-miR-30d	5p	15584	22367.1	UGUAAACAUCCCCGACUGGAAG	readtag_38_x8065	8065	11575.4	TGTAAACATCCCCGACTGGAAGC
200	hsa-miR-30d*	3p	40	57.41	CUUUCAGUCAGAUGUUUGCUGC	readtag_10622_x9	9	12.92	CTTTCAGTCAGATGTTTGCT
200	hsa-miR-29c*	5p	316	110.55	UGACCGAUUUCUCCUGGUGUUC	readtag_2452_x126	126	44.08	TGACCGATTTCTCCTGGTGTT
201	hsa-miR-29c	3p	9291	3250.25	UAGCACCAUUUGAAAUCGGUUA	readtag_184_x4304	4304	1505.66	TAGCACCATTTGAAATCGGTT
201	hsa-miR-30e	5p	37279	53505.1	UGUAAACAUCCUUGACUGGAAG	readtag_11_x24916	24916	35761	TGTAAACATCCTTGACTGGAAGC
203	hsa-miR-301b	3p	3	1.05	CAGUGCAAUGAUAUUGUCAAAGC	readtag_41170_x3	3	1.05	CAGTGCAATGATATTGTCAAAGC
205	hsa-miR-3120	3p	1	1.44	CACAGCAAGUGUAGACAGGCA	readtag_135832_x1	1	1.44	CACAGCAAGTGTAGACAGGCA
205	hsa-miR-30e*	3p	1112	1914.94	CUUUCAGUCGGAUGUUUACAGC	readtag_269_x696	696	1198.56	CTTTCAGTCGGATGTTTACAGC
206	hsa-miR-3154	3p	4	5.74	CAGAAGGGGAGUUGGGAGCAGA	readtag_30620_x3	3	4.31	CAGAAGGGGAGTTGGGAGCAGA
207	hsa-miR-31*	3p	6	10.33	UGCUAUGCCAACAUAUUGCCAU	readtag_40799_x2	2	3.44	TGCTATGCCAACATATTGCC
208	hsa-miR-30b*	3p	14	4.9	CUGGGAGGUGGAUGUUUACUUC	readtag_24616_x6	6	2.1	CTGGGAGGTGGATGTTTACT
208	hsa-miR-32	5p	1056	1818.5	UAUUGCACAUUACUAAGUUGCA	readtag_293_x614	614	1057.35	TATTGCACATTACTAAGTTGC
209	hsa-miR-30c	5p	18	6.3	UGUAAACAUCCUACACUCUCAGC	readtag_15930_x11	11	3.85	CTGTAAACATCCTACACTCTCAGC
209	hsa-miR-32*	3p	7	12.05	CAAUUUAGUGUGUGUGAUAUUU	readtag_14642_x5	5	8.61	CAATTTAGTGTGTGTGATATT
210	hsa-miR-320a	3p	43	74.05	AAAAGCUGGGUUGAGAGGGCGA	readtag_4919_x19	19	32.72	AAAGCTGGGTTGAGAGGGCGA
211	hsa-miR-323b-3p	3p	7	10.05	CCCAAUACACGGUCGACCUCUU	readtag_18615_x5	5	7.18	CCCAATACACGGTCGACCTCT
211	hsa-miR-30c-2*	3p	137	47.93	CUGGGAGAAGGCUGUUUACUCU	readtag_2784_x107	107	37.43	CTGGGAGAAGGCTGTTTACTCT
214	hsa-miR-326	3p	7	12.05	CCUCUGGGCCCUUCCUCCAG	readtag_19854_x4	4	6.89	CCTCTGGGCCCTTCCTCCAG
215	hsa-miR-328	3p	22	31.58	CUGGCCCUCUCUGCCCUUCCGU	readtag_8143_x13	13	18.66	CTGGCCCTCTCTGCCCTTCCGT
216	hsa-miR-31	5p	47	16.44	AGGCAAGAUGCUGGCAUAGCU	readtag_10927_x17	17	5.95	AGGCAAGATGCTGGCATAGCT
218	hsa-miR-3191	3p	1	0.35	UGGGGACGUAGCUGGCCAGACAG	readtag_233360_x1	1	0.35	TGGGGACGTAGCTGGCCAGACA
220	hsa-miR-335*	3p	78	111.95	UUUUUCAUUAUUGCUCCUGACC	readtag_2336_x60	60	86.12	TTTTTCATTATTGCTCCTGACC
221	hsa-miR-337-5p	5p	3	5.17	GAACGGCUUCAUACAGGAGUU	readtag_28269_x2	2	3.44	GAACGGCTTCATACAGGAGTT
222	hsa-miR-320b	3p	1	0.35	AAAAGCUGGGUUGAGAGGGCAA	readtag_182473_x1	1	0.35	AAAGCTGGGTTGAGAGGGCAAAA
223	hsa-miR-323-3p	3p	4	1.4	CACAUUACACGGUCGACCUCU	readtag_51444_x3	3	1.05	GCACATTACACGGTCGACCTCT
223	hsa-miR-338-5p	5p	10	14.35	AACAAUAUCCUGGUGCUGAGUG	readtag_12198_x8	8	11.48	AACAATATCCTGGTGCTGAGT
224	hsa-miR-324-5p	5p	130	45.48	CGCAUCCCCUAGGGCAUUGGUGU	readtag_3086_x93	93	32.53	CGCATCCCCTAGGGCATTGGTGT
225	hsa-miR-324-3p	3p	25	8.75	ACUGCCCCAGGUGCUGCUGG	readtag_12627_x14	14	4.9	CCACTGCCCCAGGTGCTGCTGG
228	hsa-miR-330-5p	5p	3	1.05	UCUCUGGGCCUGUGUCUUAGGC	readtag_203577_x1	1	0.35	TCTCTGGGCCTGTGTCTTAGG
228	hsa-miR-33a*	3p	19	27.27	CAAUGUUUCCACAGUGCAUCAC	readtag_7734_x14	14	20.09	CAATGTTTCCACAGTGCATCA
229	hsa-miR-330-3p	3p	26	9.1	GCAAAGCACACGGCCUGCAGAGA	readtag_14420_x12	12	4.2	GCAAAGCACACGGCCTGCAGAGA
230	hsa-miR-33b*	3p	2	2.87	CAGUGCCUCGGCAGUGCAGCCC	readtag_49664_x2	2	2.87	CAGTGCCTCGGCAGTGCAGCC
230	hsa-miR-331-5p	5p	79	27.64	CUAGGUAUGGUCCCAGGGAUCC	readtag_5493_x43	43	15.04	TCTAGGTATGGTCCCAGGGATC
231	hsa-miR-331-3p	3p	771	269.72	GCCCCUGGGCCUAUCCUAGAA	readtag_1023_x413	413	144.48	GCCCCTGGGCCTATCCTAGA
231	hsa-miR-340	5p	751	1293.27	UUAUAAAGCAAUGAGACUGAUU	readtag_361_x456	456	785.26	TTATAAAGCAATGAGACTGATT
232	hsa-miR-340*	3p	35	50.23	UCCGUCUCAGUUACUUUAUAGC	readtag_7182_x15	15	21.53	TCCGTCTCAGTTACTTTATAGCC
233	hsa-miR-342-5p	5p	2	2.87	AGGGGUGCUAUCUGUGAUUGA	readtag_165890_x1	1	1.44	AGGGGTGCTATCTGTGATTGAGGG
234	hsa-miR-337-3p	3p	267	93.4	CUCCUAUAUGAUGCCUUUCUUC	readtag_2219_x142	142	49.68	TCCTATATGATGCCTTTCTTC
236	hsa-miR-34a*	3p	2	3.44	CAAUCAGCAAGUAUACUGCCCU	readtag_73318_x1	1	1.72	AATCAGCAAGTATACTGCCCT
236	hsa-miR-338-3p	3p	935	327.09	UCCAGCAUCAGUGAUUUUGUUG	readtag_871_x516	516	180.51	TCCAGCATCAGTGATTTTGTTGA
237	hsa-miR-339-5p	5p	518	181.21	UCCCUGUCCUCCAGGAGCUCACG	readtag_903_x485	485	169.67	TCCCTGTCCTCCAGGAGCTCACG
238	hsa-miR-339-3p	3p	495	173.16	UGAGCGCCUCGACGACAGAGCCG	readtag_1561_x227	227	79.41	TGAGCGCCTCGACGACAGAGC
239	hsa-miR-33a	5p	790	276.36	GUGCAUUGUAGUUGCAUUGCA	readtag_1082_x378	378	132.24	GTGCATTGTAGTTGCATTGC
240	hsa-miR-3607-3p	3p	3	5.17	ACUGUAAACGCUUUCUGAUG	readtag_38286_x2	2	3.44	ACTGTAAACGCTTTCTGATG
241	hsa-miR-3607-5p	5p	1	1.44	GCAUGUGAUGAAGCAAAUCAGU	readtag_115029_x1	1	1.44	TGCATGTGATGAAGCAAATCAGT
241	hsa-miR-33b	5p	786	274.96	GUGCAUUGCUGUUGCAUUGC	readtag_1350_x275	275	96.2	GTGCATTGCTGTTGCATTG
241	hsa-miR-361-5p	5p	239	411.57	UUAUCAGAAUCUCCAGGGGUAC	readtag_1023_x132	132	227.31	TTATCAGAATCTCCAGGGGTAC
244	hsa-miR-361-3p	3p	84	120.56	UCCCCCAGGUGUGAUUCUGAUUU	readtag_4501_x27	27	38.75	TCCCCCAGGTGTGATTCTGATT
245	hsa-miR-3614-5p	5p	13	18.66	CCACUUGGAUCUGAAGGCUGCCC	readtag_30613_x3	3	4.31	CACTTGGATCTGAAGGCTGCCC
246	hsa-miR-342-3p	3p	1098	384.11	UCUCACACAGAAAUCGCACCCGU	readtag_959_x453	453	158.47	TCTCACACAGAAATCGCACCCGTC
247	hsa-miR-365*	5p	1	1.72	AGGGACUUUCAGGGGCAGCUGU	readtag_66595_x1	1	1.72	AGGGACTTTCAGGGGCAGCTGTG
247	hsa-miR-362-3p	3p	54	77.5	AACACACCUAUUCAAGGAUUCA	readtag_4213_x30	30	43.06	AACACACCTATTCAAGGATTCA
247	hsa-miR-34a	5p	679	237.53	UGGCAGUGUCUUAGCUGGUUGU	readtag_1269_x304	304	106.35	TGGCAGTGTCTTAGCTGGTTGTT
248	hsa-miR-3653	3p	1	1.72	CUAAGAAGUUGACUGAAG	readtag_99164_x1	1	1.72	CTAAGAAGTTGACTGAAGGG
248	hsa-miR-363	3p	3	4.31	AAUUGCACGGUAUCCAUCUGUA	readtag_34555_x2	2	2.87	AATTGCACGGTATCCATCTGTA
249	hsa-miR-34b*	5p	8	2.8	UAGGCAGUGUCAUUAGCUGAUUG	readtag_34727_x4	4	1.4	AGGCAGTGTCATTAGCTGATTG
250	hsa-miR-34b	3p	2	0.7	CAAUCACUAACUCCACUGCCAU	readtag_129216_x1	1	0.35	ATCACTAACTCCACTGCCATC
250	hsa-miR-369-3p	3p	287	494.23	AAUAAUACAUGGUUGAUCUUU	readtag_713_x202	202	347.86	AATAATACATGGTTGATCTTT
251	hsa-miR-34c-5p	5p	209	73.11	AGGCAGUGUAGUUAGCUGAUUGC	readtag_1759_x192	192	67.17	AGGCAGTGTAGTTAGCTGATTGC
252	hsa-miR-34c-3p	3p	4	1.4	AAUCACUAACCACACGGCCAGG	readtag_33969_x4	4	1.4	AATCACTAACCACACGGCCAGG
252	hsa-miR-372	3p	2	3.44	AAAGUGCUGCGACAUUUGAGCGU	readtag_164733_x1	1	1.72	AAGTGCTGCGACATTTGAGCGT
253	hsa-miR-373	3p	3	5.17	GAAGUGCUUCGAUUUUGGGGUGU	readtag_24918_x3	3	5.17	GAAGTGCTTCGATTTTGGGGTGT
254	hsa-miR-374a	5p	115	198.04	UUAUAAUACAACCUGAUAAGUG	readtag_2302_x47	47	80.94	TTATAATACAACCTGATAAGTG
255	hsa-miR-3609	3p	1	0.35	CAAAGUGAUGAGUAAUACUGGCUG	readtag_136978_x1	1	0.35	GCAAAGTGATGAGTAATACTGGCTGGAG
255	hsa-miR-374a*	3p	103	177.37	CUUAUCAGAUUGUAUUGUAAUU	readtag_1655_x72	72	123.99	CTTATCAGATTGTATTGTAATT
256	hsa-miR-374b	5p	370	637.16	AUAUAAUACAACCUGCUAAGUG	readtag_850_x161	161	277.25	ATATAATACAACCTGCTAAGTG
257	hsa-miR-374b*	3p	7	12.05	CUUAGCAGGUUGUAUUAUCAUU	readtag_23816_x3	3	5.17	CTTAGCAGGTTGTATTATCATT
259	hsa-miR-362-5p	5p	245	85.71	AAUCCUUGGAACCUAGGUGUGAGU	readtag_2898_x102	102	35.68	AATCCTTGGAACCTAGGTGTGAGT
259	hsa-miR-375	3p	89	127.74	UUUGUUCGUUCGGCUCGCGUGA	readtag_2030_x72	72	103.34	TTTGTTCGTTCGGCTCGCGTGA
260	hsa-miR-376c	3p	272	468.4	AACAUAGAGGAAAUUCCACGU	readtag_855_x160	160	275.53	AACATAGAGGAAATTCCACGT
262	hsa-miR-377*	5p	1	1.44	AGAGGUUGCCCUUGGUGAAUUC	readtag_155002_x1	1	1.44	AGAGGTTGCCCTTGGTGAATTC
262	hsa-miR-3647-5p	5p	19	6.65	CUGAAGUGAUGAUUCACAUUCAU	readtag_16556_x10	10	3.5	CTGAAGTGATGATTCACATT
263	hsa-miR-378b	3p	3	5.17	ACUGGACUUGGAGGCAGAA	readtag_34625_x2	2	3.44	ACTGGACTTGGAGGCAGAAA
264	hsa-miR-378c	5p	2	3.44	ACUGGACUUGGAGUCAGAAGAGUGG	readtag_163453_x1	1	1.72	CACTGGACTTGGAGTCAGAAGA
264	hsa-miR-378*	5p	112	160.75	CUCCUGACUCCAGGUCCUGUGU	readtag_2391_x59	59	84.68	CTCCTGACTCCAGGTCCTGTGT
265	hsa-miR-369-5p	5p	15	5.25	AGAUCGACCGUGUUAUAUUCGC	readtag_24803_x6	6	2.1	GACCGTGTTATATTCGCT
266	hsa-miR-379	5p	358	513.82	UGGUAGACUAUGGAACGUAGG	readtag_988_x175	175	251.17	TGGTAGACTATGGAACGTAGG
267	hsa-miR-3691	5p	3	1.05	AGUGGAUGAUGGAGACUCGGUAC	readtag_41908_x3	3	1.05	TAGTGGATGATGGAGACTCGGT
267	hsa-miR-379*	3p	7	10.05	UAUGUAACAUGGUCCACUAACU	readtag_14740_x6	6	8.61	TATGTAACATGGTCCACTAAC
268	hsa-miR-370	3p	23	8.05	GCCUGCUGGGGUGGAACCUGGU	readtag_11315_x17	17	5.95	GCCTGCTGGGGTGGAACCTGGT
268	hsa-miR-381	3p	831	1431.04	UAUACAAGGGCAAGCUCUCUGU	readtag_260_x730	730	1257.11	TATACAAGGGCAAGCTCTCTGT
272	hsa-miR-410	3p	37	63.72	AAUAUAACACAGAUGGCCUGU	readtag_3073_x33	33	56.83	AATATAACACAGATGGCCTGT
274	hsa-miR-411*	3p	16	27.55	UAUGUAACACGGUCCACUAACC	readtag_7389_x11	11	18.94	TATGTAACACGGTCCACTAAC
274	hsa-miR-376a*	5p	522	182.61	GUAGAUUCUCCUUCUAUGAGUA	readtag_1558_x227	227	79.41	GTAGATTCTCCTTCTATGAGT
275	hsa-miR-421	3p	5	8.61	AUCAACAGACAUUAAUUGGGCGC	readtag_41326_x2	2	3.44	ATCAACAGACATTAATTGGGCGC
276	hsa-miR-423-5p	5p	766	1319.1	UGAGGGGCAGAGAGCGAGACUUU	readtag_369_x449	449	773.21	TGAGGGGCAGAGAGCGAGACTTT
277	hsa-miR-377	3p	299	104.6	AUCACACAAAGGCAACUUUUGU	readtag_1852_x179	179	62.62	ATCACACAAAGGCAACTTTTGT
278	hsa-miR-424	5p	1190	2049.26	CAGCAGCAAUUCAUGUUUUGAA	readtag_254_x772	772	1329.43	CAGCAGCAATTCATGTTTTGA
279	hsa-miR-378	3p	7	2.45	ACUGGACUUGGAGUCAGAAGG	readtag_31356_x5	5	1.75	GCACTGGACTTGGAGTCAGAAG
282	hsa-miR-431	5p	3	5.17	UGUCUUGCAGGCCGUCAUGCA	readtag_143058_x1	1	1.72	TGTCTTGCAGGCCGTCATG
283	hsa-miR-380*	5p	5	1.75	UGGUUGACCAUAGAACAUGCGC	readtag_51508_x3	3	1.05	ATGGTTGACCATAGAACATGCG
283	hsa-miR-432	5p	7	12.05	UCUUGGAGUAGGUCAUUGGGUGG	readtag_26083_x3	3	5.17	TCTTGGAGTAGGTCATTGGGTG
285	hsa-miR-449a	5p	1	1.72	UGGCAGUGUAUUGUUAGCUGGU	readtag_53095_x1	1	1.72	TGGCAGTGTATTGTTAGCTGG
285	hsa-miR-450b-5p	5p	12	17.22	UUUUGCAAUAUGUUCCUGAAUA	readtag_12266_x8	8	11.48	TTTTGCAATATGTTCCTGAAT
285	hsa-miR-382	5p	107	37.43	GAAGUUGUUCGUGGUGGAUUCG	readtag_3619_x75	75	26.24	GAAGTTGTTCGTGGTGGATTCG
286	hsa-miR-409-5p	5p	46	16.09	AGGUUACCCGAGCAACUUUGCAU	readtag_11848_x16	16	5.6	AGGTTACCCGAGCAACTTTG
287	hsa-miR-409-3p	3p	219	76.61	GAAUGUUGCUCGGUGAACCCCU	readtag_3305_x84	84	29.39	GAATGTTGCTCGGTGAACCCCT
288	hsa-miR-452	5p	11	15.79	AACUGUUUGCAGAGGAAACUGA	readtag_16640_x5	5	7.18	AACTGTTTGCAGAGGAAACTGA
289	hsa-miR-454	3p	11	18.94	UAGUGCAAUAUUGCUUAUAGGGU	readtag_19052_x4	4	6.89	TAGTGCAATATTGCTTATAGGGT
289	hsa-miR-411	5p	2775	970.77	UAGUAGACCGUAUAGCGUACG	readtag_436_x1395	1395	488.01	TAGTAGACCGTATAGCGTACG
291	hsa-miR-455-3p	3p	777	1338.04	GCAGUCCAUGGGCAUAUACAC	readtag_649_x221	221	380.58	GCAGTCCATGGGCATATACA
292	hsa-miR-483-5p	5p	29	49.94	AAGACGGGAGGAAAGAAGGGAG	readtag_6390_x14	14	24.11	AAGACGGGAGGAAAGAAGGGAG
293	hsa-miR-483-3p	3p	34	58.55	UCACUCCUCUCCUCCCGUCUU	readtag_6141_x14	14	24.11	TCACTCCTCTCCTCCCGTCTTC
293	hsa-miR-423-3p	3p	757	264.82	AGCUCGGUCUGAGGCCCCUCAGU	readtag_860_x524	524	183.31	AGCTCGGTCTGAGGCCCCTCAGT
294	hsa-miR-484	5p	220	378.85	UCAGGCUCAGUCCCCUCCCGAU	readtag_1229_x105	105	180.82	TCAGGCTCAGTCCCCTCCCGAT
295	hsa-miR-425	5p	4367	1527.7	AAUGACACGAUCACUCCCGUUGA	readtag_443_x1368	1368	478.56	AATGACACGATCACTCCCGTTGA
296	hsa-miR-485-3p	3p	9	15.5	GUCAUACACGGCUCUCCUCUCU	readtag_16839_x4	4	6.89	GTCATACACGGCTCTCCTCTCT
296	hsa-miR-425*	3p	147	51.42	AUCGGGAAUGUCGUGUCCGCCC	readtag_4289_x59	59	20.64	CATCGGGAATGTCGTGTCCGCC
297	hsa-miR-4286	5p	3	1.05	ACCCCACUCCUGGUACC	readtag_50000_x3	3	1.05	ACCCCACTCCTGGTACCATA
298	hsa-miR-4306	3p	1	0.35	UGGAGAGAAAGGCAGUA	readtag_205221_x1	1	0.35	TGGAGAGAAAGGCAGTAG
298	hsa-miR-486-3p	3p	1	1.44	CGGGGCAGCUCAGUACAGGAU	readtag_158909_x1	1	1.44	CGGGGCAGCTCAGTACAGGATA
298	hsa-miR-491-5p	5p	3	5.17	AGUGGGGAACCCUUCCAUGAGG	readtag_50832_x1	1	1.72	AGTGGGGAACCCTTCCATGAGG
299	hsa-miR-493*	5p	16	27.55	UUGUACAUGGUAGGCUUUCAUU	readtag_8193_x10	10	17.22	TTGTACATGGTAGGCTTTCATT
300	hsa-miR-431*	3p	9	3.15	CAGGUCGUCUUGCAGGGCUUCU	readtag_44959_x3	3	1.05	TTGCAGGTCGTCTTGCAGGGCTTCT
300	hsa-miR-489	3p	3	4.31	GUGACAUCACAUAUACGGCAGC	readtag_50543_x2	2	2.87	GTGACATCACATATACGGCAGC
300	hsa-miR-493	3p	8	13.78	UGAAGGUCUACUGUGUGCCAGG	readtag_14802_x5	5	8.61	TGAAGGTCTACTGTGTGCCAGG
301	hsa-miR-490-3p	3p	1	1.44	CAACCUGGAGGACUCCAUGCUG	readtag_89891_x1	1	1.44	CAACCTGGAGGACTCCATGCTGT
302	hsa-miR-433	3p	8	2.8	AUCAUGAUGGGCUCCUCGGUGU	readtag_28720_x5	5	1.75	ATCATGATGGGCTCCTCGGTGT
303	hsa-miR-491-3p	3p	1	1.44	CUUAUGCAAGAUUCCCUUCUAC	readtag_179335_x1	1	1.44	CTTATGCAAGATTCCCTTCTAC
304	hsa-miR-497	5p	65	111.93	CAGCAGCACACUGUGGUUUGU	readtag_3727_x27	27	46.5	CAGCAGCACACTGTGGTTTGT
305	hsa-miR-450b-3p	3p	3	1.05	UUGGGAUCAUUUUGCAUCCAUA	readtag_104397_x2	2	0.7	TATTGGGATCATTTTGCATCCA
306	hsa-miR-499-5p	5p	18	31	UUAAGACUUGCAGUGAUGUUU	readtag_7201_x12	12	20.66	TTAAGACTTGCAGTGATGTTT
306	hsa-miR-451	5p	29305	10251.7	AAACCGUUACCAUUACUGAGUU	readtag_80_x13329	13329	4662.86	AAACCGTTACCATTACTGAGTTT
307	hsa-miR-499-3p	3p	1	1.72	AACAUCACAGCAAGUCUGUGCU	readtag_134707_x1	1	1.72	TGAACATCACAGCAAGTCTGTGC
307	hsa-miR-495	3p	64	91.86	AAACAAACAUGGUGCACUUCUU	readtag_4403_x28	28	40.19	AAACAAACATGGTGCACTTCTT
308	hsa-miR-496	3p	2	2.87	UGAGUAUUACAUGGCCAAUCUC	readtag_120504_x1	1	1.44	TGAGTATTACATGGCCAATCT
309	hsa-miR-455-5p	5p	6391	2235.75	UAUGUGCCUUUGGACUACAUCG	readtag_171_x4659	4659	1629.85	TATGTGCCTTTGGACTACATCG
312	hsa-miR-503	5p	43	74.05	UAGCAGCGGGAACAGUUCUGCAG	readtag_4275_x22	22	37.89	TAGCAGCGGGAACAGTTCTGCAG
313	hsa-miR-500a*	3p	38	54.54	AUGCACCUGGGCAAGGAUUCUG	readtag_5952_x19	19	27.27	ATGCACCTGGGCAAGGATTCTGA
314	hsa-miR-501-5p	5p	2	2.87	AAUCCUUUGUCCCUGGGUGAGA	readtag_35169_x2	2	2.87	AATCCTTTGTCCCTGGGTGAGAGT
314	hsa-miR-485-5p	5p	34	11.89	AGAGGCUGGCCGUGAUGAAUUC	readtag_11273_x17	17	5.95	AGAGGCTGGCCGTGATGAATTCG
315	hsa-miR-502-5p	5p	6	8.61	AUCCUUGCUAUCUGGGUGCUA	readtag_38269_x2	2	2.87	TAATCCTTGCTATCTGGGTGCT
316	hsa-miR-486-5p	5p	4	1.4	UCCUGUACUGAGCUGCCCCGAG	readtag_35017_x4	4	1.4	TCCTGTACTGAGCTGCCCCGAGG
316	hsa-miR-502-3p	3p	53	76.07	AAUGCACCUGGGCAAGGAUUCA	readtag_3902_x33	33	47.36	AATGCACCTGGGCAAGGATTCA
317	hsa-miR-487a	3p	6	2.1	AAUCAUACAGGGACAUCCAGUU	readtag_34695_x4	4	1.4	AATCATACAGGGACATCCAGTT
318	hsa-miR-487b	3p	342	119.64	AAUCGUACAGGGUCAUCCACUU	readtag_2667_x113	113	39.53	AATCGTACAGGGTCATCCACT
319	hsa-miR-505*	5p	19	27.27	GGGAGCCAGGAAGUAUUGAUGU	readtag_10909_x9	9	12.92	GGGAGCCAGGAAGTATTGATGTT
322	hsa-miR-541*	5p	1	1.72	AAAGGAUUCUGCUGUCGGUCCCACU	readtag_160553_x1	1	1.72	AAAGGATTCTGCTGTCGGTCCCA
323	hsa-miR-517c	3p	1	1.44	AUCGUGCAUCCUUUUAGAGUGU	readtag_94727_x1	1	1.44	ATCGTGCATCCTTTTAGAGTGT
324	hsa-miR-494	3p	261	91.31	UGAAACAUACACGGGAAACCUC	readtag_2169_x146	146	51.07	TGAAACATACACGGGAAACCTCT
324	hsa-miR-542-3p	3p	108	185.98	UGUGACAGAUUGAUAACUGAAA	readtag_2325_x46	46	79.22	TGTGACAGATTGATAACTGA
324	hsa-miR-532-5p	5p	204	292.79	CAUGCCUUGAGUGUAGGACCGU	readtag_1057_x162	162	232.51	CATGCCTTGAGTGTAGGACCGT
325	hsa-miR-532-3p	3p	50	71.76	CCUCCCACACCCAAGGCUUGCA	readtag_5415_x22	22	31.58	CCTCCCACACCCAAGGCTTGCA
326	hsa-miR-539	5p	1	1.44	GGAGAAAUUAUCCUUGGUGUGU	readtag_87829_x1	1	1.44	GGAGAAATTATCCTTGGTGTGT
326	hsa-miR-551a	3p	1	1.72	GCGACCCACUCUUGGUUUCCA	readtag_141391_x1	1	1.72	GCGACCCACTCTTGGTTTCCA
328	hsa-miR-497*	3p	27	9.45	CAAACCACACUGUGGUGUUAGA	readtag_18337_x9	9	3.15	TCCAAACCACACTGTGGTGTTAG
330	hsa-miR-545	3p	2	2.87	UCAGCAAACAUUUAUUGUGUGC	readtag_97299_x1	1	1.44	ATCAGCAAACATTTATTGTGTGC
334	hsa-miR-582-3p	3p	15	21.53	UAACUGGUUGAACAACUGAACC	readtag_15499_x6	6	8.61	TAACTGGTTGAACAACTGAAC
336	hsa-miR-504	5p	3	1.05	AGACCCUGGUCUGCACUCUAUC	readtag_67871_x2	2	0.7	AGACCCTGGTCTGCACTCTATC
336	hsa-miR-654-3p	3p	64	110.21	UAUGUCUGCUGACCAUCACCUU	readtag_3793_x26	26	44.77	TATGTCTGCTGACCATCACC
338	hsa-miR-505	3p	4139	1447.94	CGUCAACACUUGCUGGUUUCCU	readtag_531_x1087	1087	380.26	GTCAACACTTGCTGGTTTCCTCT
339	hsa-miR-506	3p	12	4.2	UAAGGCACCCUUCUGAGUAGA	readtag_23585_x7	7	2.45	TGTAAGGCACCCTTCTGAGTAGA
340	hsa-miR-507	3p	8	2.8	UUUUGCACCUUUUGGAGUGAA	readtag_37001_x4	4	1.4	TTTTGCACCTTTTGGAGTGAA
341	hsa-miR-513b	5p	6	2.1	UUCACAAGGAGGUGUCAUUUAU	readtag_24760_x6	6	2.1	TTCACAAGGAGGTGTCATTTAT
341	hsa-miR-665	3p	3	5.17	ACCAGGAGGCUGAGGCCCCU	readtag_116694_x1	1	1.72	ACCAGGAGGCTGAGGCCCCTCA
342	hsa-miR-514b-5p	5p	4	1.4	UUCUCAAGAGGGAGGCAAUCAU	readtag_87042_x2	2	0.7	TTCTCAAGAGGGAGGCAATCAT
343	hsa-miR-670	5p	1	1.72	GUCCCUGAGUGUAUGUGGUG	readtag_90124_x1	1	1.72	GTCCCTGAGTGTATGTGGTGAA
344	hsa-miR-655	3p	14	20.09	AUAAUACAUGGUUAACCUCUUU	readtag_9902_x10	10	14.35	ATAATACATGGTTAACCTCTTT
345	hsa-miR-656	3p	9	12.92	AAUAUUAUACAGUCAACCUCU	readtag_12114_x8	8	11.48	AATATTATACAGTCAACCTCT
347	hsa-miR-542-5p	5p	46	16.09	UCGGGGAUCAUCAUGUCACGAGA	readtag_7598_x28	28	9.8	TCGGGGATCATCATGTCACGAGA
347	hsa-miR-664	3p	643	922.87	UAUUCAUUUAUCCCCAGCCUACA	readtag_447_x448	448	643	TATTCATTTATCCCCAGCCTACA
348	hsa-miR-7	5p	3	5.17	UGGAAGACUAGUGAUUUUGUUGU	readtag_39609_x2	2	3.44	TGGAAGACTAGTGATTTTGTTGTTT
349	hsa-miR-543	3p	58	20.29	AAACAUUCGCGGUGCACUUCUU	readtag_8585_x24	24	8.4	AAACATTCGCGGTGCACTTCTT
349	hsa-miR-7-1*	3p	23	39.61	CAACAAAUCACAGUCUGCCAUA	readtag_5700_x16	16	27.55	CAACAAATCACAGTCTGCCATA
350	hsa-miR-545*	5p	2	0.7	UCAGUAAAUGUUUAUUAGAUGA	readtag_105538_x2	2	0.7	TCAGTAAATGTTTATTAGATGA
351	hsa-miR-671-3p	3p	1	1.44	UCCGGUUCUCAGGGCUCCACC	readtag_51258_x1	1	1.44	TCCGGTTCTCAGGGCTCC
352	hsa-miR-551b	3p	42	14.69	GCGACCCAUACUUGGUUUCAG	readtag_8750_x23	23	8.05	GCGACCCATACTTGGTTTCAG
353	hsa-miR-744*	3p	2	3.44	CUGUUGCCACUAACCUCAACCU	readtag_58294_x1	1	1.72	CTGTTGCCACTAACCTCAAC
353	hsa-miR-582-5p	5p	134	46.88	UUACAGUUGUUCAACCAGUUACU	readtag_4355_x58	58	20.29	TTACAGTTGTTCAACCAGTTACT
354	hsa-miR-758	3p	1	1.72	UUUGUGACCUGGUCCACUAACC	readtag_103652_x1	1	1.72	TTTGTGACCTGGTCCACTAA
355	hsa-miR-584	5p	2	0.7	UUAUGGUUUGCCUGGGACUGAG	readtag_72384_x2	2	0.7	TTATGGTTTGCCTGGGACTGAG
355	hsa-miR-769-5p	5p	24	41.33	UGAGACCUCUGGGUUCUGAGCU	readtag_6240_x14	14	24.11	TGAGACCTCTGGGTTCTGAGC
356	hsa-miR-592	5p	4	1.4	UUGUGUCAAUAUGCGAUGAUGU	readtag_51668_x3	3	1.05	TTGTGTCAATATGCGATGATGT
356	hsa-miR-873	5p	1	1.72	GCAGGAACUUGUGAGUCUCCU	readtag_58328_x1	1	1.72	TGCAGGAACTTGTGAGTCTCC
357	hsa-miR-708*	3p	2	2.87	CAACUAGACUGUGAGCUUCUAG	readtag_60194_x1	1	1.44	CAACTAGACTGTGAGCTTCTAGA
357	hsa-miR-598	3p	128	44.78	UACGUCAUCGUUGUCAUCGUCA	readtag_2933_x100	100	34.98	TACGTCATCGTTGTCATCGTCA
358	hsa-miR-605	5p	7	2.45	UAAAUCCCAUGGUGCCUUCUCCU	readtag_35084_x4	4	1.4	TAAATCCCATGGTGCCTTCTCC
359	hsa-miR-628-5p	5p	17	5.95	AUGCUGACAUAUUUACUAGAGG	readtag_18393_x9	9	3.15	ATGCTGACATATTTACTAGAGG
360	hsa-miR-628-3p	3p	6	2.1	UCUAGUAAGAGUGGCAGUCGA	readtag_53580_x3	3	1.05	TCTAGTAAGAGTGGCAGTCGA
360	hsa-miR-885-3p	3p	8	13.78	AGGCAGCGGGGUGUAGUGGAUA	readtag_14192_x5	5	8.61	AGGCAGCGGGGTGTAGTGGAT
361	hsa-miR-652	3p	61	21.34	AAUGGCGCCACUAGGGUUGUG	readtag_7149_x30	30	10.49	AATGGCGCCACTAGGGTTGTG
362	hsa-miR-653	5p	1	0.35	GUGUUGAAACAAUCUCUACUG	readtag_319460_x1	1	0.35	TTGAAACAATCTCTACTGAAC
363	hsa-miR-654-5p	5p	14	4.9	UGGUGGGCCGCAGAACAUGUGC	readtag_50191_x3	3	1.05	TGGTGGGCCGCAGAACATGTG
366	hsa-miR-889	3p	87	124.87	UUAAUAUCGGACAACCAUUGU	readtag_3200_x42	42	60.28	TTAATATCGGACAACCATTGT
367	hsa-miR-660	5p	598	209.2	UACCCAUUGCAUAUCGGAGUUG	readtag_981_x436	436	152.53	TACCCATTGCATATCGGAGTTGT
367	hsa-miR-92a	3p	253	363.12	UAUUGCACUUGUCCCGGCCUGU	readtag_780_x234	234	335.85	TATTGCACTTGTCCCGGCCTGTT
368	hsa-miR-92b*	5p	1	1.44	AGGGACGGGACGCGGUGCAGUG	readtag_169511_x1	1	1.44	AGGGACGGGACGCGGTGCAGT
369	hsa-miR-942	5p	3	5.17	UCUUCUCUGUUUUGGCCAUGUG	readtag_30091_x2	2	3.44	TTCTCTGTTTTGGCCATGTGT
370	hsa-miR-668	3p	3	1.05	UGUCACUCGGCUCGGCCCACUAC	readtag_57424_x3	3	1.05	ATGTCACTCGGCTCGGCCCACTACC
370	hsa-miR-95	3p	4	6.89	UUCAACGGGUAUUUAUUGAGCA	readtag_35776_x2	2	3.44	TTCAACGGGTATTTATTGAGC
370	hsa-miR-93	5p	1341	1924.69	CAAAGUGCUGUUCGUGCAGGUAG	readtag_253_x916	916	1314.7	CAAAGTGCTGTTCGTGCAGGTAG
371	hsa-miR-671-5p	5p	50	17.49	AGGAAGCCCUGGAGGGGCUGGAG	readtag_8333_x25	25	8.75	AGGAAGCCCTGGAGGGGCTGGAGG
373	hsa-miR-675	5p	7	2.45	UGGUGCGGAGAGGGCCCACAGUG	readtag_52526_x3	3	1.05	TGGTGCGGAGAGGGCCCACAGTG
374	hsa-miR-675*	3p	145	50.73	CUGUAUGCCCUCACCGCUCA	readtag_2510_x122	122	42.68	CTGTATGCCCTCACCGCTCAGC
375	hsa-miR-676*	5p	4	1.4	UCUUCAACCUCAGGACUUGCA	readtag_123622_x1	1	0.35	TCTTCAACCTCAGGACTTGCAG
376	hsa-miR-676	3p	1	0.35	CUGUCCUAAGGUUGUUGAGUU	readtag_153756_x1	1	0.35	GTCCTAAGGTTGTTGAGTT
377	hsa-miR-98	5p	297	426.27	UGAGGUAGUAAGUUGUAUUGUU	readtag_1095_x157	157	225.34	TGAGGTAGTAAGTTGTATTGTT
379	hsa-miR-708	5p	19	6.65	AAGGAGCUUACAAUCUAGCUGGG	readtag_18018_x9	9	3.15	AAGGAGCTTACAATCTAGCTGGG
380	hsa-miR-99b	5p	377	541.09	CACCCGUAGAACCGACCUUGCG	readtag_977_x179	179	256.91	CACCCGTAGAACCGACCTTGC
381	hsa-miR-744	5p	1064	372.22	UGCGGGGCUAGGGCUAACAGCA	readtag_746_x690	690	241.38	TGCGGGGCTAGGGCTAACAGC
384	hsa-miR-760	3p	1	0.35	CGGCUCUGGGUCUGUGGGGA	readtag_323966_x1	1	0.35	CGGCTCTGGGTCTGTGGGGA
386	hsa-miR-769-3p	3p	1	0.35	CUGGGAUCUCCGGGGUCUUGGUU	readtag_123610_x1	1	0.35	TGGGATCTCCGGGGTCTTGGTT
387	hsa-miR-874	3p	48	16.79	CUGCCCUGGCCCGAGGGACCGA	readtag_11688_x16	16	5.6	CTGCCCTGGCCCGAGGGACCGA
388	hsa-miR-876-5p	5p	2	0.7	UGGAUUUCUUUGUGAAUCACCA	readtag_202278_x1	1	0.35	TGGATTTCTTTGTGAATCA
389	hsa-miR-876-3p	3p	1	0.35	UGGUGGUUUACAAAGUAAUUCA	readtag_140846_x1	1	0.35	TGGTGGTTTACAAAGTAATTCA
390	hsa-miR-885-5p	5p	2	0.7	UCCAUUACACUACCCUGCCUCU	readtag_105630_x2	2	0.7	CTCCATTACACTACCCTGCCTCT
392	hsa-miR-887	3p	147	51.42	GUGAACGGGCGCCAUCCCGAGG	readtag_4367_x58	58	20.29	GTGAACGGGCGCCATCCCGAGGC
394	hsa-miR-92a-1*	5p	10	3.5	AGGUUGGGAUCGGUUGCAAUGCU	readtag_17159_x10	10	3.5	AGGTTGGGATCGGTTGCAATGCT
396	hsa-miR-92b	3p	40	13.99	UAUUGCACUCGUCCCGGCCUCC	readtag_7606_x28	28	9.8	TATTGCACTCGTCCCGGCCTCC
398	hsa-miR-93*	3p	11	3.85	ACUGCUGAGCUAGCACUUCCCG	readtag_24562_x6	6	2.1	ACTGCTGAGCTAGCACTTCCCG
399	hsa-miR-933	3p	1	0.35	UGUGCGCAGGGAGACCUCUCCC	readtag_329211_x1	1	0.35	TGTGCGCAGGGAGACCTCTCCC
400	hsa-miR-939	5p	1	0.35	UGGGGAGCUGAGGCUCUGGGGGUG	readtag_160078_x1	1	0.35	CCCTGGGGAGCTGAGGCTCTG
401	hsa-miR-940	3p	2	0.7	AAGGCAGGGCCCCCGCUCCCC	readtag_189110_x1	1	0.35	AAGGCAGGGCCCCCGCTCC
404	hsa-miR-96	5p	121	42.33	UUUGGCACUAGCACAUUUUUGCU	readtag_3037_x96	96	33.58	TTTGGCACTAGCACATTTTTGCT
406	hsa-miR-99a	5p	4561	1595.57	AACCCGUAGAUCCGAUCUUGUG	readtag_301_x2098	2098	733.94	AACCCGTAGATCCGATCTTGT
407	hsa-miR-99a*	3p	186	65.07	CAAGCUCGCUUCUAUGGGUCUG	readtag_2837_x104	104	36.38	CAAGCTCGCTTCTATGGGTCTGT
409	hsa-miR-99b*	3p	6	2.1	CAAGCUCGUGUCUGUGGGUCCG	readtag_49430_x3	3	1.05	CAAGCTCGTGTCTGTGGGTCCG
			1491858	768964

## Sheet: All  mirna-high ldl-c HCHF diet
Bin #	miRNA	Arm	Absolute count	Relative count	miRNA sequence	Most abundant
						Tag ID	Absolute count	Relative count	Tag sequence
1	hsa-let-7a	5p	283	60.35	UGAGGUAGUAGGUUGUAUAGUU	readtag_2769_x122	122	26.02	TGAGGTAGTAGGTTGTATAGTTTT
2	hsa-let-7a-2*	3p	1	0.85	CUGUACAGCCUCCUAGCUUUCC	readtag_156335_x1	1	0.85	CTGTACAGCCTCCTAGCTTTC
3	hsa-let-7b	5p	19652	4190.99	UGAGGUAGUAGGUUGUGUGGUU	readtag_117_x10478	10478	2234.54	TGAGGTAGTAGGTTGTGTGGTT
4	hsa-let-7b*	3p	91	19.41	CUAUACAACCUACUGCCUUCCC	readtag_4396_x64	64	13.65	CTATACAACCTACTGCCTTCC
5	hsa-let-7c	5p	15821	3373.99	UGAGGUAGUAGGUUGUAUGGUU	readtag_116_x10908	10908	2326.24	TGAGGTAGTAGGTTGTATGGTT
6	hsa-let-7c*	5p	3	0.64	UAGAGUUACACCCUGGGAGUUA	readtag_262587_x1	1	0.21	TAGAGTTACACCCTGGGAGT
7	hsa-let-7d	5p	4697	1001.68	AGAGGUAGUAGGUUGCAUAGUU	readtag_331_x2680	2680	571.54	AGAGGTAGTAGGTTGCATAGTT
8	hsa-let-7d*	3p	383	81.68	CUAUACGACCUGCUGCCUUUCU	readtag_1743_x232	232	49.48	CTATACGACCTGCTGCCTTTCT
9	hsa-let-7e	5p	2415	515.02	UGAGGUAGGAGGUUGUAUAGUU	readtag_535_x1373	1373	292.81	TGAGGTAGGAGGTTGTATAGTT
10	hsa-let-7e*	3p	32	6.82	CUAUACGGCCUCCUAGCUUUCC	readtag_10559_x19	19	4.05	CTATACGGCCTCCTAGCTTTCC
11	hsa-let-7f	5p	10012	2135.16	UGAGGUAGUAGAUUGUAUAGUU	readtag_145_x8499	8499	1812.5	TGAGGTAGTAGATTGTATAGTTT
12	hsa-let-7f-2*	3p	9	7.67	CUAUACAGUCUACUGUCUUUCC	readtag_21422_x4	4	3.41	CTATACAGTCTACTGTCTTTC
12	hsa-let-7f-1*	3p	37	7.89	CUAUACAAUCUAUUGCCUUCCC	readtag_9109_x23	23	4.9	CTATACAATCTATTGCCTTCC
14	hsa-let-7g	5p	53572	11424.8	UGAGGUAGUAGUUUGUACAGUU	readtag_47_x41717	41717	8896.58	TGAGGTAGTAGTTTGTACAGTT
15	hsa-let-7g*	3p	36	7.68	CUGUACAGGCCACUGCCUUGC	readtag_7755_x29	29	6.18	CTGTACAGGCCACTGCCTTGC
16	hsa-let-7i	5p	3364	717.41	UGAGGUAGUAGUUUGUGCUGUU	readtag_475_x1630	1630	347.61	TGAGGTAGTAGTTTGTGCTGTT
17	hsa-let-7i*	3p	112	23.89	CUGCGCAAGCUACUGCCUUGCU	readtag_4682_x59	59	12.58	CTGCGCAAGCTACTGCCTTGCT
17	hsa-miR-1	3p	58	120	UGGAAUGUAAAGAAGUAUGUAU	readtag_2034_x49	49	101.38	TGGAATGTAAAGAAGTATGTATT
18	hsa-miR-100	5p	3800	3240.44	AACCCGUAGAUCCGAACUUGUG	readtag_206_x1830	1830	1560.53	AACCCGTAGATCCGAACTTGT
20	hsa-miR-101*	5p	140	29.86	CAGUUAUCACAGUGCUGAUGCU	readtag_4960_x54	54	11.52	TCAGTTATCACAGTGCTGATG
20	hsa-miR-101	3p	4410	3760.61	UACAGUACUGUGAUAACUGAA	readtag_111_x4224	4224	3602	TACAGTACTGTGATAACTGAAGA
22	hsa-miR-103-2*	5p	2	4.14	AGCUUCUUUACAGUGCUGCCUUG	readtag_110419_x1	1	2.07	AGCTTCTTTACAGTGCTG
22	hsa-miR-103	3p	42	8.96	AGCAGCAUUGUACAGGGCUAUGA	readtag_6334_x39	39	8.32	AGCAGCATTGTACAGGGCTATGAAA
24	hsa-miR-106a	5p	3	0.64	AAAAGUGCUUACAGUGCAGGUAG	readtag_45107_x3	3	0.64	AAAGTGCTTACAGTGCAGGTAGC
24	hsa-miR-106b*	3p	21	43.45	CCGCACUGUGGGUACUUGCUGC	readtag_12288_x6	6	12.41	TACCGCACTGTGGGTACTTGCT
25	hsa-miR-106b	5p	7372	1572.15	UAAAGUGCUGACAGUGCAGAU	readtag_226_x4286	4286	914.03	TAAAGTGCTGACAGTGCAGATA
26	hsa-miR-10a	5p	3648	3110.82	UACCCUGUAGAUCCGAAUUUGUG	readtag_223_x1684	1684	1436.02	TACCCTGTAGATCCGAATTTGT
27	hsa-miR-107	3p	541	115.37	AGCAGCAUUGUACAGGGCUAUCA	readtag_1390_x318	318	67.82	AGCAGCATTGTACAGGGCTATCA
28	hsa-miR-10b	5p	96	198.63	UACCCUGUAGAACCGAAUUUGUG	readtag_1571_x68	68	140.69	TACCCTGTAGAACCGAATTTGT
29	hsa-miR-10a*	3p	98	20.9	CAAAUUCGUAUCUAGGGGAAUA	readtag_4269_x66	66	14.08	CAAATTCGTATCTAGGGGAAT
30	hsa-miR-1180	3p	4	3.41	UUUCCGGCUCGCGUGGGUGUGU	readtag_20533_x4	4	3.41	TTTCCGGCTCGCGTGGGTGTGT
31	hsa-miR-10b*	3p	2	0.43	ACAGAUUCGAUUCUAGGGGAAU	readtag_165528_x1	1	0.21	ACAGATTCGATTCTAGGGGAA
32	hsa-miR-122*	3p	1163	2406.28	AACGCCAUUAUCACACUAAAUA	readtag_305_x534	534	1104.86	AACGCCATTATCACACTAAAT
33	hsa-miR-1197	3p	3	0.64	UAGGACACAUGGUCUACUUCU	readtag_39742_x3	3	0.64	TAGGACACATGGTCTACTTCT
33	hsa-miR-1243	5p	1	0.85	AACUGGAUCAAUUAUAGGAGUG	readtag_123706_x1	1	0.85	AAACTGGATCAATTATAGGAGT
34	hsa-miR-1234	3p	1	2.07	UCGGCCUGACCACCCACCCCAC	readtag_99293_x1	1	2.07	CGGCCTGACCACCCACCCCACA
34	hsa-miR-1247	5p	3	2.56	ACCCGUCCCGUUCGUCCCCGGA	readtag_32645_x2	2	1.71	ACCCGTCCCGTTCGTCCCCGGA
34	hsa-miR-122	5p	300435	64070.8	UGGAGUGUGACAAUGGUGUUUG	readtag_14_x154444	154444	32936.8	TGGAGTGTGACAATGGTGTTTG
35	hsa-miR-1248	5p	1	0.85	ACCUUCUUGUAUAAGCACUGUGCUAAA	readtag_101973_x1	1	0.85	ACCTTCTTGTATAAGCACTGTG
36	hsa-miR-1226	3p	3	0.64	UCACCAGCCCUGUGUUCCCUAG	readtag_107686_x2	2	0.43	TCACCAGCCCTGTGTTCCCTAG
36	hsa-miR-125a-5p	5p	609	519.32	UCCCUGAGACCCUUUAACCUGUGA	readtag_784_x300	300	255.82	TCCCTGAGACCCTTTAACCTGT
37	hsa-miR-1251	5p	1	2.07	ACUCUAGCUGCCAAAGGCGCU	readtag_91324_x1	1	2.07	ACTCTAGCTGCCAAAGGCGCT
40	hsa-miR-125a-3p	3p	26	5.54	ACAGGUGAGGUUCUUGGGAGCC	readtag_13665_x14	14	2.99	ACAGGTGAGGTTCTTGGGAGC
41	hsa-miR-125b	5p	111	23.67	UCCCUGAGACCCUAACUUGUGA	readtag_4270_x66	66	14.08	TCCCTGAGACCCTAACTTGTGAT
42	hsa-miR-125b-1*	3p	35	7.46	ACGGGUUAGGCUCUUGGGAGCU	readtag_11474_x17	17	3.63	ACGGGTTAGGCTCTTGGGAGC
43	hsa-miR-125b-2*	3p	608	129.66	UCACAAGUCAGGCUCUUGGGAC	readtag_1737_x234	234	49.9	ACAAGTCAGGCTCTTGGGACC
44	hsa-miR-126*	5p	18772	4003.32	CAUUAUUACUUUUGGUACGCG	readtag_97_x13952	13952	2975.41	CATTATTACTTTTGGTACGCG
45	hsa-miR-1262	5p	3	6.21	AUGGGUGAAUUUGUAGAAGGAU	readtag_41704_x2	2	4.14	TGATGGGTGAATTTGTAGAAG
45	hsa-miR-126	3p	42017	8960.56	UCGUACCGUGAGUAAUAAUGCG	readtag_79_x23675	23675	5048.94	TCGTACCGTGAGTAATAATGCG
46	hsa-miR-127-5p	5p	79	163.45	CUGAAGCUCAGAGGGCUCUGAU	readtag_2194_x44	44	91.04	CTGAAGCTCAGAGGGCTCTGAT
47	hsa-miR-1274b	5p	1	0.85	UCCCUGUUCGGGCGCCA	readtag_64335_x1	1	0.85	CGTCCCTGTTCGGGCGCCA
47	hsa-miR-127-3p	3p	633	1309.7	UCGGAUCCGUCUGAGCUUGGCU	readtag_408_x360	360	744.85	TCGGATCCGTCTGAGCTTGGC
49	hsa-miR-1271	5p	22	4.69	CUUGGCACCUAGCAAGCACUCA	readtag_16057_x11	11	2.35	CTTGGCACCTAGCAAGCACTCA
50	hsa-miR-1277	3p	76	16.21	UACGUAGAUAUAUAUGUAUUUU	readtag_5198_x51	51	10.88	TACGTAGATATATATGTATTTT
51	hsa-miR-128	3p	111	23.67	UCACAGUGAACCGGUCUCUUU	readtag_3256_x97	97	20.69	TCACAGTGAACCGGTCTCTTTT
52	hsa-miR-1296	5p	98	20.9	UUAGGGCCCUGGCUCCAUCUCC	readtag_4383_x64	64	13.65	TTAGGGCCCTGGCTCCATCTCC
53	hsa-miR-1301	3p	24	5.12	UUGCAGCUGCCUGGGAGUGACUUC	readtag_22361_x7	7	1.49	TTGCAGCTGCCTGGGAGTGACTTC
54	hsa-miR-1307	3p	709	151.2	ACUCGGCGUGGCGUCGGUCGUG	readtag_1290_x352	352	75.07	ACTCGGCGTGGCGTCGGTCGTGG
55	hsa-miR-130b*	5p	2	0.43	ACUCUUUCCCUGUUGCACUAC	readtag_94765_x2	2	0.43	ACTCTTTCCCTGTTGCACTACT
56	hsa-miR-130b	3p	152	32.42	CAGUGCAAUGAUGAAAGGGCAU	readtag_3421_x90	90	19.19	CAGTGCAATGATGAAAGGGCAT
57	hsa-miR-132*	5p	8	1.71	ACCGUGGCUUUCGAUUGUUACU	readtag_75393_x2	2	0.43	ACCGTGGCTTTCGATTGTTA
57	hsa-miR-132	3p	12	24.83	UAACAGUCUACAGCCAUGGUCG	readtag_7412_x10	10	20.69	TAACAGTCTACAGCCATGGTCG
59	hsa-miR-133b	3p	67	14.29	UUUGGUCCCCUUCAACCAGCUA	readtag_4545_x61	61	13.01	TTTGGTCCCCTTCAACCAGCTA
59	hsa-miR-134	5p	20	41.38	UGUGACUGGUUGACCAGAGGGG	readtag_8803_x9	9	18.62	TGTGACTGGTTGACCAGAGGGG
61	hsa-miR-135b	5p	33	7.04	UAUGGCUUUUCAUUCCUAUGUGA	readtag_10733_x19	19	4.05	TATGGCTTTTCATTCCTATGTGA
62	hsa-miR-136	5p	2621	558.96	ACUCCAUUUGUUUUGAUGAUGGA	readtag_478_x1616	1616	344.63	ACTCCATTTGTTTTGATGATGG
63	hsa-miR-136*	3p	1427	304.32	CAUCAUCGUCUCAAAUGAGUCU	readtag_941_x550	550	117.29	CATCATCGTCTCAAATGAGTCT
64	hsa-miR-137	3p	14	2.99	UUAUUGCUUAAGAAUACGCGUAG	readtag_17393_x10	10	2.13	TTATTGCTTAAGAATACGCGTAG
65	hsa-miR-138	5p	1	0.21	AGCUGGUGUUGUGAAUCAGGCCG	readtag_276262_x1	1	0.21	AGCTGGTGTTGTGAATCAGGCCGTTG
66	hsa-miR-139-5p	5p	1523	324.8	UCUACAGUGCACGUGUCUCCAG	readtag_758_x784	784	167.2	TCTACAGTGCACGTGTCTCCAGT
67	hsa-miR-139-3p	3p	475	101.3	GGAGACGCGGCCCUGUUGGAGU	readtag_1435_x304	304	64.83	TGGAGACGCGGCCCTGTTGGA
68	hsa-miR-140-5p	5p	1204	256.77	CAGUGGUUUUACCCUAUGGUAG	readtag_681_x946	946	201.74	CAGTGGTTTTACCCTATGGTAG
68	hsa-miR-140-3p	3p	2360	4882.91	UACCACAGGGUAGAACCACGG	readtag_210_x867	867	1793.85	TACCACAGGGTAGAACCACGGA
70	hsa-miR-141*	5p	3	0.64	CAUCUUCCAGUACAGUGUUGGA	readtag_43092_x3	3	0.64	CATCTTCCAGTACAGTGTTGGA
71	hsa-miR-141	3p	652	139.05	UAACACUGUCUGGUAAAGAUGG	readtag_1509_x285	285	60.78	TAACACTGTCTGGTAAAGATGGC
71	hsa-miR-143	3p	39602	33770.4	UGAGAUGAAGCACUGUAGCUC	readtag_18_x26051	26051	22214.9	TGAGATGAAGCACTGTAGCT
72	hsa-miR-142-5p	5p	2326	496.04	CAUAAAGUAGAAAGCACUACU	readtag_703_x901	901	192.15	CATAAAGTAGAAAGCACTACT
73	hsa-miR-142-3p	3p	32736	6981.29	UGUAGUGUUUCCUACUUUAUGGA	readtag_129_x9504	9504	2026.83	TGTAGTGTTTCCTACTTTATGGA
74	hsa-miR-143*	5p	316	67.39	GGUGCAGUGCUGCAUCUCUGGU	readtag_1775_x226	226	48.2	GGTGCAGTGCTGCATCTCTGG
74	hsa-miR-145	5p	1643	1401.06	GUCCAGUUUUCCCAGGAAUCCCU	readtag_354_x870	870	741.89	GTCCAGTTTTCCCAGGAATCCCT
75	hsa-miR-145*	3p	47	40.08	GGAUUCCUGGAAAUACUGUUCU	readtag_7034_x16	16	13.64	ATTCCTGGAAATACTGTTCT
76	hsa-miR-146a	5p	352	300.17	UGAGAACUGAAUUCCAUGGGUU	readtag_1000_x215	215	183.34	TGAGAACTGAATTCCATGGGTT
76	hsa-miR-144*	5p	3716	792.48	GGAUAUCAUCAUAUACUGUAAG	readtag_460_x1699	1699	362.33	GGATATCATCATATACTGTAAGT
77	hsa-miR-144	3p	1948	415.43	UACAGUAUAGAUGAUGUACU	readtag_553_x1311	1311	279.58	TACAGTATAGATGATGTACT
78	hsa-miR-148a*	5p	316	269.47	AAAGUUCUGAGACACUCCGACU	readtag_1072_x196	196	167.14	AAAGTTCTGAGACACTCCGACT
81	hsa-miR-146b-5p	5p	7010	1494.95	UGAGAACUGAAUUCCAUAGGCU	readtag_286_x3055	3055	651.51	TGAGAACTGAATTCCATAGGCTGT
82	hsa-miR-148b*	5p	2	4.14	AAGUUCUGUUAUACACUCAGGC	readtag_54981_x1	1	2.07	TCTGTTATACACTCAGGCT
83	hsa-miR-148a	3p	819564	174780	UCAGUGCACUACAGAACUUUGU	readtag_3_x700482	700482	149385	TCAGTGCACTACAGAACTTTGT
85	hsa-miR-148b	3p	6714	1431.83	UCAGUGCAUCACAGAACUUUGU	readtag_203_x5124	5124	1092.75	TCAGTGCATCACAGAACTTTGT
86	hsa-miR-149	5p	63	13.44	UCUGGCUCCGUGUCUUCACUCCC	readtag_8848_x24	24	5.12	TCTGGCTCCGTGTCTTCACTCCC
86	hsa-miR-151-3p	3p	659	561.96	CUAGACUGAAGCUCCUUGAGG	readtag_534_x493	493	420.4	CTAGACTGAAGCTCCTTGAGGA
87	hsa-miR-150	5p	716	152.69	UCUCCCAACCCUUGUACCAGUG	readtag_1009_x496	496	105.78	TCTCCCAACCCTTGTACCAGTG
88	hsa-miR-150*	3p	5	1.07	CUGGUACAGGCCUGGGGGACAG	readtag_35652_x4	4	0.85	CTGGTACAGGCCTGGGGGACA
89	hsa-miR-151-5p	5p	163	34.76	UCGAGGAGCUCACAGUCUAGU	readtag_2299_x156	156	33.27	TCGAGGAGCTCACAGTCTAGTAT
91	hsa-miR-152	3p	13108	2795.42	UCAGUGCAUGACAGAACUUGG	readtag_106_x12142	12142	2589.41	TCAGTGCATGACAGAACTTGG
92	hsa-miR-154	5p	203	43.29	UAGGUUAUCCGUGUUGCCUUCG	readtag_2031_x186	186	39.67	TAGGTTATCCGTGTTGCCTTCG
93	hsa-miR-154*	3p	91	19.41	AAUCAUACACGGUUGACCUAUU	readtag_3467_x88	88	18.77	AATCATACACGGTTGACCTATT
94	hsa-miR-155	5p	366	78.05	UUAAUGCUAAUCGUGAUAGGGGU	readtag_3488_x88	88	18.77	TTAATGCTAATCGTGATAGGGGT
95	hsa-miR-16	5p	53	45.2	UAGCAGCACGUAAAUAUUGGCG	readtag_4686_x28	28	23.88	TAGCAGCACGTAAATATTGGCGTT
95	hsa-miR-15a	5p	5366	1144.35	UAGCAGCACAUAAUGGUUUGUG	readtag_370_x2260	2260	481.97	TAGCAGCACATAATGGTTTGTGGA
96	hsa-miR-15a*	3p	9	1.92	CAGGCCAUAUUGUGCUGCCUCA	readtag_28993_x5	5	1.07	CAGGCCATATTGTGCTGCCTCA
96	hsa-miR-15b*	3p	10	20.69	CGAAUCAUUAUUUGCUGCUCUA	readtag_15908_x4	4	8.28	CGAATCATTATTTGCTGCTCTA
97	hsa-miR-15b	5p	1208	257.62	UAGCAGCACAUCAUGGUUUACA	readtag_792_x737	737	157.17	TAGCAGCACATCATGGTTTACA
100	hsa-miR-181a*	3p	1	0.85	ACCAUCGACCGUUGAUUGUACC	readtag_65147_x1	1	0.85	CATCGACCGTTGATTGTAC
100	hsa-miR-16-1*	3p	39	8.32	CCAGUAUUAACUGUGCUGCUGA	readtag_7112_x33	33	7.04	CCAGTATTAACTGTGCTGCTGA
101	hsa-miR-16-2*	3p	69	14.71	CCAAUAUUACUGUGCUGCUUUA	readtag_7764_x29	29	6.18	ACCAATATTACTGTGCTGCT
102	hsa-miR-17	5p	4693	1000.83	CAAAGUGCUUACAGUGCAGGUAG	readtag_264_x3410	3410	727.22	CAAAGTGCTTACAGTGCAGGTAG
103	hsa-miR-17*	3p	431	91.92	ACUGCAGUGAAGGCACUUGUAG	readtag_1331_x337	337	71.87	ACTGCAGTGAAGGCACTTGTAG
104	hsa-miR-181a	5p	2	0.43	AACAUUCAACGCUGUCGGUGAGU	readtag_88196_x2	2	0.43	TGAACATTCAACGCTGTCGGTGA
104	hsa-miR-181d	5p	5	4.26	AACAUUCAUUGUUGUCGGUGGGU	readtag_27637_x3	3	2.56	AACATTCATTGTTGTCGGTGGGT
105	hsa-miR-181a-2*	3p	130	27.72	ACCACUGACCGUUGACUGUACC	readtag_4619_x60	60	12.8	ACCACTGACCGTTGACTGTACC
106	hsa-miR-182*	3p	2	1.71	UGGUUCUAGACUUGCCAACUA	readtag_43440_x2	2	1.71	GGTGGTTCTAGACTTGCCAACT
106	hsa-miR-181b	5p	42	8.96	AACAUUCAUUGCUGUCGGUGGGU	readtag_6088_x41	41	8.74	AACATTCATTGCTGTCGGTGGGTTT
106	hsa-miR-182	5p	18	37.24	UUUGGCAAUGGUAGAACUCACACU	readtag_6552_x12	12	24.83	TTTGGCAATGGTAGAACTCACACT
107	hsa-miR-181c	5p	63	13.44	AACAUUCAACCUGUCGGUGAGU	readtag_9051_x24	24	5.12	AACATTCAACCTGTCGGTGAGT
110	hsa-miR-183	5p	61	13.01	UAUGGCACUGGUAGAAUUCACU	readtag_6316_x39	39	8.32	TATGGCACTGGTAGAATTCACT
111	hsa-miR-183*	3p	1	0.21	GUGAAUUACCGAAGGGCCAUAA	readtag_218706_x1	1	0.21	TGAATTACCGAAGGGCCATAAA
112	hsa-miR-184	3p	2	0.43	UGGACGGAGAACUGAUAAGGGU	readtag_253326_x1	1	0.21	TGGACGGAGAACTGATAAGG
113	hsa-miR-188-3p	3p	1	2.07	CUCCCACAUGCAGGGUUUGCA	readtag_103100_x1	1	2.07	CTCCCACATGCAGGGTTTGC
113	hsa-miR-185	5p	1860	396.66	UGGAGAGAAAGGCAGUUCCUGA	readtag_507_x1472	1472	313.92	TGGAGAGAAAGGCAGTTCCTGA
114	hsa-miR-185*	3p	41	8.74	AGGGGCUGGCUUUCCUCUGGUC	readtag_7060_x33	33	7.04	CAGGGGCTGGCTTTCCTCTGGT
115	hsa-miR-186	5p	8625	1839.37	CAAAGAAUUCUCCUUUUGGGCU	readtag_214_x4614	4614	983.98	CAAAGAATTCTCCTTTTGGGCT
116	hsa-miR-187*	5p	2	0.43	GGCUACAACACAGGACCCGGGC	readtag_278579_x1	1	0.21	GGCTACAACACAGGACCCGGGC
116	hsa-miR-190	5p	86	177.94	UGAUAUGUUUGAUAUAUUAGGU	readtag_3175_x28	28	57.93	TGATATGTTTGATATATTAGG
117	hsa-miR-18a*	3p	1	0.85	ACUGCCCUAAGUGCUCCUUCUGG	readtag_183612_x1	1	0.85	ACTGCCCTAAGTGCTCCTTCT
117	hsa-miR-190b	5p	2	4.14	UGAUAUGUUUGAUAUUGGGUU	readtag_54004_x1	1	2.07	TGATATGTTTGATATTGGGTTG
117	hsa-miR-187	3p	181	38.6	UCGUGUCUUGUGUUGCAGCCGG	readtag_3961_x73	73	15.57	TCGTGTCTTGTGTTGCAGCCGGA
118	hsa-miR-188-5p	5p	108	23.03	CAUCCCUUGCAUGGUGGAGGG	readtag_5582_x46	46	9.81	CATCCCTTGCATGGTGGAGGG
120	hsa-miR-18a	5p	852	181.7	UAAGGUGCAUCUAGUGCAGAUAG	readtag_1226_x378	378	80.61	TAAGGTGCATCTAGTGCAGATAG
122	hsa-miR-18b	5p	1	0.21	UAAGGUGCAUCUAGUGCAGUUAG	readtag_265752_x1	1	0.21	TAAGGTGCATCTAGTGCAGTTAG
122	hsa-miR-192	5p	94284	80400.3	CUGACCUAUGAAUUGACAGCC	readtag_21_x19585	19585	16701	CTGACCTATGAATTGACAGCC
123	hsa-miR-192*	3p	122	104.04	CUGCCAAUUCCAUAGGUCACAG	readtag_2672_x58	58	49.46	CTGCCAATTCCATAGGTCACAG
125	hsa-miR-191*	3p	7	1.49	GCUGCGCUUGGAUUUCGUCCCC	readtag_90337_x2	2	0.43	GCTGCGCTTGGATTTCGTCC
128	hsa-miR-193a-5p	5p	620	132.22	UGGGUCUUUGCGGGCGAGAUGA	readtag_990_x511	511	108.98	TGGGTCTTTGCGGGCGAGATGA
128	hsa-miR-194	5p	10504	8957.25	UGUAACAGCAACUCCAUGUGGA	readtag_49_x10014	10014	8539.4	TGTAACAGCAACTCCATGTGGAA
129	hsa-miR-193a-3p	3p	1448	308.8	AACUGGCCUACAAAGUCCCAGU	readtag_615_x1117	1117	238.21	AACTGGCCTACAAAGTCCCAGT
130	hsa-miR-193b*	5p	150	31.99	CGGGGUUUUGAGGGCGAGAUGA	readtag_2937_x112	112	23.89	CGGGGTTTTGAGGGCGAGATGA
131	hsa-miR-193b	3p	7006	1494.1	AACUGGCCCUCAAAGUCCCGCU	readtag_263_x3428	3428	731.06	AACTGGCCCTCAAAGTCCCGCT
133	hsa-miR-196a*	3p	1	0.85	CGGCAACAAGAAACUGCCUGAG	readtag_63620_x1	1	0.85	TCGGCAACAAGAAACTGCCTGA
133	hsa-miR-194*	3p	186	39.67	CCAGUGGGGCUGCUGUUAUCUG	readtag_2602_x132	132	28.15	CCAGTGGGGCTGCTGTTATCTG
134	hsa-miR-195	5p	2869	611.84	UAGCAGCACAGAAAUAUUGGC	readtag_480_x1600	1600	341.22	TAGCAGCACAGAAATATTGGCA
135	hsa-miR-195*	3p	17	3.63	CCAAUAUUGGCUGUGCUGCUCC	readtag_17688_x10	10	2.13	CCAATATTGGCTGTGCTGCTCCA
136	hsa-miR-196a	5p	2	0.43	UAGGUAGUUUCAUGUUGUUGGG	readtag_100549_x2	2	0.43	TAGGTAGTTTCATGTTGTTGGGA
136	hsa-miR-199a-3p	3p	2	1.71	ACAGUAGUCUGCACAUUGGUUA	readtag_34569_x2	2	1.71	ACAGTAGTCTGCACATTGGTTAGA
137	hsa-miR-196b	5p	3	0.64	UAGGUAGUUUCCUGUUGUUGGG	readtag_229702_x1	1	0.21	TAGGTAGTTTCCTGTTGTTGGGA
138	hsa-miR-197	3p	1302	277.66	UUCACCACCUUCUCCACCCAGC	readtag_610_x1129	1129	240.77	TTCACCACCTTCTCCACCCAGC
139	hsa-miR-198	5p	1	0.21	GGUCCAGAGGGGAGAUAGGUUC	readtag_154741_x1	1	0.21	ATTGGTCCAGAGGGGAGATAGGT
140	hsa-miR-199a-5p	5p	1	0.21	CCCAGUGUUCAGACUACCUGUUC	readtag_146295_x1	1	0.21	ACCCAGTGTTCAGACTACCTGTT
142	hsa-miR-199b-5p	5p	112	23.89	CCCAGUGUUUAGACUAUCUGUUC	readtag_5303_x49	49	10.45	CCCAGTGTTTAGACTATCTGTTC
142	hsa-miR-203	3p	12	24.83	GUGAAAUGUUUAGGACCACUAG	readtag_17360_x4	4	8.28	TGAAATGTTTAGGACCACTAG
143	hsa-miR-200b*	5p	2	1.71	CAUCUUACUGGGCAGCAUUGGA	readtag_46661_x2	2	1.71	CATCTTACTGGGCAGCATTGGA
143	hsa-miR-19a*	5p	10	2.13	AGUUUUGCAUAGUUGCACUACA	readtag_38635_x4	4	0.85	TAGTTTTGCATAGTTGCACT
144	hsa-miR-206	3p	283	585.54	UGGAAUGUAAGGAAGUGUGUGG	readtag_668_x207	207	428.29	TGGAATGTAAGGAAGTGTGTGG
144	hsa-miR-19a	3p	2804	597.98	UGUGCAAAUCUAUGCAAAACUGA	readtag_382_x2149	2149	458.3	TGTGCAAATCTATGCAAAACTGA
145	hsa-miR-19b-1*	5p	61	13.01	AGUUUUGCAGGUUUGCAUCCAGC	readtag_4942_x54	54	11.52	AGTTTTGCAGGTTTGCATCCAGC
146	hsa-miR-202	3p	1	0.85	AGAGGUAUAGGGCAUGGGAA	readtag_52409_x1	1	0.85	AAGAGGTATAGGGCATGGGAAA
146	hsa-miR-19b	3p	20	4.27	UGUGCAAAUCCAUGCAAAACUGA	readtag_10722_x19	19	4.05	TGTGCAAATCCATGCAAAACTGAT
147	hsa-miR-200a*	5p	6	1.28	CAUCUUACCGGACAGUGCUGGA	readtag_28477_x5	5	1.07	CATCTTACCGGACAGTGCTGGA
148	hsa-miR-200a	3p	605	129.02	UAACACUGUCUGGUAACGAUGU	readtag_1246_x367	367	78.27	TAACACTGTCTGGTAACGATGTT
150	hsa-miR-200b	3p	404	86.16	UAAUACUGCCUGGUAAUGAUGA	readtag_1788_x224	224	47.77	TAATACTGCCTGGTAATGATGA
151	hsa-miR-200c	3p	668	142.46	UAAUACUGCCGGGUAAUGAUGGA	readtag_1038_x482	482	102.79	TAATACTGCCGGGTAATGATGGA
153	hsa-miR-204	5p	134	28.58	UUCCCUUUGUCAUCCUAUGCCU	readtag_3453_x88	88	18.77	TTCCCTTTGTCATCCTATGCCT
155	hsa-miR-215	5p	25	51.73	AUGACCUAUGAAUUGACAGAC	readtag_4402_x19	19	39.31	TGACCTATGAATTGACAGA
155	hsa-miR-20a	5p	9952	2122.37	UAAAGUGCUUAUAGUGCAGGUAG	readtag_146_x8254	8254	1760.25	TAAAGTGCTTATAGTGCAGGTAG
156	hsa-miR-211	5p	7	5.97	UUCCCUUUGUCAUCCUUCGCCU	readtag_16986_x5	5	4.26	TTCCCTTTGTCATCCTTCGCCT
156	hsa-miR-20a*	3p	115	24.52	ACUGCAUUAUGAGCACUUAAAG	readtag_5298_x49	49	10.45	ACTGCATTATGAGCACTTAAAGT
157	hsa-miR-20b	5p	14	2.99	CAAAGUGCUCAUAGUGCAGGUAG	readtag_16322_x11	11	2.35	CAAAGTGCTCATAGTGCAGGTAG
158	hsa-miR-21	5p	329636	70298.3	UAGCUUAUCAGACUGAUGUUGA	readtag_13_x155666	155666	33197.4	TAGCTTATCAGACTGATGTTGA
159	hsa-miR-21*	3p	115	24.52	CAACACCAGUCGAUGGGCUGU	readtag_4241_x67	67	14.29	CAACACCAGTCGATGGGCTGTC
159	hsa-miR-22*	5p	215	444.84	AGUUCUUCAGUGGCAAGCUUUA	readtag_1107_x107	107	221.39	AGTTCTTCAGTGGCAAGCTTT
160	hsa-miR-210	3p	363	77.41	CUGUGCGUGUGACAGCGGCUGA	readtag_1641_x255	255	54.38	CTGTGCGTGTGACAGCGGCTGA
162	hsa-miR-217	5p	1	0.85	UACUGCAUCAGGAACUGAUUGGA	readtag_146401_x1	1	0.85	TACTGCATCAGGAACTGATTGG
162	hsa-miR-2114	5p	5	1.07	UAGUCCCUUCCUUGAAGCGGUC	readtag_72145_x2	2	0.43	TAGTCCCTTCCTTGAAGCGGTC
163	hsa-miR-212	3p	9	1.92	UAACAGUCUCCAGUCACGGCC	readtag_27311_x5	5	1.07	TAACAGTCTCCAGTCACGGCC
164	hsa-miR-214*	5p	122	26.02	UGCCUGUCUACACUUGCUGUGC	readtag_3307_x95	95	20.26	TGCCTGTCTACACTTGCTGTGC
165	hsa-miR-214	3p	71	15.14	ACAGCAGGCACAGACAGGCAGU	readtag_8883_x24	24	5.12	ACAGCAGGCACAGACAGGCAGT
167	hsa-miR-222*	5p	1	0.85	CUCAGUAGCCAGUGUAGAUCCU	readtag_155220_x1	1	0.85	GGCTCAGTAGCCAGTGTA
167	hsa-miR-216a	5p	4	0.85	UAAUCUCAGCUGGCAACUGUGA	readtag_38913_x4	4	0.85	TAATCTCAGCTGGCAACTGTGA
168	hsa-miR-216b	5p	1	0.21	AAAUCUCUGCAGGCAAAUGUGA	readtag_110621_x1	1	0.21	AAATCTCTGCAGGCAAATGTGA
170	hsa-miR-218-1*	3p	2	0.43	AUGGUUCCGUCAAGCACCAUGG	readtag_55110_x2	2	0.43	CATGGTTCCGTCAAGCACCATG
171	hsa-miR-224	5p	2	1.71	CAAGUCACUAGUGGUUCCGUU	readtag_59555_x1	1	0.85	CAAGTCACTAGTGGTTCCGTTTAG
171	hsa-miR-23b*	5p	1	2.07	UGGGUUCCUGGCAUGCUGAUUU	readtag_114239_x1	1	2.07	TTGGGTTCCTGGCATGCTGATT
172	hsa-miR-22	3p	16727	3567.2	AAGCUGCCAGUUGAAGAACUGU	readtag_94_x14878	14878	3172.89	AAGCTGCCAGTTGAAGAACTGT
173	hsa-miR-221*	5p	46	9.81	ACCUGGCAUACAAUGUAGAUUU	readtag_12605_x15	15	3.2	ACCTGGCATACAATGTAGATTTCTG
174	hsa-miR-221	3p	316	67.39	AGCUACAUUGUCUGCUGGGUUUC	readtag_2453_x143	143	30.5	AGCTACATTGTCTGCTGGGTTT
175	hsa-miR-222	3p	187	39.88	AGCUACAUCUGGCUACUGGGU	readtag_3859_x76	76	16.21	AGCTACATCTGGCTACTGGGT
176	hsa-miR-223*	5p	4	0.85	CGUGUAUUUGACAAGCUGAGUU	readtag_55521_x2	2	0.43	CGTGTATTTGACAAGCTGAGTTGG
176	hsa-miR-23b	3p	3228	2752.66	AUCACAUUGCCAGGGAUUACC	readtag_248_x1398	1398	1192.14	ATCACATTGCCAGGGATTACC
177	hsa-miR-23c	3p	2	1.71	AUCACAUUGCCAGUGAUUACCC	readtag_120243_x1	1	0.85	ATCACATTGCCAGTGATTAC
177	hsa-miR-223	3p	591	126.04	UGUCAGUUUGUCAAAUACCCCA	readtag_1687_x244	244	52.04	TGTCAGTTTGTCAAATACCCCA
178	hsa-miR-224*	3p	1	0.21	AAAAUGGUGCCCUAGUGACUACA	readtag_271881_x1	1	0.21	AAATGGTGCCCTAGTGACTACA
179	hsa-miR-2355-5p	5p	1	0.21	AUCCCCAGAUACAAUGGACAA	readtag_263241_x1	1	0.21	ATCCCCAGATACAATGGACAAT
180	hsa-miR-2355-3p	3p	5	1.07	AUUGUCCUUGCUGUUUGGAGAU	readtag_239856_x1	1	0.21	TGTCCTTGCTGTTTGGAGATAA
181	hsa-miR-23a*	5p	1	0.21	GGGGUUCCUGGGGAUGGGAUUU	readtag_308810_x1	1	0.21	GGGGTTCCTGGGGATGGGATTT
182	hsa-miR-23a	3p	10543	2248.4	AUCACAUUGCCAGGGAUUUCC	readtag_236_x3860	3860	823.18	ATCACATTGCCAGGGATTTCCA
183	hsa-miR-26a-1*	3p	2	1.71	CCUAUUCUUGGUUACUUGCACG	readtag_44866_x2	2	1.71	CCTATTCTTGGTTACTTGCACG
184	hsa-miR-26a-2*	3p	9	7.67	CCUAUUCUUGAUUACUUGUUUC	readtag_16402_x5	5	4.26	CCTATTCTTGATTACTTGTTTC
185	hsa-miR-24-1*	5p	241	51.4	UGCCUACUGAGCUGAUAUCAGU	readtag_2756_x123	123	26.23	GTGCCTACTGAGCTGATATCAGT
186	hsa-miR-24	3p	58	12.37	UGGCUCAGUUCAGCAGGAACAG	readtag_5840_x43	43	9.17	GCTCAGTTCAGCAGGAACAGGA
187	hsa-miR-24-2*	5p	130	27.72	UGCCUACUGAGCUGAAACACAG	readtag_8861_x24	24	5.12	GTGCCTACTGAGCTGAAACACA
188	hsa-miR-25*	5p	1	0.21	AGGCGGAGACUUGGGCAAUUG	readtag_147866_x1	1	0.21	AGGCGGAGACTTGGGCAATTGCT
189	hsa-miR-25	3p	3385	721.89	CAUUGCACUUGUCUCGGUCUGA	readtag_299_x2946	2946	628.26	CATTGCACTTGTCTCGGTCTGA
190	hsa-miR-26a	5p	8	1.71	UUCAAGUAAUCCAGGAUAGGCU	readtag_37709_x4	4	0.85	TTCAAGTAATCCAGGATAGGCTGTT
192	hsa-miR-28-3p	3p	359	306.14	CACUAGAUUGUGAGCUCCUGGA	readtag_943_x234	234	199.54	CACTAGATTGTGAGCTCCTGGA
193	hsa-miR-26b	5p	44325	9452.76	UUCAAGUAAUUCAGGAUAGGU	readtag_62_x31271	31271	6668.86	TTCAAGTAATTCAGGATAGGTT
194	hsa-miR-26b*	3p	83	17.7	CCUGUUCUCCAUUACUUGGCUC	readtag_5666_x45	45	9.6	CCTGTTCTCCATTACTTGGCT
195	hsa-miR-299-3p	3p	1	0.85	UAUGUGGGAUGGUAAACCGCUU	readtag_153551_x1	1	0.85	TATGTGGGATGGTAAACCG
195	hsa-miR-27a*	5p	25	5.33	AGGGCUUAGCUGCUUGUGAGCA	readtag_10160_x20	20	4.27	AGGGCTTAGCTGCTTGTGAGCA
196	hsa-miR-27a	3p	8526	1818.26	UUCACAGUGGCUAAGUUCCGC	readtag_190_x5395	5395	1150.54	TTCACAGTGGCTAAGTTCCGC
197	hsa-miR-27b*	5p	105	22.39	AGAGCUUAGCUGAUUGGUGAAC	readtag_6224_x40	40	8.53	AGAGCTTAGCTGATTGGTGAAC
198	hsa-miR-27b	3p	34591	7376.89	UUCACAGUGGCUAAGUUCUGC	readtag_85_x19501	19501	4158.79	TTCACAGTGGCTAAGTTCTGC
199	hsa-miR-28-5p	5p	4205	896.76	AAGGAGCUCACAGUCUAUUGAG	readtag_335_x2639	2639	562.79	AAGGAGCTCACAGTCTATTGAG
201	hsa-miR-296-3p	3p	1	0.21	GAGGGUUGGGUGGAGGCUCUCC	readtag_230700_x1	1	0.21	AGGGTTGGGTGGAGGCTCT
202	hsa-miR-299-5p	5p	893	190.44	UGGUUUACCGUCCCACAUACAU	readtag_1044_x478	478	101.94	TGGTTTACCGTCCCACATACA
203	hsa-miR-29a*	5p	94	20.05	ACUGAUUUCUUUUGGUGUUCAG	readtag_5869_x43	43	9.17	ACTGATTTCTTTTGGTGTTCAGA
204	hsa-miR-302a*	5p	1	0.85	ACUUAAACGUGGAUGUACUUGCU	readtag_126110_x1	1	0.85	TAAACGTGGATGTACTTGCTTT
204	hsa-miR-29a	3p	24023	5123.15	UAGCACCAUCUGAAAUCGGUUA	readtag_103_x12629	12629	2693.26	TAGCACCATCTGAAATCGGTT
205	hsa-miR-3065-3p	3p	1	0.85	UCAGCACCAGGAUAUUGUUGGAG	readtag_167190_x1	1	0.85	TCAGCACCAGGATATTGTTGGA
205	hsa-miR-29b-1*	5p	9	1.92	GCUGGUUUCAUAUGGUGGUUUAGA	readtag_39212_x3	3	0.64	GCTGGTTTCATATGGTGGTTTAG
206	hsa-miR-29b	3p	57	12.16	UAGCACCAUUUGAAAUCAGUGUU	readtag_4864_x55	55	11.73	TAGCACCATTTGAAATCAGTGTTT
207	hsa-miR-29b-2*	5p	74	15.78	CUGGUUUCACAUGGUGGCUUAG	readtag_5302_x49	49	10.45	CTGGTTTCACATGGTGGCTTAGA
207	hsa-miR-30a	5p	30006	25587.5	UGUAAACAUCCUCGACUGGAAG	readtag_23_x18444	18444	15728	TGTAAACATCCTCGACTGGAAGC
208	hsa-miR-29c*	5p	307	65.47	UGACCGAUUUCUCCUGGUGUUC	readtag_3313_x95	95	20.26	TGACCGATTTCTCCTGGTGTT
208	hsa-miR-30a*	3p	1359	1158.88	CUUUCAGUCGGAUGUUUGCAGC	readtag_484_x563	563	480.1	CTTTCAGTCGGATGTTTGCAGC
209	hsa-miR-29c	3p	8954	1909.53	UAGCACCAUUUGAAAUCGGUUA	readtag_229_x4082	4082	870.53	TAGCACCATTTGAAATCGGTT
210	hsa-miR-301a	3p	133	28.36	CAGUGCAAUAGUAUUGUCAAAGC	readtag_3478_x88	88	18.77	CAGTGCAATAGTATTGTCAAAGC
211	hsa-miR-301b	3p	3	0.64	CAGUGCAAUGAUAUUGUCAAAGC	readtag_39660_x3	3	0.64	CAGTGCAATGATATTGTCAAAGC
211	hsa-miR-30c	5p	5	4.26	UGUAAACAUCCUACACUCUCAGC	readtag_30578_x2	2	1.71	CTGTAAACATCCTACACTCTCAGCT
213	hsa-miR-3074	3p	1	0.21	GAUAUCAGCUCAGUAGGCACCG	readtag_268160_x1	1	0.21	TGATATCAGCTCAGTAGGCAC
214	hsa-miR-30d	5p	24524	20912.8	UGUAAACAUCCCCGACUGGAAG	readtag_35_x13817	13817	11782.4	TGTAAACATCCCCGACTGGAAGC
216	hsa-miR-32*	3p	5	10.35	CAAUUUAGUGUGUGUGAUAUUU	readtag_13922_x5	5	10.35	CAATTTAGTGTGTGTGATATT
216	hsa-miR-30b	5p	39301	8381.34	UGUAAACAUCCUACACUCAGCU	readtag_66_x29030	29030	6190.95	TGTAAACATCCTACACTCAGCT
216	hsa-miR-30e	5p	60695	51757.4	UGUAAACAUCCUUGACUGGAAG	readtag_9_x43717	43717	37279.5	TGTAAACATCCTTGACTGGAAGC
217	hsa-miR-30b*	3p	14	2.99	CUGGGAGGUGGAUGUUUACUUC	readtag_19059_x9	9	1.92	CTGGGAGGTGGATGTTTACTTC
217	hsa-miR-30e*	3p	2128	1814.64	CUUUCAGUCGGAUGUUUACAGC	readtag_230_x1538	1538	1311.52	CTTTCAGTCGGATGTTTACAGC
219	hsa-miR-30c-1*	3p	14	2.99	CUGGGAGAGGGUUGUUUACUCC	readtag_23602_x7	7	1.49	CTGGGAGAGGGTTGTTTACTCC
220	hsa-miR-3120	3p	1	0.85	CACAGCAAGUGUAGACAGGCA	readtag_135869_x1	1	0.85	CACAGCAAGTGTAGACAGGCA
220	hsa-miR-30c-2*	3p	266	56.73	CUGGGAGAAGGCUGUUUACUCU	readtag_1965_x194	194	41.37	CTGGGAGAAGGCTGTTTACTCT
221	hsa-miR-3154	3p	2	1.71	CAGAAGGGGAGUUGGGAGCAGA	readtag_44201_x2	2	1.71	CAGAAGGGGAGTTGGGAGCAGA
222	hsa-miR-30d*	3p	200	42.65	CUUUCAGUCAGAUGUUUGCUGC	readtag_3950_x74	74	15.78	CTTTCAGTCAGATGTTTGCTGC
223	hsa-miR-3191	3p	1	0.85	UGGGGACGUAGCUGGCCAGACAG	readtag_127324_x1	1	0.85	ACGTAGCTGGCCAGACAGGT
224	hsa-miR-32	5p	2290	1952.79	UAUUGCACAUUACUAAGUUGCA	readtag_240_x1440	1440	1227.95	TATTGCACATTACTAAGTTGC
225	hsa-miR-31	5p	48	10.24	AGGCAAGAUGCUGGCAUAGCU	readtag_10382_x19	19	4.05	AGGCAAGATGCTGGCATAGCTGT
226	hsa-miR-31*	3p	42	8.96	UGCUAUGCCAACAUAUUGCCAU	readtag_14989_x12	12	2.56	TGCTATGCCAACATATTGCCATC
227	hsa-miR-3155	3p	1	0.21	CCAGGCUCUGCAGUGGGAACU	readtag_340515_x1	1	0.21	CAGGCTCTGCAGTGGGAACT
228	hsa-miR-3165	5p	1	0.21	AGGUGGAUGCAAUGUGACCUCA	readtag_238213_x1	1	0.21	CAAGGTGGATGCAATGTGACC
228	hsa-miR-323b-3p	3p	13	11.09	CCCAAUACACGGUCGACCUCUU	readtag_10298_x10	10	8.53	CCCAATACACGGTCGACCTCT
228	hsa-miR-337-3p	3p	36	74.49	CUCCUAUAUGAUGCCUUUCUUC	readtag_4325_x19	19	39.31	TCCTATATGATGCCTTTCTTC
231	hsa-miR-3200-3p	3p	1	0.21	CACCUUGCGCUACUCAGGUCUG	readtag_229263_x1	1	0.21	CACCTTGCGCTACTCAGGTC
232	hsa-miR-320a	3p	232	49.48	AAAAGCUGGGUUGAGAGGGCGA	readtag_3647_x82	82	17.49	AAAGCTGGGTTGAGAGGGCGA
233	hsa-miR-320b	3p	1	0.21	AAAAGCUGGGUUGAGAGGGCAA	readtag_193711_x1	1	0.21	AAAGCTGGGTTGAGAGGGCAAAA
234	hsa-miR-320c	3p	1	0.21	AAAAGCUGGGUUGAGAGGGU	readtag_129127_x1	1	0.21	AAAGCTGGGTTGAGAGGGTAGA
235	hsa-miR-323-3p	3p	11	2.35	CACAUUACACGGUCGACCUCU	readtag_25820_x6	6	1.28	GCACATTACACGGTCGACCTCT
236	hsa-miR-324-5p	5p	109	23.25	CGCAUCCCCUAGGGCAUUGGUGU	readtag_4016_x72	72	15.35	CGCATCCCCTAGGGCATTGGTGT
237	hsa-miR-324-3p	3p	15	3.2	ACUGCCCCAGGUGCUGCUGG	readtag_16575_x10	10	2.13	CCACTGCCCCAGGTGCTGCTGG
237	hsa-miR-335*	3p	127	108.3	UUUUUCAUUAUUGCUCCUGACC	readtag_1826_x95	95	81.01	TTTTTCATTATTGCTCCTGACC
238	hsa-miR-326	3p	31	6.61	CCUCUGGGCCCUUCCUCCAG	readtag_10314_x20	20	4.27	CCTCTGGGCCCTTCCTCCAG
238	hsa-miR-340*	3p	20	41.38	UCCGUCUCAGUUACUUUAUAGC	readtag_6103_x13	13	26.9	TCCGTCTCAGTTACTTTATAGC
239	hsa-miR-328	3p	90	19.19	CUGGCCCUCUCUGCCCUUCCGU	readtag_4607_x60	60	12.8	CTGGCCCTCTCTGCCCTTCCGT
240	hsa-miR-330-5p	5p	6	1.28	UCUCUGGGCCUGUGUCUUAGGC	readtag_43830_x3	3	0.64	TCTCTGGGCCTGTGTCTTAGGCT
240	hsa-miR-338-5p	5p	24	20.47	AACAAUAUCCUGGUGCUGAGUG	readtag_6491_x18	18	15.35	AACAATATCCTGGTGCTGAGT
241	hsa-miR-330-3p	3p	25	5.33	GCAAAGCACACGGCCUGCAGAGA	readtag_19950_x8	8	1.71	GCAAAGCACACGGCCTGCAGAGA
242	hsa-miR-331-5p	5p	113	24.1	CUAGGUAUGGUCCCAGGGAUCC	readtag_4820_x56	56	11.94	TCTAGGTATGGTCCCAGGGATC
243	hsa-miR-331-3p	3p	759	161.86	GCCCCUGGGCCUAUCCUAGAA	readtag_1091_x446	446	95.11	GCCCCTGGGCCTATCCTAGA
245	hsa-miR-337-5p	5p	26	5.54	GAACGGCUUCAUACAGGAGUU	readtag_14115_x13	13	2.77	GAACGGCTTCATACAGGAGT
248	hsa-miR-338-3p	3p	1034	220.51	UCCAGCAUCAGUGAUUUUGUUG	readtag_898_x593	593	126.46	TCCAGCATCAGTGATTTTGTTGA
249	hsa-miR-339-5p	5p	493	105.14	UCCCUGUCCUCCAGGAGCUCACG	readtag_1088_x448	448	95.54	TCCCTGTCCTCCAGGAGCTCACG
250	hsa-miR-339-3p	3p	827	176.37	UGAGCGCCUCGACGACAGAGCCG	readtag_1148_x413	413	88.08	TGAGCGCCTCGACGACAGAGC
251	hsa-miR-33a	5p	538	114.73	GUGCAUUGUAGUUGCAUUGCA	readtag_1480_x293	293	62.49	GTGCATTGTAGTTGCATTGC
252	hsa-miR-33a*	3p	106	22.61	CAAUGUUUCCACAGUGCAUCAC	readtag_4071_x71	71	15.14	CAATGTTTCCACAGTGCATCA
253	hsa-miR-33b	5p	1390	296.43	GUGCAUUGCUGUUGCAUUGC	readtag_1006_x499	499	106.42	GTGCATTGCTGTTGCATTG
254	hsa-miR-33b*	3p	27	5.76	CAGUGCCUCGGCAGUGCAGCCC	readtag_17772_x10	10	2.13	CAGTGCCTCGGCAGTGCAGCC
255	hsa-miR-365*	5p	1	2.07	AGGGACUUUCAGGGGCAGCUGU	readtag_89851_x1	1	2.07	AGGGACTTTCAGGGGCAGC
255	hsa-miR-340	5p	8281	1766.01	UUAUAAAGCAAUGAGACUGAUU	readtag_175_x6393	6393	1363.37	TTATAAAGCAATGAGACTGATT
257	hsa-miR-342-5p	5p	14	2.99	AGGGGUGCUAUCUGUGAUUGA	readtag_29847_x5	5	1.07	AGGGGTGCTATCTGTGATTGAGG
257	hsa-miR-3607-3p	3p	15	12.79	ACUGUAAACGCUUUCUGAUG	readtag_15452_x6	6	5.12	ACTGTAAACGCTTTCTGATG
258	hsa-miR-342-3p	3p	844	179.99	UCUCACACAGAAAUCGCACCCGU	readtag_1177_x400	400	85.3	TCTCACACAGAAATCGCACCCGTC
258	hsa-miR-369-3p	3p	207	428.29	AAUAAUACAUGGUUGAUCUUU	readtag_874_x148	148	306.22	AATAATACATGGTTGATCTTT
259	hsa-miR-34a	5p	628	133.93	UGGCAGUGUCUUAGCUGGUUGU	readtag_1526_x282	282	60.14	TGGCAGTGTCTTAGCTGGTTGTT
260	hsa-miR-34a*	3p	6	1.28	CAAUCAGCAAGUAUACUGCCCU	readtag_32892_x4	4	0.85	AATCAGCAAGTATACTGCCCTA
260	hsa-miR-372	3p	1	2.07	AAAGUGCUGCGACAUUUGAGCGU	readtag_85572_x1	1	2.07	AAAGTGCTGCGACATTTGAGCGT
261	hsa-miR-3610	3p	1	0.85	GAAUCGGAAAGGAGGCGCCG	readtag_64088_x1	1	0.85	GAATCGGAAAGGAGGCGC
261	hsa-miR-34b*	5p	5	1.07	UAGGCAGUGUCAUUAGCUGAUUG	readtag_33852_x4	4	0.85	AGGCAGTGTCATTAGCTGATTG
262	hsa-miR-34b	3p	9	1.92	CAAUCACUAACUCCACUGCCAU	readtag_48565_x3	3	0.64	AATCACTAACTCCACTGCCATC
262	hsa-miR-3614-5p	5p	13	11.09	CCACUUGGAUCUGAAGGCUGCCC	readtag_13692_x7	7	5.97	CACTTGGATCTGAAGGCTGCC
263	hsa-miR-34c-5p	5p	383	81.68	AGGCAGUGUAGUUAGCUGAUUGC	readtag_1260_x362	362	77.2	AGGCAGTGTAGTTAGCTGATTGC
263	hsa-miR-374a*	3p	208	430.36	CUUAUCAGAUUGUAUUGUAAUU	readtag_876_x148	148	306.22	CTTATCAGATTGTATTGTAATT
264	hsa-miR-34c-3p	3p	3	0.64	AAUCACUAACCACACGGCCAGG	readtag_96390_x2	2	0.43	ATCACTAACCACACGGCCAGG
265	hsa-miR-3607-5p	5p	3	0.64	GCAUGUGAUGAAGCAAAUCAGU	readtag_94255_x2	2	0.43	TGCATGTGATGAAGCAAATCAGT
267	hsa-miR-3609	3p	3	0.64	CAAAGUGAUGAGUAAUACUGGCUG	readtag_60584_x2	2	0.43	GCAAAGTGATGAGTAATACTGGCTGGAG
268	hsa-miR-361-5p	5p	1849	394.32	UUAUCAGAAUCUCCAGGGGUAC	readtag_621_x1096	1096	233.73	TTATCAGAATCTCCAGGGGTAC
268	hsa-miR-376c	3p	291	602.09	AACAUAGAGGAAAUUCCACGU	readtag_780_x170	170	351.74	AACATAGAGGAAATTCCACGT
269	hsa-miR-377*	5p	1	2.07	AGAGGUUGCCCUUGGUGAAUUC	readtag_132854_x1	1	2.07	AGAGGTTGCCCTTGGTGAATT
269	hsa-miR-361-3p	3p	553	117.93	UCCCCCAGGUGUGAUUCUGAUUU	readtag_2089_x177	177	37.75	TCCCCCAGGTGTGATTCTGATTT
271	hsa-miR-362-5p	5p	349	74.43	AAUCCUUGGAACCUAGGUGUGAGU	readtag_2119_x173	173	36.89	AATCCTTGGAACCTAGGTGTGAGT
272	hsa-miR-362-3p	3p	280	59.71	AACACACCUAUUCAAGGAUUCA	readtag_2063_x181	181	38.6	AACACACCTATTCAAGGATTCA
273	hsa-miR-363	3p	31	6.61	AAUUGCACGGUAUCCAUCUGUA	readtag_12365_x15	15	3.2	AATTGCACGGTATCCATCTGTA
273	hsa-miR-374a	5p	410	349.63	UUAUAAUACAACCUGAUAAGUG	readtag_1328_x146	146	124.5	TTATAATACAACCTGATAAGT
273	hsa-miR-379	5p	177	366.22	UGGUAGACUAUGGAACGUAGG	readtag_1253_x91	91	188.28	TGGTAGACTATGGAACGTAGG
274	hsa-miR-3647-5p	5p	13	2.77	CUGAAGUGAUGAUUCACAUUCAU	readtag_24628_x6	6	1.28	CTGAAGTGATGATTCACATT
274	hsa-miR-379*	3p	2	4.14	UAUGUAACAUGGUCCACUAACU	readtag_28450_x2	2	4.14	TATGTAACATGGTCCACTAAC
275	hsa-miR-374b	5p	962	820.34	AUAUAAUACAACCUGCUAAGUG	readtag_552_x470	470	400.79	ATATAATACAACCTGCTAAGT
276	hsa-miR-3653	3p	6	1.28	CUAAGAAGUUGACUGAAG	readtag_23852_x6	6	1.28	CTCTAAGAAGTTGACTGAAG
276	hsa-miR-381	3p	854	1766.95	UAUACAAGGGCAAGCUCUCUGU	readtag_234_x768	768	1589.02	TATACAAGGGCAAGCTCTCTGT
277	hsa-miR-369-5p	5p	19	4.05	AGAUCGACCGUGUUAUAUUCGC	readtag_14643_x12	12	2.56	GATCGACCGTGTTATATTCG
277	hsa-miR-382	5p	11	22.76	GAAGUUGUUCGUGGUGGAUUCG	readtag_7599_x10	10	20.69	GAAGTTGTTCGTGGTGGATTCG
277	hsa-miR-375	3p	123	104.89	UUUGUUCGUUCGGCUCGCGUGA	readtag_1661_x107	107	91.24	TTTGTTCGTTCGGCTCGCGTGA
279	hsa-miR-3691	5p	6	1.28	AGUGGAUGAUGGAGACUCGGUAC	readtag_40360_x3	3	0.64	TAGTGGATGATGGAGACTCGGT
280	hsa-miR-370	3p	48	10.24	GCCUGCUGGGGUGGAACCUGGU	readtag_6843_x35	35	7.46	GCCTGCTGGGGTGGAACCTGGT
281	hsa-miR-371-5p	5p	1	0.21	ACUCAAACUGUGGGGGCACU	readtag_115032_x1	1	0.21	ACTCAAACTGTGGGGGCA
282	hsa-miR-373	3p	2	0.43	GAAGUGCUUCGAUUUUGGGGUGU	readtag_327056_x1	1	0.21	GAAGTGCTTCGATTTTGGGGTGT
282	hsa-miR-411*	3p	16	33.1	UAUGUAACACGGUCCACUAACC	readtag_6842_x11	11	22.76	TATGTAACACGGTCCACTAAC
283	hsa-miR-378c	5p	7	5.97	ACUGGACUUGGAGUCAGAAGAGUGG	readtag_24022_x3	3	2.56	ACTGGACTTGGAGTCAGAAGAG
286	hsa-miR-380*	5p	2	1.71	UGGUUGACCAUAGAACAUGCGC	readtag_34484_x2	2	1.71	ATGGTTGACCATAGAACATGCG
286	hsa-miR-374b*	3p	100	21.33	CUUAGCAGGUUGUAUUAUCAUU	readtag_4025_x72	72	15.35	CTTAGCAGGTTGTATTATCATT
286	hsa-miR-424	5p	1396	2888.37	CAGCAGCAAUUCAUGUUUUGAA	readtag_213_x846	846	1750.4	CAGCAGCAATTCATGTTTTGA
288	hsa-miR-376a*	5p	708	150.99	GUAGAUUCUCCUUCUAUGAGUA	readtag_1583_x268	268	57.15	GTAGATTCTCCTTCTATGAGT
289	hsa-miR-431	5p	2	4.14	UGUCUUGCAGGCCGUCAUGCA	readtag_123343_x1	1	2.07	TGTCTTGCAGGCCGTCATG
291	hsa-miR-432	5p	3	6.21	UCUUGGAGUAGGUCAUUGGGUGG	readtag_34926_x2	2	4.14	TCTTGGAGTAGGTCATTGGGT
291	hsa-miR-377	3p	403	85.94	AUCACACAAAGGCAACUUUUGU	readtag_1681_x245	245	52.25	ATCACACAAAGGCAACTTTTGT
292	hsa-miR-378*	5p	471	100.45	CUCCUGACUCCAGGUCCUGUGU	readtag_1379_x321	321	68.46	CTCCTGACTCCAGGTCCTGTGT
293	hsa-miR-378	3p	13	2.77	ACUGGACUUGGAGUCAGAAGG	readtag_14311_x13	13	2.77	GCACTGGACTTGGAGTCAGAAG
295	hsa-miR-452	5p	21	43.45	AACUGUUUGCAGAGGAAACUGA	readtag_8862_x8	8	16.55	AACTGTTTGCAGAGGAAACTGA
300	hsa-miR-3909	3p	1	0.21	UGUCCUCUAGGGCCUGCAGUCU	readtag_258720_x1	1	0.21	CTTGTCCTCTAGGGCCTGCAGT
301	hsa-miR-3940	3p	1	0.21	CAGCCCGGAUCCCAGCCCACUU	readtag_165121_x1	1	0.21	CAGCCCGGATCCCAGCCCACT
302	hsa-miR-409-5p	5p	107	22.82	AGGUUACCCGAGCAACUUUGCAU	readtag_6605_x37	37	7.89	AGGTTACCCGAGCAACTTTGC
303	hsa-miR-485-3p	3p	5	10.35	GUCAUACACGGCUCUCCUCUCU	readtag_13323_x5	5	10.35	GTCATACACGGCTCTCCTCTCT
303	hsa-miR-409-3p	3p	365	77.84	GAAUGUUGCUCGGUGAACCCCU	readtag_2989_x110	110	23.46	GAATGTTGCTCGGTGAACCCCT
304	hsa-miR-433	3p	2	1.71	AUCAUGAUGGGCUCCUCGGUGU	readtag_39357_x2	2	1.71	ATCATGATGGGCTCCTCGGTGT
304	hsa-miR-410	3p	387	82.53	AAUAUAACACAGAUGGCCUGU	readtag_1239_x370	370	78.91	AATATAACACAGATGGCCTGT
305	hsa-miR-449a	5p	1	0.85	UGGCAGUGUAUUGUUAGCUGGU	readtag_175958_x1	1	0.85	TGGCAGTGTATTGTTAGCTGGT
305	hsa-miR-411	5p	6408	1366.57	UAGUAGACCGUAUAGCGUACG	readtag_283_x3107	3107	662.6	TAGTAGACCGTATAGCGTACG
306	hsa-miR-450b-5p	5p	24	20.47	UUUUGCAAUAUGUUCCUGAAUA	readtag_7834_x14	14	11.94	TTTTGCAATATGTTCCTGAAT
307	hsa-miR-412	3p	2	0.43	ACUUCACCUGGUCCACUAGCCGU	readtag_278701_x1	1	0.21	CTTCACCTGGTCCACTAGCC
308	hsa-miR-421	3p	26	5.54	AUCAACAGACAUUAAUUGGGCGC	readtag_12222_x16	16	3.41	ATCAACAGACATTAATTGGGCG
308	hsa-miR-493*	5p	6	12.41	UUGUACAUGGUAGGCUUUCAUU	readtag_14048_x5	5	10.35	TTGTACATGGTAGGCTTTCATT
309	hsa-miR-493	3p	5	10.35	UGAAGGUCUACUGUGUGCCAGG	readtag_17144_x4	4	8.28	TGAAGGTCTACTGTGTGCCAGG
309	hsa-miR-423-5p	5p	5062	1079.52	UGAGGGGCAGAGAGCGAGACUUU	readtag_267_x3325	3325	709.09	TGAGGGGCAGAGAGCGAGACTTT
310	hsa-miR-452*	3p	1	0.85	CUCAUCUGCAAAGAAGUAAGUG	readtag_105164_x1	1	0.85	AGTCTCATCTGCAAAGAAGT
310	hsa-miR-423-3p	3p	1237	263.8	AGCUCGGUCUGAGGCCCCUCAGU	readtag_732_x830	830	177.01	AGCTCGGTCTGAGGCCCCTCAGT
311	hsa-miR-495	3p	37	76.55	AAACAAACAUGGUGCACUUCUU	readtag_5139_x16	16	33.1	AAACAAACATGGTGCACTTCTT
312	hsa-miR-425	5p	6600	1407.52	AAUGACACGAUCACUCCCGUUGA	readtag_358_x2350	2350	501.16	AATGACACGATCACTCCCGTTGA
313	hsa-miR-425*	3p	175	37.32	AUCGGGAAUGUCGUGUCCGCCC	readtag_4663_x59	59	12.58	CATCGGGAATGTCGTGTCCGC
314	hsa-miR-4286	5p	2	0.43	ACCCCACUCCUGGUACC	readtag_83407_x2	2	0.43	ACCCCACTCCTGGTACCATA
315	hsa-miR-499-5p	5p	39	80.69	UUAAGACUUGCAGUGAUGUUU	readtag_3481_x25	25	51.73	TTAAGACTTGCAGTGATGTTT
316	hsa-miR-431*	3p	19	4.05	CAGGUCGUCUUGCAGGGCUUCU	readtag_21632_x7	7	1.49	TTGCAGGTCGTCTTGCAGGGCTTC
318	hsa-miR-432*	3p	2	0.43	CUGGAUGGCUCCUCCAUGUCU	readtag_251366_x1	1	0.21	ACTGGATGGCTCCTCCATGTC
318	hsa-miR-501-5p	5p	1	2.07	AAUCCUUUGUCCCUGGGUGAGA	readtag_61483_x1	1	2.07	AATCCTTTGTCCCTGGGTGAGAGT
319	hsa-miR-486-5p	5p	3	2.56	UCCUGUACUGAGCUGCCCCGAG	readtag_27742_x3	3	2.56	TCCTGTACTGAGCTGCCCCGAGG
320	hsa-miR-502-3p	3p	21	43.45	AAUGCACCUGGGCAAGGAUUCA	readtag_7935_x10	10	20.69	AATGCACCTGGGCAAGGATTCA
321	hsa-miR-487a	3p	2	1.71	AAUCAUACAGGGACAUCCAGUU	readtag_125307_x1	1	0.85	AATCATACAGGGACATCCAGTT
322	hsa-miR-450b-3p	3p	6	1.28	UUGGGAUCAUUUUGCAUCCAUA	readtag_31057_x5	5	1.07	TATTGGGATCATTTTGCATCCA
323	hsa-miR-488	3p	1	0.85	UUGAAAGGCUAUUUCUUGGUC	readtag_69930_x1	1	0.85	TTGAAAGGCTATTTCTTGGTC
323	hsa-miR-451	5p	62911	13416.4	AAACCGUUACCAUUACUGAGUU	readtag_72_x27072	27072	5773.38	AAACCGTTACCATTACTGAGTTT
325	hsa-miR-454	3p	90	19.19	UAGUGCAAUAUUGCUUAUAGGGU	readtag_6662_x36	36	7.68	TAGTGCAATATTGCTTATAGGGT
326	hsa-miR-455-5p	5p	8366	1784.14	UAUGUGCCUUUGGACUACAUCG	readtag_184_x6043	6043	1288.73	TATGTGCCTTTGGACTACATCG
327	hsa-miR-455-3p	3p	3400	725.08	GCAGUCCAUGGGCAUAUACAC	readtag_716_x866	866	184.68	GCAGTCCATGGGCATATACACT
328	hsa-miR-483-5p	5p	342	72.94	AAGACGGGAGGAAAGAAGGGAG	readtag_2639_x130	130	27.72	AAGACGGGAGGAAAGAAGGGAG
329	hsa-miR-517c	3p	1	2.07	AUCGUGCAUCCUUUUAGAGUGU	readtag_135496_x1	1	2.07	ATCGTGCATCCTTTTAGAGTG
329	hsa-miR-483-3p	3p	192	40.95	UCACUCCUCUCCUCCCGUCUU	readtag_3321_x94	94	20.05	TCACTCCTCTCCTCCCGTCTTC
330	hsa-miR-484	5p	989	210.91	UCAGGCUCAGUCCCCUCCCGAU	readtag_1082_x454	454	96.82	TCAGGCTCAGTCCCCTCCCGAT
331	hsa-miR-496	3p	3	2.56	UGAGUAUUACAUGGCCAAUCUC	readtag_46708_x2	2	1.71	TGAGTATTACATGGCCAATCTC
331	hsa-miR-485-5p	5p	24	5.12	AGAGGCUGGCCGUGAUGAAUUC	readtag_10256_x20	20	4.27	AGAGGCTGGCCGTGATGAATTCG
332	hsa-miR-497	5p	68	57.99	CAGCAGCACACUGUGGUUUGU	readtag_4234_x32	32	27.29	CAGCAGCACACTGTGGTTTGT
333	hsa-miR-486-3p	3p	1	0.21	CGGGGCAGCUCAGUACAGGAU	readtag_214893_x1	1	0.21	CGGGGCAGCTCAGTACAGGATA
334	hsa-miR-542-3p	3p	119	246.21	UGUGACAGAUUGAUAACUGAAA	readtag_2358_x40	40	82.76	TGTGACAGATTGATAACTGA
335	hsa-miR-487b	3p	484	103.22	AAUCGUACAGGGUCAUCCACUU	readtag_2052_x182	182	38.81	AATCGTACAGGGTCATCCACT
336	hsa-miR-489	3p	2	0.43	GUGACAUCACAUAUACGGCAGC	readtag_218487_x1	1	0.21	TGACATCACATATACGGCAGC
336	hsa-miR-500a*	3p	46	39.23	AUGCACCUGGGCAAGGAUUCUG	readtag_5950_x20	20	17.05	ATGCACCTGGGCAAGGATTCTGA
337	hsa-miR-490-3p	3p	3	0.64	CAACCUGGAGGACUCCAUGCUG	readtag_107641_x2	2	0.43	CAACCTGGAGGACTCCATGCTG
338	hsa-miR-491-5p	5p	31	6.61	AGUGGGGAACCCUUCCAUGAGG	readtag_9710_x21	21	4.48	AGTGGGGAACCCTTCCATGAGG
339	hsa-miR-491-3p	3p	11	2.35	CUUAUGCAAGAUUCCCUUCUAC	readtag_20277_x8	8	1.71	CTTATGCAAGATTCCCTTCTAC
342	hsa-miR-598	3p	27	55.86	UACGUCAUCGUUGUCAUCGUCA	readtag_4330_x19	19	39.31	TACGTCATCGTTGTCATCGTCA
342	hsa-miR-494	3p	422	90	UGAAACAUACACGGGAAACCUC	readtag_1797_x222	222	47.34	TGAAACATACACGGGAAACCTCT
343	hsa-miR-628-5p	5p	4	8.28	AUGCUGACAUAUUUACUAGAGG	readtag_27622_x2	2	4.14	ATGCTGACATATTTACTAGAGG
344	hsa-miR-506	3p	3	2.56	UAAGGCACCCUUCUGAGUAGA	readtag_170107_x1	1	0.85	GTAAGGCACCCTTCTGAGTAG
345	hsa-miR-507	3p	2	1.71	UUUUGCACCUUUUGGAGUGAA	readtag_32234_x2	2	1.71	TTTTGCACCTTTTGGAGTGAA
346	hsa-miR-497*	3p	19	4.05	CAAACCACACUGUGGUGUUAGA	readtag_17972_x9	9	1.92	CCAAACCACACTGTGGTGTTAG
347	hsa-miR-654-3p	3p	39	80.69	UAUGUCUGCUGACCAUCACCUU	readtag_4383_x19	19	39.31	TATGTCTGCTGACCATCACC
347	hsa-miR-532-5p	5p	365	311.25	CAUGCCUUGAGUGUAGGACCGU	readtag_805_x290	290	247.3	CATGCCTTGAGTGTAGGACCGT
348	hsa-miR-499-3p	3p	15	3.2	AACAUCACAGCAAGUCUGUGCU	readtag_24946_x6	6	1.28	TGAACATCACAGCAAGTCTGTG
349	hsa-miR-656	3p	13	26.9	AAUAUUAUACAGUCAACCUCU	readtag_6038_x13	13	26.9	AATATTATACAGTCAACCTCT
350	hsa-miR-541*	5p	3	2.56	AAAGGAUUCUGCUGUCGGUCCCACU	readtag_106889_x1	1	0.85	AAAGGATTCTGCTGTCGGTCCCACT
351	hsa-miR-502-5p	5p	35	7.46	AUCCUUGCUAUCUGGGUGCUA	readtag_22790_x7	7	1.49	AATCCTTGCTATCTGGGTGCTAGT
351	hsa-miR-664	3p	395	817.27	UAUUCAUUUAUCCCCAGCCUACA	readtag_530_x264	264	546.22	TATTCATTTATCCCCAGCCTACA
353	hsa-miR-503	5p	213	45.42	UAGCAGCGGGAACAGUUCUGCAG	readtag_2181_x167	167	35.61	TAGCAGCGGGAACAGTTCTGCAG
354	hsa-miR-504	5p	5	1.07	AGACCCUGGUCUGCACUCUAUC	readtag_64370_x2	2	0.43	AGACCCTGGTCTGCACTCTATC
355	hsa-miR-505*	5p	82	17.49	GGGAGCCAGGAAGUAUUGAUGU	readtag_5467_x47	47	10.02	GGGAGCCAGGAAGTATTGATGTT
356	hsa-miR-505	3p	2811	599.47	CGUCAACACUUGCUGGUUUCCU	readtag_718_x859	859	183.19	GTCAACACTTGCTGGTTTCCTCT
357	hsa-miR-676	3p	1	2.07	CUGUCCUAAGGUUGUUGAGUU	readtag_86614_x1	1	2.07	GTCCTAAGGTTGTTGAGTT
359	hsa-miR-513b	5p	5	1.07	UUCACAAGGAGGUGUCAUUUAU	readtag_52933_x3	3	0.64	TTCACAAGGAGGTGTCATTT
359	hsa-miR-582-3p	3p	17	14.5	UAACUGGUUGAACAACUGAACC	readtag_12116_x8	8	6.82	TAACTGGTTGAACAACTGAAC
360	hsa-miR-514b-5p	5p	7	1.49	UUCUCAAGAGGGAGGCAAUCAU	readtag_83509_x2	2	0.43	TTCTCAAGAGGGAGGCAATCAT
362	hsa-miR-532-3p	3p	354	75.49	CCUCCCACACCCAAGGCUUGCA	readtag_2079_x179	179	38.17	CCTCCCACACCCAAGGCTTGCA
363	hsa-miR-539	5p	7	1.49	GGAGAAAUUAUCCUUGGUGUGU	readtag_49051_x3	3	0.64	GGAGAAATTATCCTTGGTGTGT
365	hsa-miR-873	5p	1	2.07	GCAGGAACUUGUGAGUCUCCU	readtag_53086_x1	1	2.07	TGCAGGAACTTGTGAGTCTCC
365	hsa-miR-542-5p	5p	72	15.35	UCGGGGAUCAUCAUGUCACGAGA	readtag_5777_x44	44	9.38	TCGGGGATCATCATGTCACGAGA
367	hsa-miR-543	3p	63	13.44	AAACAUUCGCGGUGCACUUCUU	readtag_7677_x30	30	6.4	AAACATTCGCGGTGCACTTCTTT
368	hsa-miR-545*	5p	2	0.43	UCAGUAAAUGUUUAUUAGAUGA	readtag_101613_x2	2	0.43	TCAGTAAATGTTTATTAGATGA
369	hsa-miR-545	3p	2	0.43	UCAGCAAACAUUUAUUGUGUGC	readtag_154197_x1	1	0.21	ATCAGCAAACATTTATTGTGTGC
370	hsa-miR-551a	3p	5	1.07	GCGACCCACUCUUGGUUUCCA	readtag_52163_x3	3	0.64	GCGACCCACTCTTGGTTTCCA
371	hsa-miR-551b	3p	26	5.54	GCGACCCAUACUUGGUUUCAG	readtag_16776_x10	10	2.13	GCGACCCATACTTGGTTTCAG
372	hsa-miR-574-3p	3p	1	0.21	CACGCUCAUGCACACACCCACA	readtag_353674_x1	1	0.21	GCTCATGCACACACCCACA
373	hsa-miR-582-5p	5p	136	29	UUACAGUUGUUCAACCAGUUACU	readtag_4589_x60	60	12.8	TTACAGTTGTTCAACCAGTTACT
375	hsa-miR-584	5p	17	3.63	UUAUGGUUUGCCUGGGACUGAG	readtag_19953_x8	8	1.71	TTATGGTTTGCCTGGGACTGA
376	hsa-miR-592	5p	19	4.05	UUGUGUCAAUAUGCGAUGAUGU	readtag_15057_x12	12	2.56	TTGTGTCAATATGCGATGATGT
378	hsa-miR-605	5p	10	2.13	UAAAUCCCAUGGUGCCUUCUCCU	readtag_24817_x6	6	1.28	TAAATCCCATGGTGCCTTCTCC
380	hsa-miR-628-3p	3p	9	1.92	UCUAGUAAGAGUGGCAGUCGA	readtag_43778_x3	3	0.64	TTCTAGTAAGAGTGGCAGTCGA
380	hsa-miR-942	5p	1	2.07	UCUUCUCUGUUUUGGCCAUGUG	readtag_92598_x1	1	2.07	TTCTCTGTTTTGGCCATGTGTGT
381	hsa-miR-641	5p	1	0.21	AAAGACAUAGGAUAGAGUCACCUC	readtag_319211_x1	1	0.21	AAAGACATAGGATAGAGTCACCT
381	hsa-miR-708*	3p	4	3.41	CAACUAGACUGUGAGCUUCUAG	readtag_28209_x3	3	2.56	AACTAGACTGTGAGCTTCTAGA
382	hsa-miR-652	3p	96	20.47	AAUGGCGCCACUAGGGUUGUG	readtag_6271_x39	39	8.32	AATGGCGCCACTAGGGTTGTG
383	hsa-miR-654-5p	5p	12	2.56	UGGUGGGCCGCAGAACAUGUGC	readtag_29078_x5	5	1.07	TGGTGGGCCGCAGAACATGTGC
383	hsa-miR-744*	3p	6	5.12	CUGUUGCCACUAACCUCAACCU	readtag_16506_x5	5	4.26	CTGTTGCCACTAACCTCAACC
383	hsa-miR-98	5p	179	370.36	UGAGGUAGUAAGUUGUAUUGUU	readtag_1212_x96	96	198.63	TGAGGTAGTAAGTTGTATTGTT
384	hsa-miR-769-5p	5p	71	60.54	UGAGACCUCUGGGUUCUGAGCU	readtag_3207_x45	45	38.37	TGAGACCTCTGGGTTCTGAGC
385	hsa-miR-769-3p	3p	1	0.85	CUGGGAUCUCCGGGGUCUUGGUU	readtag_146883_x1	1	0.85	CTGGGATCTCCGGGGTCTTGGTT
385	hsa-miR-655	3p	143	30.5	AUAAUACAUGGUUAACCUCUUU	readtag_3271_x97	97	20.69	ATAATACATGGTTAACCTCTTT
387	hsa-miR-660	5p	1034	220.51	UACCCAUUGCAUAUCGGAGUUG	readtag_769_x767	767	163.57	TACCCATTGCATATCGGAGTTGT
389	hsa-miR-885-5p	5p	1	0.85	UCCAUUACACUACCCUGCCUCU	readtag_154047_x1	1	0.85	CTCCATTACACTACCCTGCCTCT
389	hsa-miR-665	3p	21	4.48	ACCAGGAGGCUGAGGCCCCU	readtag_19430_x8	8	1.71	ACCAGGAGGCTGAGGCCCCT
390	hsa-miR-668	3p	3	0.64	UGUCACUCGGCUCGGCCCACUAC	readtag_134084_x1	1	0.21	ATGTCACTCGGCTCGGCCCACT
391	hsa-miR-671-5p	5p	89	18.98	AGGAAGCCCUGGAGGGGCUGGAG	readtag_6129_x41	41	8.74	AGGAAGCCCTGGAGGGGCTGGAG
392	hsa-miR-671-3p	3p	7	1.49	UCCGGUUCUCAGGGCUCCACC	readtag_28874_x5	5	1.07	TCCGGTTCTCAGGGCTCCACC
392	hsa-miR-889	3p	181	154.35	UUAAUAUCGGACAACCAUUGU	readtag_1732_x102	102	86.98	TTAATATCGGACAACCATTGT
393	hsa-miR-675	5p	5	1.07	UGGUGCGGAGAGGGCCCACAGUG	readtag_36837_x4	4	0.85	TGGTGCGGAGAGGGCCCACAGTG
394	hsa-miR-675*	3p	183	39.03	CUGUAUGCCCUCACCGCUCA	readtag_2237_x161	161	34.33	CTGTATGCCCTCACCGCTCAGC
395	hsa-miR-676*	5p	3	0.64	UCUUCAACCUCAGGACUUGCA	readtag_87999_x2	2	0.43	TCTTCAACCTCAGGACTTGC
395	hsa-miR-92b*	5p	1	0.85	AGGGACGGGACGCGGUGCAGUG	readtag_170913_x1	1	0.85	AGGGACGGGACGCGGTGCAGT
396	hsa-miR-7	5p	7	1.49	UGGAAGACUAGUGAUUUUGUUGU	readtag_26528_x6	6	1.28	TGGAAGACTAGTGATTTTGTTGTTT
397	hsa-miR-7-1*	3p	107	22.82	CAACAAAUCACAGUCUGCCAUA	readtag_3741_x79	79	16.85	CAACAAATCACAGTCTGCCATA
398	hsa-miR-708	5p	51	10.88	AAGGAGCUUACAAUCUAGCUGGG	readtag_9163_x23	23	4.9	AAGGAGCTTACAATCTAGCTGG
400	hsa-miR-744	5p	1778	379.18	UGCGGGGCUAGGGCUAACAGCA	readtag_562_x1276	1276	272.12	TGCGGGGCTAGGGCTAACAGC
402	hsa-miR-760	3p	1	0.21	CGGCUCUGGGUCUGUGGGGA	readtag_366257_x1	1	0.21	CGGCTCTGGGTCTGTGGGGA
405	hsa-miR-874	3p	54	11.52	CUGCCCUGGCCCGAGGGACCGA	readtag_7742_x29	29	6.18	CTGCCCTGGCCCGAGGGACCGAC
406	hsa-miR-876-5p	5p	1	0.21	UGGAUUUCUUUGUGAAUCACCA	readtag_112555_x1	1	0.21	TGGATTTCTTTGTGAATCACCA
406	hsa-miR-99b	5p	578	492.89	CACCCGUAGAACCGACCUUGCG	readtag_798_x292	292	249	CACCCGTAGAACCGACCTTGC
407	hsa-miR-99b*	3p	2	1.71	CAAGCUCGUGUCUGUGGGUCCG	readtag_48492_x1	1	0.85	CAAGCTCGTGTCTGTGGGTCCG
408	hsa-miR-885-3p	3p	43	9.17	AGGCAGCGGGGUGUAGUGGAUA	readtag_12398_x15	15	3.2	AGGCAGCGGGGTGTAGTGGAT
409	hsa-miR-887	3p	127	27.08	GUGAACGGGCGCCAUCCCGAGG	readtag_4391_x64	64	13.65	GTGAACGGGCGCCATCCCGAGGC
411	hsa-miR-92a-1*	5p	2	0.43	AGGUUGGGAUCGGUUGCAAUGCU	readtag_94280_x2	2	0.43	AGGTTGGGATCGGTTGCAATGCT
412	hsa-miR-92a	3p	1365	291.1	UAUUGCACUUGUCCCGGCCUGU	readtag_556_x1299	1299	277.03	TATTGCACTTGTCCCGGCCTGTT
413	hsa-miR-92b	3p	55	11.73	UAUUGCACUCGUCCCGGCCUCC	readtag_7615_x30	30	6.4	TATTGCACTCGTCCCGGCCTCC
414	hsa-miR-93	5p	7331	1563.41	CAAAGUGCUGUUCGUGCAGGUAG	readtag_189_x5613	5613	1197.03	CAAAGTGCTGTTCGTGCAGGTAG
415	hsa-miR-93*	3p	12	2.56	ACUGCUGAGCUAGCACUUCCCG	readtag_21792_x7	7	1.49	ACTGCTGAGCTAGCACTTCCCG
416	hsa-miR-939	5p	1	0.21	UGGGGAGCUGAGGCUCUGGGGGUG	readtag_322520_x1	1	0.21	CTGGGGAGCTGAGGCTCTGGGG
417	hsa-miR-940	3p	2	0.43	AAGGCAGGGCCCCCGCUCCCC	readtag_261516_x1	1	0.21	AAGGCAGGGCCCCCGCTCCCC
419	hsa-miR-95	3p	125	26.66	UUCAACGGGUAUUUAUUGAGCA	readtag_3600_x84	84	17.91	TTCAACGGGTATTTATTGAGC
420	hsa-miR-96	5p	82	17.49	UUUGGCACUAGCACAUUUUUGCU	readtag_4848_x56	56	11.94	TTTGGCACTAGCACATTTTTGCT
422	hsa-miR-99a	5p	5715	1218.78	AACCCGUAGAUCCGAUCUUGUG	readtag_325_x2723	2723	580.71	AACCCGTAGATCCGATCTTGT
423	hsa-miR-99a*	3p	194	41.37	CAAGCUCGCUUCUAUGGGUCUG	readtag_3452_x88	88	18.77	CAAGCTCGCTTCTATGGGTCTGT
			2398298	712667

## Sheet: Low LDL-Chow 6265
1	hsa-let-7a	5p	178	105.43	UGAGGUAGUAGGUUGUAUAGUU	readtag_2864_x84	84	49.75	TGAGGTAGTAGGTTGTATAGTTTT
2	hsa-let-7a-2*	3p	3	1.78	CUGUACAGCCUCCUAGCUUUCC	readtag_43863_x3	3	1.78	CTGTACAGCCTCCTAGCTTTCC
3	hsa-let-7b	5p	7756	4593.87	UGAGGUAGUAGGUUGUGUGGUU	readtag_164_x3968	3968	2350.24	TGAGGTAGTAGGTTGTGTGGTT
4	hsa-let-7b*	3p	19	11.25	CUAUACAACCUACUGCCUUCCC	readtag_13027_x14	14	8.29	CTATACAACCTACTGCCTTCC
5	hsa-let-7c	5p	7333	4343.33	UGAGGUAGUAGGUUGUAUGGUU	readtag_143_x5151	5151	3050.93	TGAGGTAGTAGGTTGTATGGTT
6	hsa-let-7d	5p	1957	1159.13	AGAGGUAGUAGGUUGCAUAGUU	readtag_388_x1138	1138	674.04	AGAGGTAGTAGGTTGCATAGTT
7	hsa-let-7d*	3p	166	98.32	CUAUACGACCUGCUGCCUUUCU	readtag_2526_x99	99	58.64	CTATACGACCTGCTGCCTTTCT
8	hsa-let-7e	5p	594	351.83	UGAGGUAGGAGGUUGUAUAGUU	readtag_1003_x369	369	218.56	TGAGGTAGGAGGTTGTATAGTT
9	hsa-let-7e*	3p	5	2.96	CUAUACGGCCUCCUAGCUUUCC	readtag_37521_x4	4	2.37	CTATACGGCCTCCTAGCTTTCC
10	hsa-let-7f	5p	6986	4137.8	UGAGGUAGUAGAUUGUAUAGUU	readtag_124_x5921	5921	3507	TGAGGTAGTAGATTGTATAGTTT
11	hsa-let-7f-1*	3p	9	5.33	CUAUACAAUCUAUUGCCUUCCC	readtag_22216_x7	7	4.15	CTATACAATCTATTGCCTTCC
12	hsa-let-7f-2*	3p	9	5.33	CUAUACAGUCUACUGUCUUUCC	readtag_32947_x5	5	2.96	CTATACAGTCTACTGTCTTTC
13	hsa-let-7g	5p	45982	27235.1	UGAGGUAGUAGUUUGUACAGUU	readtag_26_x33741	33741	19984.8	TGAGGTAGTAGTTTGTACAGTT
14	hsa-let-7g*	3p	16	9.48	CUGUACAGGCCACUGCCUUGC	readtag_12813_x14	14	8.29	CTGTACAGGCCACTGCCTTGC
15	hsa-let-7i	5p	1926	1140.77	UGAGGUAGUAGUUUGUGCUGUU	readtag_459_x919	919	544.32	TGAGGTAGTAGTTTGTGCTGT
16	hsa-let-7i*	3p	40	23.69	CUGCGCAAGCUACUGCCUUGCU	readtag_12302_x15	15	8.88	CTGCGCAAGCTACTGCCTTG
17	hsa-miR-1	3p	3	1.78	UGGAAUGUAAAGAAGUAUGUAU	readtag_53203_x3	3	1.78	TGGAATGTAAAGAAGTATGTATT
18	hsa-miR-100	5p	7463	4420.33	AACCCGUAGAUCCGAACUUGUG	readtag_175_x3532	3532	2092	AACCCGTAGATCCGAACTTGT
19	hsa-miR-101*	5p	131	77.59	CAGUUAUCACAGUGCUGAUGCU	readtag_4352_x50	50	29.61	TCAGTTATCACAGTGCTGATG
20	hsa-miR-101	3p	8515	5043.43	UACAGUACUGUGAUAACUGAA	readtag_87_x8176	8176	4842.64	TACAGTACTGTGATAACTGAAGA
21	hsa-miR-103	3p	51	30.21	AGCAGCAUUGUACAGGGCUAUGA	readtag_4820_x44	44	26.06	AGCAGCATTGTACAGGGCTATGAAA
22	hsa-miR-103-2*	5p	6	3.55	AGCUUCUUUACAGUGCUGCCUUG	readtag_44824_x3	3	1.78	AGCTTCTTTACAGTGCTGCCTTGT
23	hsa-miR-106b	5p	5914	3502.86	UAAAGUGCUGACAGUGCAGAU	readtag_180_x3453	3453	2045.21	TAAAGTGCTGACAGTGCAGATA
24	hsa-miR-106b*	3p	72	42.65	CCGCACUGUGGGUACUUGCUGC	readtag_7207_x27	27	15.99	TACCGCACTGTGGGTACTTGCT
25	hsa-miR-107	3p	425	251.73	AGCAGCAUUGUACAGGGCUAUCA	readtag_1366_x244	244	144.52	AGCAGCATTGTACAGGGCTATCA
26	hsa-miR-10a	5p	10532	6238.09	UACCCUGUAGAUCCGAAUUUGUG	readtag_163_x3994	3994	2365.64	TACCCTGTAGATCCGAATTTGT
27	hsa-miR-10a*	3p	41	24.28	CAAAUUCGUAUCUAGGGGAAUA	readtag_6948_x28	28	16.58	CAAATTCGTATCTAGGGGAAT
28	hsa-miR-10b	5p	43	25.47	UACCCUGUAGAACCGAAUUUGUG	readtag_6802_x29	29	17.18	TACCCTGTAGAACCGAATTTGT
29	hsa-miR-1180	3p	9	5.33	UUUCCGGCUCGCGUGGGUGUGU	readtag_25673_x6	6	3.55	TTTCCGGCTCGCGTGGGTGTGT
30	hsa-miR-122	5p	192570	114059	UGGAGUGUGACAAUGGUGUUUG	readtag_7_x98233	98233	58183.3	TGGAGTGTGACAATGGTGTTTG
31	hsa-miR-122*	3p	3160	1871.67	AACGCCAUUAUCACACUAAAUA	readtag_304_x1574	1574	932.28	AACGCCATTATCACACTAAAT
32	hsa-miR-1247	5p	21	12.44	ACCCGUCCCGUUCGUCCCCGGA	readtag_9289_x20	20	11.85	ACCCGTCCCGTTCGTCCCCGGA
33	hsa-miR-1248	5p	7	4.15	ACCUUCUUGUAUAAGCACUGUGCUAAA	readtag_56576_x2	2	1.18	ACCTTCTTGTATAAGCACT
34	hsa-miR-125a-5p	5p	1133	671.07	UCCCUGAGACCCUUUAACCUGUGA	readtag_806_x479	479	283.71	TCCCTGAGACCCTTTAACCTGT
35	hsa-miR-125a-3p	3p	1	0.59	ACAGGUGAGGUUCUUGGGAGCC	readtag_119998_x1	1	0.59	ACAGGTGAGGTTCTTGGGAGCC
36	hsa-miR-125b	5p	65	38.5	UCCCUGAGACCCUAACUUGUGA	readtag_5779_x35	35	20.73	TCCCTGAGACCCTAACTTGTGAG
37	hsa-miR-125b-1*	3p	19	11.25	ACGGGUUAGGCUCUUGGGAGCU	readtag_32609_x5	5	2.96	ACGGGTTAGGCTCTTGGGAG
38	hsa-miR-125b-2*	3p	259	153.41	UCACAAGUCAGGCUCUUGGGAC	readtag_2433_x104	104	61.6	ACAAGTCAGGCTCTTGGGACC
39	hsa-miR-126*	5p	11745	6956.55	CAUUAUUACUUUUGGUACGCG	readtag_72_x9909	9909	5869.09	CATTATTACTTTTGGTACGCG
40	hsa-miR-126	3p	31539	18680.5	UCGUACCGUGAGUAAUAAUGCG	readtag_41_x22053	22053	13062	TCGTACCGTGAGTAATAATGCG
41	hsa-miR-1262	5p	12	7.11	AUGGGUGAAUUUGUAGAAGGAU	readtag_26682_x6	6	3.55	TGATGGGTGAATTTGTAGAAGG
42	hsa-miR-127-5p	5p	102	60.41	CUGAAGCUCAGAGGGCUCUGAU	readtag_3813_x59	59	34.95	CTGAAGCTCAGAGGGCTCTGAT
43	hsa-miR-127-3p	3p	1138	674.04	UCGGAUCCGUCUGAGCUUGGCU	readtag_642_x619	619	366.63	TCGGATCCGTCTGAGCTTGGC
44	hsa-miR-1271	5p	5	2.96	CUUGGCACCUAGCAAGCACUCA	readtag_62205_x2	2	1.18	CTTGGCACCTAGCAAGCACTC
45	hsa-miR-1277	3p	67	39.68	UACGUAGAUAUAUAUGUAUUUU	readtag_4433_x49	49	29.02	TACGTAGATATATATGTATTTT
46	hsa-miR-128	3p	38	22.51	UCACAGUGAACCGGUCUCUUU	readtag_5868_x34	34	20.14	TCACAGTGAACCGGTCTCTTTT
47	hsa-miR-1296	5p	42	24.88	UUAGGGCCCUGGCUCCAUCUCC	readtag_7699_x25	25	14.81	TTAGGGCCCTGGCTCCATCTCC
48	hsa-miR-1301	3p	5	2.96	UUGCAGCUGCCUGGGAGUGACUUC	readtag_72848_x2	2	1.18	TTGCAGCTGCCTGGGAGTGAC
49	hsa-miR-1307	3p	207	122.61	ACUCGGCGUGGCGUCGGUCGUG	readtag_2582_x97	97	57.45	ACTCGGCGTGGCGTCGGTCGTGG
50	hsa-miR-130b*	5p	4	2.37	ACUCUUUCCCUGUUGCACUAC	readtag_39820_x4	4	2.37	ACTCTTTCCCTGTTGCACTACT
51	hsa-miR-130b	3p	50	29.61	CAGUGCAAUGAUGAAAGGGCAU	readtag_5516_x37	37	21.92	CAGTGCAATGATGAAAGGGCAT
52	hsa-miR-132	3p	23	13.62	UAACAGUCUACAGCCAUGGUCG	readtag_11968_x15	15	8.88	TAACAGTCTACAGCCATGGTCG
53	hsa-miR-134	5p	48	28.43	UGUGACUGGUUGACCAGAGGGG	readtag_9050_x21	21	12.44	TGTGACTGGTTGACCAGAGGGG
54	hsa-miR-135b	5p	20	11.85	UAUGGCUUUUCAUUCCUAUGUGA	readtag_17962_x10	10	5.92	TATGGCTTTTCATTCCTATGTG
55	hsa-miR-136	5p	1227	726.75	ACUCCAUUUGUUUUGAUGAUGGA	readtag_635_x622	622	368.41	ACTCCATTTGTTTTGATGATGG
56	hsa-miR-136*	3p	181	107.21	CAUCAUCGUCUCAAAUGAGUCU	readtag_3665_x61	61	36.13	ATCATCGTCTCAAATGAGTCT
57	hsa-miR-137	3p	33	19.55	UUAUUGCUUAAGAAUACGCGUAG	readtag_7073_x28	28	16.58	TTATTGCTTAAGAATACGCGTAG
58	hsa-miR-139-5p	5p	609	360.71	UCUACAGUGCACGUGUCUCCAG	readtag_1152_x300	300	177.69	TCTACAGTGCACGTGTCTCCAGT
59	hsa-miR-139-3p	3p	169	100.1	GGAGACGCGGCCCUGUUGGAGU	readtag_3663_x61	61	36.13	TGGAGACGCGGCCCTGTTGGAG
60	hsa-miR-140-5p	5p	1162	688.25	CAGUGGUUUUACCCUAUGGUAG	readtag_424_x1023	1023	605.92	CAGTGGTTTTACCCTATGGTAG
61	hsa-miR-140-3p	3p	8485	5025.66	UACCACAGGGUAGAACCACGG	readtag_177_x3500	3500	2073.05	TACCACAGGGTAGAACCACGGA
62	hsa-miR-141*	5p	5	2.96	CAUCUUCCAGUACAGUGUUGGA	readtag_30160_x5	5	2.96	CATCTTCCAGTACAGTGTTGGA
63	hsa-miR-141	3p	399	236.33	UAACACUGUCUGGUAAAGAUGG	readtag_1414_x232	232	137.41	TAACACTGTCTGGTAAAGATGGC
64	hsa-miR-142-5p	5p	1271	752.81	CAUAAAGUAGAAAGCACUACU	readtag_862_x443	443	262.39	CATAAAGTAGAAAGCACTACT
65	hsa-miR-142-3p	3p	32117	19022.9	UGUAGUGUUUCCUACUUUAUGGA	readtag_61_x12062	12062	7144.31	TGTAGTGTTTCCTACTTTATGGA
66	hsa-miR-143*	5p	77	45.61	GGUGCAGUGCUGCAUCUCUGGU	readtag_3898_x57	57	33.76	GGTGCAGTGCTGCATCTCTGG
67	hsa-miR-143	3p	43596	25821.9	UGAGAUGAAGCACUGUAGCUC	readtag_37_x26189	26189	15511.7	TGAGATGAAGCACTGTAGCT
68	hsa-miR-144*	5p	1624	961.89	GGAUAUCAUCAUAUACUGUAAG	readtag_427_x1016	1016	601.78	GGATATCATCATATACTGTAAGT
69	hsa-miR-144	3p	1737	1028.82	UACAGUAUAGAUGAUGUACU	readtag_379_x1173	1173	694.77	TACAGTATAGATGATGTACT
70	hsa-miR-145	5p	2252	1333.86	GUCCAGUUUUCCCAGGAAUCCCU	readtag_350_x1290	1290	764.07	GTCCAGTTTTCCCAGGAATCCCT
71	hsa-miR-145*	3p	48	28.43	GGAUUCCUGGAAAUACUGUUCU	readtag_11448_x16	16	9.48	GGATTCCTGGAAATACTGTTCT
72	hsa-miR-146a	5p	1064	630.21	UGAGAACUGAAUUCCAUGGGUU	readtag_639_x621	621	367.82	TGAGAACTGAATTCCATGGGTT
73	hsa-miR-146b-5p	5p	3000	1776.9	UGAGAACUGAAUUCCAUAGGCU	readtag_356_x1258	1258	745.11	TGAGAACTGAATTCCATAGGCTGT
74	hsa-miR-148a*	5p	768	454.89	AAAGUUCUGAGACACUCCGACU	readtag_721_x548	548	324.58	AAAGTTCTGAGACACTCCGACT
75	hsa-miR-148a	3p	301027	178298	UCAGUGCACUACAGAACUUUGU	readtag_2_x256492	256492	151920	TCAGTGCACTACAGAACTTTGT
76	hsa-miR-148b*	5p	6	3.55	AAGUUCUGUUAUACACUCAGGC	readtag_45261_x3	3	1.78	TGAAGTTCTGTTATACACTCAG
77	hsa-miR-148b	3p	6345	3758.14	UCAGUGCAUCACAGAACUUUGU	readtag_136_x5352	5352	3169.99	TCAGTGCATCACAGAACTTTGT
78	hsa-miR-149	5p	20	11.85	UCUGGCUCCGUGUCUUCACUCCC	readtag_16779_x10	10	5.92	TCTGGCTCCGTGTCTTCACTCCC
79	hsa-miR-150	5p	501	296.74	UCUCCCAACCCUUGUACCAGUG	readtag_1029_x355	355	210.27	TCTCCCAACCCTTGTACCAGTG
80	hsa-miR-150*	3p	4	2.37	CUGGUACAGGCCUGGGGGACAG	readtag_38065_x4	4	2.37	CTGGTACAGGCCTGGGGGACA
81	hsa-miR-151-5p	5p	111	65.75	UCGAGGAGCUCACAGUCUAGU	readtag_2425_x105	105	62.19	TCGAGGAGCTCACAGTCTAGTAT
82	hsa-miR-151-3p	3p	1232	729.71	CUAGACUGAAGCUCCUUGAGG	readtag_487_x862	862	510.56	CTAGACTGAAGCTCCTTGAGGA
83	hsa-miR-152	3p	4257	2521.42	UCAGUGCAUGACAGAACUUGG	readtag_172_x3628	3628	2148.86	TCAGTGCATGACAGAACTTGG
84	hsa-miR-154	5p	40	23.69	UAGGUUAUCCGUGUUGCCUUCG	readtag_6087_x33	33	19.55	TAGGTTATCCGTGTTGCCTTCG
85	hsa-miR-154*	3p	18	10.66	AAUCAUACACGGUUGACCUAUU	readtag_11494_x16	16	9.48	AATCATACACGGTTGACCTATT
86	hsa-miR-155	5p	185	109.58	UUAAUGCUAAUCGUGAUAGGGGU	readtag_3760_x60	60	35.54	TTAATGCTAATCGTGATAGGGGT
87	hsa-miR-15a	5p	4488	2658.24	UAGCAGCACAUAAUGGUUUGUG	readtag_255_x2030	2030	1202.37	TAGCAGCACATAATGGTTTGTGGA
88	hsa-miR-15a*	3p	4	2.37	CAGGCCAUAUUGUGCUGCCUCA	readtag_68461_x2	2	1.18	CAGGCCATATTGTGCTGCCTCA
89	hsa-miR-15b	5p	720	426.46	UAGCAGCACAUCAUGGUUUACA	readtag_814_x472	472	279.57	TAGCAGCACATCATGGTTTACA
90	hsa-miR-15b*	3p	55	32.58	CGAAUCAUUAUUUGCUGCUCUA	readtag_6285_x32	32	18.95	CGAATCATTATTTGCTGCTCT
91	hsa-miR-16	5p	199	117.87	UAGCAGCACGUAAAUAUUGGCG	readtag_2058_x131	131	77.59	TAGCAGCACGTAAATATTGGCGTT
92	hsa-miR-16-1*	3p	56	33.17	CCAGUAUUAACUGUGCUGCUGA	readtag_4351_x50	50	29.61	CCAGTATTAACTGTGCTGCTGA
93	hsa-miR-16-2*	3p	66	39.09	CCAAUAUUACUGUGCUGCUUUA	readtag_6521_x30	30	17.77	ACCAATATTACTGTGCTGCTT
94	hsa-miR-17	5p	5505	3260.61	CAAAGUGCUUACAGUGCAGGUAG	readtag_150_x4623	4623	2738.2	CAAAGTGCTTACAGTGCAGGTAG
95	hsa-miR-17*	3p	681	403.36	ACUGCAGUGAAGGCACUUGUAG	readtag_699_x564	564	334.06	ACTGCAGTGAAGGCACTTGTAG
96	hsa-miR-181a-2*	3p	35	20.73	ACCACUGACCGUUGACUGUACC	readtag_11859_x16	16	9.48	ACCACTGACCGTTGACTGTACC
97	hsa-miR-181b	5p	32	18.95	AACAUUCAUUGCUGUCGGUGGGU	readtag_7042_x28	28	16.58	AACATTCATTGCTGTCGGTGGGTTT
98	hsa-miR-181c	5p	22	13.03	AACAUUCAACCUGUCGGUGAGU	readtag_14167_x13	13	7.7	AACATTCAACCTGTCGGTGAGT
99	hsa-miR-181d	5p	8	4.74	AACAUUCAUUGUUGUCGGUGGGU	readtag_36455_x4	4	2.37	AACATTCATTGTTGTCGGTGGGT
100	hsa-miR-182	5p	145	85.88	UUUGGCAAUGGUAGAACUCACACU	readtag_2889_x83	83	49.16	TTTGGCAATGGTAGAACTCACACT
101	hsa-miR-183	5p	20	11.85	UAUGGCACUGGUAGAAUUCACU	readtag_13136_x14	14	8.29	TATGGCACTGGTAGAATTCACT
102	hsa-miR-184	3p	1	0.59	UGGACGGAGAACUGAUAAGGGU	readtag_136300_x1	1	0.59	TGGACGGAGAACTGATAAGGGT
103	hsa-miR-185	5p	1258	745.11	UGGAGAGAAAGGCAGUUCCUGA	readtag_414_x1055	1055	624.88	TGGAGAGAAAGGCAGTTCCTGA
104	hsa-miR-185*	3p	26	15.4	AGGGGCUGGCUUUCCUCUGGUC	readtag_9456_x20	20	11.85	CAGGGGCTGGCTTTCCTCTGGT
105	hsa-miR-186	5p	6550	3879.56	CAAAGAAUUCUCCUUUUGGGCU	readtag_184_x3406	3406	2017.37	CAAAGAATTCTCCTTTTGGGCT
106	hsa-miR-187	3p	73	43.24	UCGUGUCUUGUGUUGCAGCCGG	readtag_6068_x33	33	19.55	TCGTGTCTTGTGTTGCAGCCGG
107	hsa-miR-188-5p	5p	34	20.14	CAUCCCUUGCAUGGUGGAGGG	readtag_14960_x12	12	7.11	CATCCCTTGCATGGTGGAGGG
108	hsa-miR-188-3p	3p	1	0.59	CUCCCACAUGCAGGGUUUGCA	readtag_116248_x1	1	0.59	CTCCCACATGCAGGGTTTGCA
109	hsa-miR-18a	5p	696	412.24	UAAGGUGCAUCUAGUGCAGAUAG	readtag_808_x478	478	283.12	TAAGGTGCATCTAGTGCAGATAG
110	hsa-miR-18a*	3p	8	4.74	ACUGCCCUAAGUGCUCCUUCUGG	readtag_33944_x5	5	2.96	ACTGCCCTAAGTGCTCCTTCT
111	hsa-miR-18b	5p	2	1.18	UAAGGUGCAUCUAGUGCAGUUAG	readtag_202110_x1	1	0.59	TAAGGTGCATCTAGTGCAGTT
112	hsa-miR-190	5p	551	326.36	UGAUAUGUUUGAUAUAUUAGGU	readtag_1517_x205	205	121.42	TGATATGTTTGATATATTAGGTT
113	hsa-miR-190b	5p	9	5.33	UGAUAUGUUUGAUAUUGGGUU	readtag_21118_x8	8	4.74	TGATATGTTTGATATTGGGTTG
114	hsa-miR-191*	3p	2	1.18	GCUGCGCUUGGAUUUCGUCCCC	readtag_232527_x1	1	0.59	GCTGCGCTTGGATTTCGTCC
115	hsa-miR-192	5p	196336	116290	CUGACCUAUGAAUUGACAGCC	readtag_20_x50123	50123	29687.8	CTGACCTATGAATTGACAGCCA
116	hsa-miR-192*	3p	232	137.41	CUGCCAAUUCCAUAGGUCACAG	readtag_2155_x123	123	72.85	CTGCCAATTCCATAGGTCACAG
117	hsa-miR-193a-5p	5p	305	180.65	UGGGUCUUUGCGGGCGAGAUGA	readtag_1309_x257	257	152.22	TGGGTCTTTGCGGGCGAGATGA
118	hsa-miR-193a-3p	3p	645	382.03	AACUGGCCUACAAAGUCCCAGU	readtag_987_x377	377	223.3	AACTGGCCTACAAAGTCCCAGT
119	hsa-miR-193b*	5p	53	31.39	CGGGGUUUUGAGGGCGAGAUGA	readtag_4540_x47	47	27.84	CGGGGTTTTGAGGGCGAGATGA
120	hsa-miR-193b	3p	2036	1205.92	AACUGGCCCUCAAAGUCCCGCU	readtag_428_x1013	1013	600	AACTGGCCCTCAAAGTCCCGCT
121	hsa-miR-194	5p	26451	15666.9	UGUAACAGCAACUCCAUGUGGA	readtag_39_x25014	25014	14815.8	TGTAACAGCAACTCCATGTGGAA
122	hsa-miR-194*	3p	114	67.52	CCAGUGGGGCUGCUGUUAUCUG	readtag_3842_x58	58	34.35	CCAGTGGGGCTGCTGTTATCTG
123	hsa-miR-195	5p	747	442.45	UAGCAGCACAGAAAUAUUGGC	readtag_971_x384	384	227.44	TAGCAGCACAGAAATATTGGCA
124	hsa-miR-195*	3p	5	2.96	CCAAUAUUGGCUGUGCUGCUCC	readtag_40973_x4	4	2.37	CCAATATTGGCTGTGCTGCTCCA
125	hsa-miR-196a	5p	3	1.78	UAGGUAGUUUCAUGUUGUUGGG	readtag_82327_x2	2	1.18	TAGGTAGTTTCATGTTGTTGGGA
126	hsa-miR-196b	5p	8	4.74	UAGGUAGUUUCCUGUUGUUGGG	readtag_47768_x3	3	1.78	TAGGTAGTTTCCTGTTGTTGGGA
127	hsa-miR-197	3p	444	262.98	UUCACCACCUUCUCCACCCAGC	readtag_1014_x366	366	216.78	TTCACCACCTTCTCCACCCAGC
128	hsa-miR-199a-3p	3p	3	1.78	ACAGUAGUCUGCACAUUGGUUA	readtag_50031_x3	3	1.78	ACAGTAGTCTGCACATTGGTTAGA
129	hsa-miR-199b-5p	5p	35	20.73	CCCAGUGUUUAGACUAUCUGUUC	readtag_10843_x17	17	10.07	CCCAGTGTTTAGACTATCTGTTC
130	hsa-miR-19a	3p	2126	1259.23	UGUGCAAAUCUAUGCAAAACUGA	readtag_294_x1674	1674	991.51	TGTGCAAATCTATGCAAAACTGA
131	hsa-miR-19b-1*	5p	27	15.99	AGUUUUGCAGGUUUGCAUCCAGC	readtag_8622_x22	22	13.03	AGTTTTGCAGGTTTGCATCCAGC
132	hsa-miR-19b	3p	8	4.74	UGUGCAAAUCCAUGCAAAACUGA	readtag_21642_x8	8	4.74	TGTGCAAATCCATGCAAAACTGAT
133	hsa-miR-200a*	5p	3	1.78	CAUCUUACCGGACAGUGCUGGA	readtag_157524_x1	1	0.59	CATCTTACCGGACAGTGCTGG
134	hsa-miR-200a	3p	512	303.26	UAACACUGUCUGGUAACGAUGU	readtag_996_x373	373	220.93	TAACACTGTCTGGTAACGATGTT
135	hsa-miR-200b*	5p	9	5.33	CAUCUUACUGGGCAGCAUUGGA	readtag_31313_x5	5	2.96	CATCTTACTGGGCAGCATTGGA
136	hsa-miR-200b	3p	161	95.36	UAAUACUGCCUGGUAAUGAUGA	readtag_3127_x76	76	45.01	TAATACTGCCTGGTAATGATGA
137	hsa-miR-200c	3p	217	128.53	UAAUACUGCCGGGUAAUGAUGGA	readtag_1836_x153	153	90.62	TAATACTGCCGGGTAATGATGGA
138	hsa-miR-203	3p	41	24.28	GUGAAAUGUUUAGGACCACUAG	readtag_10241_x18	18	10.66	GTGAAATGTTTAGGACCACTAG
139	hsa-miR-204	5p	41	24.28	UUCCCUUUGUCAUCCUAUGCCU	readtag_8545_x22	22	13.03	TTCCCTTTGTCATCCTATGCCT
140	hsa-miR-20a	5p	22029	13047.8	UAAAGUGCUUAUAGUGCAGGUAG	readtag_43_x20042	20042	11870.9	TAAAGTGCTTATAGTGCAGGTAG
141	hsa-miR-20a*	3p	29	17.18	ACUGCAUUAUGAGCACUUAAAG	readtag_10812_x17	17	10.07	ACTGCATTATGAGCACTTAAAGT
142	hsa-miR-20b	5p	12	7.11	CAAAGUGCUCAUAGUGCAGGUAG	readtag_15247_x12	12	7.11	CAAAGTGCTCATAGTGCAGGTAG
143	hsa-miR-21	5p	210246	124529	UAGCUUAUCAGACUGAUGUUGA	readtag_3_x119082	119082	70532.2	TAGCTTATCAGACTGATGTTGAC
144	hsa-miR-21*	3p	25	14.81	CAACACCAGUCGAUGGGCUGU	readtag_13190_x14	14	8.29	CAACACCAGTCGATGGGCTGTC
145	hsa-miR-210	3p	310	183.61	CUGUGCGUGUGACAGCGGCUGA	readtag_1413_x232	232	137.41	CTGTGCGTGTGACAGCGGCTGA
146	hsa-miR-211	5p	8	4.74	UUCCCUUUGUCAUCCUUCGCCU	readtag_32162_x5	5	2.96	TTCCCTTTGTCATCCTTCGCCT
147	hsa-miR-2114	5p	1	0.59	UAGUCCCUUCCUUGAAGCGGUC	readtag_158694_x1	1	0.59	TAGTCCCTTCCTTGAAGCGGTC
148	hsa-miR-212	3p	4	2.37	UAACAGUCUCCAGUCACGGCC	readtag_57161_x2	2	1.18	TAACAGTCTCCAGTCACGGCC
149	hsa-miR-214*	5p	94	55.68	UGCCUGUCUACACUUGCUGUGC	readtag_2867_x84	84	49.75	TGCCTGTCTACACTTGCTGTGC
150	hsa-miR-214	3p	75	44.42	ACAGCAGGCACAGACAGGCAGU	readtag_7425_x26	26	15.4	ACAGCAGGCACAGACAGGCAGT
151	hsa-miR-215	5p	151	89.44	AUGACCUAUGAAUUGACAGAC	readtag_2224_x118	118	69.89	TGACCTATGAATTGACAGA
152	hsa-miR-216a	5p	2	1.18	UAAUCUCAGCUGGCAACUGUGA	readtag_85636_x2	2	1.18	TAATCTCAGCTGGCAACTGTGA
153	hsa-miR-217	5p	1	0.59	UACUGCAUCAGGAACUGAUUGGA	readtag_212052_x1	1	0.59	TACTGCATCAGGAACTGATTGGA
154	hsa-miR-22*	5p	584	345.9	AGUUCUUCAGUGGCAAGCUUUA	readtag_1267_x266	266	157.55	AGTTCTTCAGTGGCAAGCTTTA
155	hsa-miR-22	3p	12277	7271.66	AAGCUGCCAGUUGAAGAACUGU	readtag_65_x11076	11076	6560.31	AAGCTGCCAGTTGAAGAACTGT
156	hsa-miR-221*	5p	58	34.35	ACCUGGCAUACAAUGUAGAUUU	readtag_10129_x19	19	11.25	ACCTGGCATACAATGTAGATT
157	hsa-miR-221	3p	179	106.02	AGCUACAUUGUCUGCUGGGUUUC	readtag_2537_x99	99	58.64	AGCTACATTGTCTGCTGGGTTT
158	hsa-miR-222*	5p	1	0.59	CUCAGUAGCCAGUGUAGAUCCU	readtag_232719_x1	1	0.59	GGCTCAGTAGCCAGTGTAGATC
159	hsa-miR-222	3p	104	61.6	AGCUACAUCUGGCUACUGGGU	readtag_5368_x38	38	22.51	AGCTACATCTGGCTACTGGGTCT
160	hsa-miR-223*	5p	5	2.96	CGUGUAUUUGACAAGCUGAGUU	readtag_51196_x3	3	1.78	CGTGTATTTGACAAGCTGAGTTG
161	hsa-miR-223	3p	366	216.78	UGUCAGUUUGUCAAAUACCCCA	readtag_1665_x180	180	106.61	TGTCAGTTTGTCAAATACCCCA
162	hsa-miR-23a	3p	1545	915.1	AUCACAUUGCCAGGGAUUUCC	readtag_728_x544	544	322.21	ATCACATTGCCAGGGATTTCCA
163	hsa-miR-23b*	5p	7	4.15	UGGGUUCCUGGCAUGCUGAUUU	readtag_35125_x4	4	2.37	TGGGTTCCTGGCATGCTGATT
164	hsa-miR-23b	3p	2032	1203.55	AUCACAUUGCCAGGGAUUACC	readtag_493_x848	848	502.27	ATCACATTGCCAGGGATTACC
165	hsa-miR-24-1*	5p	65	38.5	UGCCUACUGAGCUGAUAUCAGU	readtag_5758_x35	35	20.73	GTGCCTACTGAGCTGATATCAGT
166	hsa-miR-24	3p	34	20.14	UGGCUCAGUUCAGCAGGAACAG	readtag_10255_x18	18	10.66	GCTCAGTTCAGCAGGAACAGGA
167	hsa-miR-24-2*	5p	89	52.71	UGCCUACUGAGCUGAAACACAG	readtag_7611_x26	26	15.4	GTGCCTACTGAGCTGAAACACAG
168	hsa-miR-25*	5p	5	2.96	AGGCGGAGACUUGGGCAAUUG	readtag_35159_x4	4	2.37	AGGCGGAGACTTGGGCAATTGCT
169	hsa-miR-25	3p	1392	824.48	CAUUGCACUUGUCUCGGUCUGA	readtag_373_x1186	1186	702.47	CATTGCACTTGTCTCGGTCTGA
170	hsa-miR-26a	5p	2	1.18	UUCAAGUAAUCCAGGAUAGGCU	readtag_261949_x1	1	0.59	TTCAAGTAATCCAGGATAGGCTGTT
171	hsa-miR-26a-1*	3p	4	2.37	CCUAUUCUUGGUUACUUGCACG	readtag_41161_x4	4	2.37	CCTATTCTTGGTTACTTGCACG
172	hsa-miR-26a-2*	3p	12	7.11	CCUAUUCUUGAUUACUUGUUUC	readtag_19939_x8	8	4.74	CCTATTCTTGATTACTTGTTTC
173	hsa-miR-26b	5p	16105	9538.98	UUCAAGUAAUUCAGGAUAGGU	readtag_64_x11080	11080	6562.67	TTCAAGTAATTCAGGATAGGTT
174	hsa-miR-26b*	3p	34	20.14	CCUGUUCUCCAUUACUUGGCUC	readtag_9021_x21	21	12.44	CCTGTTCTCCATTACTTGGCT
175	hsa-miR-27a*	5p	16	9.48	AGGGCUUAGCUGCUUGUGAGCA	readtag_13892_x13	13	7.7	AGGGCTTAGCTGCTTGTGAGCA
176	hsa-miR-27a	3p	2806	1661.99	UUCACAGUGGCUAAGUUCCGC	readtag_262_x1972	1972	1168.01	TTCACAGTGGCTAAGTTCCGC
177	hsa-miR-27b*	5p	48	28.43	AGAGCUUAGCUGAUUGGUGAAC	readtag_8788_x22	22	13.03	AGAGCTTAGCTGATTGGTGAAC
178	hsa-miR-27b	3p	13809	8179.06	UUCACAGUGGCUAAGUUCUGC	readtag_76_x9438	9438	5590.12	TTCACAGTGGCTAAGTTCTGC
179	hsa-miR-28-5p	5p	1648	976.11	AAGGAGCUCACAGUCUAUUGAG	readtag_480_x879	879	520.63	AAGGAGCTCACAGTCTATTGA
180	hsa-miR-28-3p	3p	594	351.83	CACUAGAUUGUGAGCUCCUGGA	readtag_897_x422	422	249.95	CACTAGATTGTGAGCTCCTGGA
181	hsa-miR-296-3p	3p	3	1.78	GAGGGUUGGGUGGAGGCUCUCC	readtag_56187_x2	2	1.18	AGGGTTGGGTGGAGGCTCTCC
182	hsa-miR-299-5p	5p	157	92.99	UGGUUUACCGUCCCACAUACAU	readtag_2589_x96	96	56.86	TGGTTTACCGTCCCACATACA
183	hsa-miR-29a*	5p	99	58.64	ACUGAUUUCUUUUGGUGUUCAG	readtag_3417_x67	67	39.68	ACTGATTTCTTTTGGTGTTCAGA
184	hsa-miR-29a	3p	19238	11394.6	UAGCACCAUCUGAAAUCGGUUA	readtag_58_x12224	12224	7240.26	TAGCACCATCTGAAATCGGTT
185	hsa-miR-29b-1*	5p	5	2.96	GCUGGUUUCAUAUGGUGGUUUAGA	readtag_35815_x4	4	2.37	GCTGGTTTCATATGGTGGTTTAGA
186	hsa-miR-29b	3p	47	27.84	UAGCACCAUUUGAAAUCAGUGUU	readtag_5126_x40	40	23.69	TAGCACCATTTGAAATCAGTGTTT
187	hsa-miR-29b-2*	5p	28	16.58	CUGGUUUCACAUGGUGGCUUAG	readtag_11430_x16	16	9.48	CTGGTTTCACATGGTGGCTTAGA
188	hsa-miR-29c*	5p	119	70.48	UGACCGAUUUCUCCUGGUGUUC	readtag_4872_x43	43	25.47	TGACCGATTTCTCCTGGTGTT
189	hsa-miR-29c	3p	5986	3545.5	UAGCACCAUUUGAAAUCGGUUA	readtag_200_x3062	3062	1813.62	TAGCACCATTTGAAATCGGTT
190	hsa-miR-301a	3p	46	27.25	CAGUGCAAUAGUAUUGUCAAAGC	readtag_6600_x30	30	17.77	CAGTGCAATAGTATTGTCAAAGC
191	hsa-miR-301b	3p	2	1.18	CAGUGCAAUGAUAUUGUCAAAGC	readtag_74892_x2	2	1.18	CAGTGCAATGATATTGTCAAAG
192	hsa-miR-3065-3p	3p	2	1.18	UCAGCACCAGGAUAUUGUUGGAG	readtag_68557_x2	2	1.18	TCAGCACCAGGATATTGTTGGA
193	hsa-miR-30a	5p	48019	28441.6	UGUAAACAUCCUCGACUGGAAG	readtag_29_x32809	32809	19432.7	TGTAAACATCCTCGACTGGAAGC
194	hsa-miR-30a*	3p	1493	884.3	CUUUCAGUCGGAUGUUUGCAGC	readtag_564_x721	721	427.05	CTTTCAGTCGGATGTTTGCAGC
195	hsa-miR-30b	5p	13005	7702.85	UGUAAACAUCCUACACUCAGCU	readtag_81_x8655	8655	5126.35	TGTAAACATCCTACACTCAGCT
196	hsa-miR-30b*	3p	9	5.33	CUGGGAGGUGGAUGUUUACUUC	readtag_33060_x5	5	2.96	CTGGGAGGTGGATGTTTACTTC
197	hsa-miR-30c	5p	19	11.25	UGUAAACAUCCUACACUCUCAGC	readtag_16321_x11	11	6.52	CTGTAAACATCCTACACTCTCAGC
198	hsa-miR-30c-1*	3p	16	9.48	CUGGGAGAGGGUUGUUUACUCC	readtag_18055_x10	10	5.92	CTGGGAGAGGGTTGTTTACTCC
199	hsa-miR-30c-2*	3p	304	180.06	CUGGGAGAAGGCUGUUUACUCU	readtag_1509_x206	206	122.01	CTGGGAGAAGGCTGTTTACTCT
200	hsa-miR-30d	5p	50904	30150.4	UGUAAACAUCCCCGACUGGAAG	readtag_34_x30155	30155	17860.8	TGTAAACATCCCCGACTGGAAGC
201	hsa-miR-30d*	3p	101	59.82	CUUUCAGUCAGAUGUUUGCUGC	readtag_6194_x32	32	18.95	CTTTCAGTCAGATGTTTGCTG
202	hsa-miR-30e	5p	139385	82557.6	UGUAAACAUCCUUGACUGGAAG	readtag_6_x106962	106962	63353.5	TGTAAACATCCTTGACTGGAAGC
203	hsa-miR-30e*	3p	3287	1946.89	CUUUCAGUCGGAUGUUUACAGC	readtag_224_x2463	2463	1458.83	CTTTCAGTCGGATGTTTACAGC
204	hsa-miR-31	5p	106	62.78	AGGCAAGAUGCUGGCAUAGCU	readtag_4380_x49	49	29.02	AGGCAAGATGCTGGCATAGCTGT
205	hsa-miR-31*	3p	5	2.96	UGCUAUGCCAACAUAUUGCCAU	readtag_72940_x2	2	1.18	TGCTATGCCAACATATTGCCATC
206	hsa-miR-3129	5p	1	0.59	GCAGUAGUGUAGAGAUUGGUUU	readtag_199990_x1	1	0.59	CAGTAGTGTAGAGATTGGTTTG
207	hsa-miR-3154	3p	2	1.18	CAGAAGGGGAGUUGGGAGCAGA	readtag_83996_x2	2	1.18	CAGAAGGGGAGTTGGGAGCAGA
208	hsa-miR-32	5p	3491	2067.72	UAUUGCACAUUACUAAGUUGCA	readtag_308_x1533	1533	907.99	TATTGCACATTACTAAGTTGC
209	hsa-miR-32*	3p	30	17.77	CAAUUUAGUGUGUGUGAUAUUU	readtag_9351_x20	20	11.85	CAATTTAGTGTGTGTGATATT
210	hsa-miR-320a	3p	70	41.46	AAAAGCUGGGUUGAGAGGGCGA	readtag_8320_x23	23	13.62	AAAGCTGGGTTGAGAGGGCGA
211	hsa-miR-323-3p	3p	3	1.78	CACAUUACACGGUCGACCUCU	readtag_74693_x2	2	1.18	GCACATTACACGGTCGACCTCT
212	hsa-miR-324-5p	5p	51	30.21	CGCAUCCCCUAGGGCAUUGGUGU	readtag_7736_x25	25	14.81	CGCATCCCCTAGGGCATTGGTGT
213	hsa-miR-324-3p	3p	11	6.52	ACUGCCCCAGGUGCUGCUGG	readtag_22342_x7	7	4.15	CCACTGCCCCAGGTGCTGCTGG
214	hsa-miR-326	3p	7	4.15	CCUCUGGGCCCUUCCUCCAG	readtag_28564_x6	6	3.55	CCTCTGGGCCCTTCCTCCAG
215	hsa-miR-328	3p	35	20.73	CUGGCCCUCUCUGCCCUUCCGU	readtag_7064_x28	28	16.58	CTGGCCCTCTCTGCCCTTCCGT
216	hsa-miR-330-5p	5p	2	1.18	UCUCUGGGCCUGUGUCUUAGGC	readtag_68227_x2	2	1.18	TCTCTGGGCCTGTGTCTTAGG
217	hsa-miR-330-3p	3p	42	24.88	GCAAAGCACACGGCCUGCAGAGA	readtag_11500_x16	16	9.48	GCAAAGCACACGGCCTGCAGAGA
218	hsa-miR-331-5p	5p	59	34.95	CUAGGUAUGGUCCCAGGGAUCC	readtag_10901_x17	17	10.07	TCTAGGTATGGTCCCAGGGATC
219	hsa-miR-331-3p	3p	75	44.42	GCCCCUGGGCCUAUCCUAGAA	readtag_6321_x32	32	18.95	GCCCCTGGGCCTATCCTAGA
220	hsa-miR-335*	3p	255	151.04	UUUUUCAUUAUUGCUCCUGACC	readtag_1531_x202	202	119.64	TTTTTCATTATTGCTCCTGACC
221	hsa-miR-337-5p	5p	8	4.74	GAACGGCUUCAUACAGGAGUU	readtag_22219_x7	7	4.15	GAACGGCTTCATACAGGAGTT
222	hsa-miR-337-3p	3p	73	43.24	CUCCUAUAUGAUGCCUUUCUUC	readtag_5881_x34	34	20.14	TCCTATATGATGCCTTTCTTC
223	hsa-miR-338-5p	5p	29	17.18	AACAAUAUCCUGGUGCUGAGUG	readtag_8263_x23	23	13.62	AACAATATCCTGGTGCTGAGT
224	hsa-miR-338-3p	3p	672	398.03	UCCAGCAUCAGUGAUUUUGUUG	readtag_975_x383	383	226.85	TCCAGCATCAGTGATTTTGTTGA
225	hsa-miR-339-5p	5p	284	168.21	UCCCUGUCCUCCAGGAGCUCACG	readtag_1311_x257	257	152.22	TCCCTGTCCTCCAGGAGCTCACG
226	hsa-miR-339-3p	3p	619	366.63	UGAGCGCCUCGACGACAGAGCCG	readtag_1419_x230	230	136.23	TGAGCGCCTCGACGACAGAGC
227	hsa-miR-33a	5p	788	466.73	GUGCAUUGUAGUUGCAUUGCA	readtag_1125_x313	313	185.39	GTGCATTGTAGTTGCATTGC
228	hsa-miR-33a*	3p	29	17.18	CAAUGUUUCCACAGUGCAUCAC	readtag_8753_x22	22	13.03	CAATGTTTCCACAGTGCATCA
229	hsa-miR-33b	5p	370	219.15	GUGCAUUGCUGUUGCAUUGC	readtag_1854_x151	151	89.44	GTGCATTGCTGTTGCATTG
230	hsa-miR-33b*	3p	1	0.59	CAGUGCCUCGGCAGUGCAGCCC	readtag_162070_x1	1	0.59	TGCAGTGCCTCGGCAGTGCAGC
231	hsa-miR-340	5p	3723	2205.13	UUAUAAAGCAAUGAGACUGAUU	readtag_212_x2782	2782	1647.78	TTATAAAGCAATGAGACTGATT
232	hsa-miR-340*	3p	63	37.31	UCCGUCUCAGUUACUUUAUAGC	readtag_6471_x31	31	18.36	TCCGTCTCAGTTACTTTATAGC
233	hsa-miR-342-5p	5p	10	5.92	AGGGGUGCUAUCUGUGAUUGA	readtag_35405_x4	4	2.37	AGGGGTGCTATCTGTGATTGAG
234	hsa-miR-342-3p	3p	948	561.5	UCUCACACAGAAAUCGCACCCGU	readtag_948_x395	395	233.96	TCTCACACAGAAATCGCACCCGTC
235	hsa-miR-34a	5p	403	238.7	UGGCAGUGUCUUAGCUGGUUGU	readtag_1686_x177	177	104.84	TGGCAGTGTCTTAGCTGGTTGTT
236	hsa-miR-34a*	3p	1	0.59	CAAUCAGCAAGUAUACUGCCCU	readtag_120157_x1	1	0.59	AATCAGCAAGTATACTGCCCTA
237	hsa-miR-34b*	5p	5	2.96	UAGGCAGUGUCAUUAGCUGAUUG	readtag_51617_x3	3	1.78	AGGCAGTGTCATTAGCTGATTGT
238	hsa-miR-34b	3p	2	1.18	CAAUCACUAACUCCACUGCCAU	readtag_57175_x2	2	1.18	ACTAACTCCACTGCCATC
239	hsa-miR-34c-5p	5p	187	110.76	AGGCAGUGUAGUUAGCUGAUUGC	readtag_1667_x179	179	106.02	AGGCAGTGTAGTTAGCTGATTGC
240	hsa-miR-3607-5p	5p	4	2.37	GCAUGUGAUGAAGCAAAUCAGU	readtag_252650_x1	1	0.59	TGCATGTGATGAAGCAAATCAGTA
241	hsa-miR-3607-3p	3p	38	22.51	ACUGUAAACGCUUUCUGAUG	readtag_11778_x16	16	9.48	ACTGTAAACGCTTTCTGATG
242	hsa-miR-3609	3p	1	0.59	CAAAGUGAUGAGUAAUACUGGCUG	readtag_253404_x1	1	0.59	CAAAGTGATGAGTAATACTGGCTGGA
243	hsa-miR-361-5p	5p	878	520.04	UUAUCAGAAUCUCCAGGGGUAC	readtag_687_x573	573	339.39	TTATCAGAATCTCCAGGGGTAC
244	hsa-miR-361-3p	3p	176	104.24	UCCCCCAGGUGUGAUUCUGAUUU	readtag_4195_x52	52	30.8	TCCCCCAGGTGTGATTCTGATTT
245	hsa-miR-3614-5p	5p	14	8.29	CCACUUGGAUCUGAAGGCUGCCC	readtag_30051_x5	5	2.96	CACTTGGATCTGAAGGCTGC
246	hsa-miR-362-5p	5p	144	85.29	AAUCCUUGGAACCUAGGUGUGAGU	readtag_3597_x63	63	37.31	AATCCTTGGAACCTAGGTGTGAGT
247	hsa-miR-363	3p	35	20.73	AAUUGCACGGUAUCCAUCUGUA	readtag_7918_x24	24	14.22	AATTGCACGGTATCCATCTGTA
248	hsa-miR-3647-5p	5p	4	2.37	CUGAAGUGAUGAUUCACAUUCAU	readtag_45390_x3	3	1.78	CTGAAGTGATGATTCACATT
249	hsa-miR-365*	5p	3	1.78	AGGGACUUUCAGGGGCAGCUGU	readtag_84781_x2	2	1.18	GAGGGACTTTCAGGGGCAGCTGT
250	hsa-miR-3653	3p	6	3.55	CUAAGAAGUUGACUGAAG	readtag_67480_x2	2	1.18	CCTCTAAGAAGTTGACTGAAG
251	hsa-miR-369-5p	5p	6	3.55	AGAUCGACCGUGUUAUAUUCGC	readtag_30295_x5	5	2.96	GACCGTGTTATATTCGCT
252	hsa-miR-369-3p	3p	918	543.73	AAUAAUACAUGGUUGAUCUUU	readtag_568_x716	716	424.09	AATAATACATGGTTGATCTTT
253	hsa-miR-370	3p	11	6.52	GCCUGCUGGGGUGGAACCUGGU	readtag_17939_x10	10	5.92	GCCTGCTGGGGTGGAACCTGGT
254	hsa-miR-372	3p	1	0.59	AAAGUGCUGCGACAUUUGAGCGU	readtag_127568_x1	1	0.59	AAAGTGCTGCGACATTTGAGCGT
255	hsa-miR-373	3p	5	2.96	GAAGUGCUUCGAUUUUGGGGUGU	readtag_52649_x3	3	1.78	GAAGTGCTTCGATTTTGGGGTGT
256	hsa-miR-374a	5p	962	569.79	UUAUAAUACAACCUGAUAAGUG	readtag_926_x404	404	239.29	TTATAATACAACCTGATAAGTGT
257	hsa-miR-374a*	3p	1538	910.96	CUUAUCAGAUUGUAUUGUAAUU	readtag_355_x1267	1267	750.44	CTTATCAGATTGTATTGTAATT
258	hsa-miR-374b	5p	1484	878.97	AUAUAAUACAACCUGCUAAGUG	readtag_679_x578	578	342.35	ATATAATACAACCTGCTAAGTG
259	hsa-miR-374b*	3p	53	31.39	CUUAGCAGGUUGUAUUAUCAUU	readtag_5192_x40	40	23.69	CTTAGCAGGTTGTATTATCATT
260	hsa-miR-375	3p	225	133.27	UUUGUUCGUUCGGCUCGCGUGA	readtag_1638_x183	183	108.39	TTTGTTCGTTCGGCTCGCGTGA
261	hsa-miR-376a*	5p	256	151.63	GUAGAUUCUCCUUCUAUGAGUA	readtag_2307_x113	113	66.93	GTAGATTCTCCTTCTATGAGT
262	hsa-miR-376c	3p	479	283.71	AACAUAGAGGAAAUUCCACGU	readtag_1308_x257	257	152.22	AACATAGAGGAAATTCCACGT
263	hsa-miR-377*	5p	4	2.37	AGAGGUUGCCCUUGGUGAAUUC	readtag_82714_x2	2	1.18	AGAGGTTGCCCTTGGTGAAT
264	hsa-miR-377	3p	106	62.78	AUCACACAAAGGCAACUUUUGU	readtag_4293_x51	51	30.21	ATCACACAAAGGCAACTTTTG
265	hsa-miR-378*	5p	168	99.51	CUCCUGACUCCAGGUCCUGUGU	readtag_2127_x125	125	74.04	CTCCTGACTCCAGGTCCTGTGT
266	hsa-miR-378c	5p	10	5.92	ACUGGACUUGGAGUCAGAAGAGUGG	readtag_22353_x7	7	4.15	ACTGGACTTGGAGTCAGAAGAG
267	hsa-miR-379	5p	706	418.16	UGGUAGACUAUGGAACGUAGG	readtag_889_x429	429	254.1	TGGTAGACTATGGAACGTAGG
268	hsa-miR-379*	3p	3	1.78	UAUGUAACAUGGUCCACUAACU	readtag_73232_x2	2	1.18	TATGTAACATGGTCCACTAAC
269	hsa-miR-380*	5p	4	2.37	UGGUUGACCAUAGAACAUGCGC	readtag_49994_x3	3	1.78	ATGGTTGACCATAGAACATGCG
270	hsa-miR-381	3p	2048	1213.03	UAUACAAGGGCAAGCUCUCUGU	readtag_269_x1908	1908	1130.11	TATACAAGGGCAAGCTCTCTGT
271	hsa-miR-382	5p	22	13.03	GAAGUUGUUCGUGGUGGAUUCG	readtag_11117_x17	17	10.07	GAAGTTGTTCGTGGTGGATTCG
272	hsa-miR-409-5p	5p	49	29.02	AGGUUACCCGAGCAACUUUGCAU	readtag_9274_x20	20	11.85	AGGTTACCCGAGCAACTTTGCA
273	hsa-miR-409-3p	3p	72	42.65	GAAUGUUGCUCGGUGAACCCCU	readtag_6222_x32	32	18.95	GAATGTTGCTCGGTGAACCCCT
274	hsa-miR-410	3p	167	98.91	AAUAUAACACAGAUGGCCUGU	readtag_1779_x162	162	95.95	AATATAACACAGATGGCCTGT
275	hsa-miR-411	5p	1663	984.99	UAGUAGACCGUAUAGCGUACG	readtag_522_x796	796	471.47	TAGTAGACCGTATAGCGTACG
276	hsa-miR-411*	3p	31	18.36	UAUGUAACACGGUCCACUAACC	readtag_6718_x29	29	17.18	TATGTAACACGGTCCACTAAC
277	hsa-miR-421	3p	9	5.33	AUCAACAGACAUUAAUUGGGCGC	readtag_28365_x6	6	3.55	ATCAACAGACATTAATTGGGCGC
278	hsa-miR-423-5p	5p	3710	2197.43	UGAGGGGCAGAGAGCGAGACUUU	readtag_234_x2274	2274	1346.89	TGAGGGGCAGAGAGCGAGACTTT
279	hsa-miR-423-3p	3p	981	581.05	AGCUCGGUCUGAGGCCCCUCAGU	readtag_617_x644	644	381.44	AGCTCGGTCTGAGGCCCCTCAGT
280	hsa-miR-424	5p	4026	2384.6	CAGCAGCAAUUCAUGUUUUGAA	readtag_211_x2788	2788	1651.33	CAGCAGCAATTCATGTTTTGA
281	hsa-miR-425	5p	7118	4215.99	AAUGACACGAUCACUCCCGUUGA	readtag_191_x3279	3279	1942.15	AATGACACGATCACTCCCGTTGA
282	hsa-miR-425*	3p	132	78.18	AUCGGGAAUGUCGUGUCCGCCC	readtag_4638_x46	46	27.25	CATCGGGAATGTCGTGTCCGC
283	hsa-miR-4286	5p	1	0.59	ACCCCACUCCUGGUACC	readtag_204414_x1	1	0.59	ACCCCACTCCTGGTACCATA
284	hsa-miR-431	5p	3	1.78	UGUCUUGCAGGCCGUCAUGCA	readtag_72675_x2	2	1.18	TGTCTTGCAGGCCGTCATGCA
285	hsa-miR-431*	3p	2	1.18	CAGGUCGUCUUGCAGGGCUUCU	readtag_153589_x1	1	0.59	TGCAGGTCGTCTTGCAGGGCTTC
286	hsa-miR-432	5p	17	10.07	UCUUGGAGUAGGUCAUUGGGUGG	readtag_41317_x4	4	2.37	TCTTGGAGTAGGTCATTGGGTGG
287	hsa-miR-433	3p	2	1.18	AUCAUGAUGGGCUCCUCGGUGU	readtag_63552_x2	2	1.18	ATCATGATGGGCTCCTCGGTGT
288	hsa-miR-449a	5p	2	1.18	UGGCAGUGUAUUGUUAGCUGGU	readtag_69551_x2	2	1.18	TGGCAGTGTATTGTTAGCTGGT
289	hsa-miR-450b-5p	5p	56	33.17	UUUUGCAAUAUGUUCCUGAAUA	readtag_5528_x37	37	21.92	TTTTGCAATATGTTCCTGAAT
290	hsa-miR-450b-3p	3p	2	1.18	UUGGGAUCAUUUUGCAUCCAUA	readtag_146040_x1	1	0.59	TATTGGGATCATTTTGCATC
291	hsa-miR-451	5p	37167	22014	AAACCGUUACCAUUACUGAGUU	readtag_52_x14196	14196	8408.28	AAACCGTTACCATTACTGAGTTT
292	hsa-miR-452	5p	35	20.73	AACUGUUUGCAGAGGAAACUGA	readtag_12276_x15	15	8.88	AACTGTTTGCAGAGGAAACTGA
293	hsa-miR-454*	5p	2	1.18	ACCCUAUCAAUAUUGUCUCUGC	readtag_86418_x2	2	1.18	ACCCTATCAATATTGTCTCTGC
294	hsa-miR-454	3p	52	30.8	UAGUGCAAUAUUGCUUAUAGGGU	readtag_7990_x24	24	14.22	TAGTGCAATATTGCTTATAGGGT
295	hsa-miR-455-5p	5p	2111	1250.34	UAUGUGCCUUUGGACUACAUCG	readtag_362_x1226	1226	726.16	TATGTGCCTTTGGACTACATCG
296	hsa-miR-455-3p	3p	1220	722.6	GCAGUCCAUGGGCAUAUACAC	readtag_833_x461	461	273.05	GCAGTCCATGGGCATATACACT
297	hsa-miR-483-5p	5p	84	49.75	AAGACGGGAGGAAAGAAGGGAG	readtag_5174_x40	40	23.69	AAGACGGGAGGAAAGAAGGGAG
298	hsa-miR-483-3p	3p	44	26.06	UCACUCCUCUCCUCCCGUCUU	readtag_8221_x23	23	13.62	TCACTCCTCTCCTCCCGTCTTC
299	hsa-miR-484	5p	409	242.25	UCAGGCUCAGUCCCCUCCCGAU	readtag_1553_x198	198	117.28	TCAGGCTCAGTCCCCTCCCGAT
300	hsa-miR-485-5p	5p	24	14.22	AGAGGCUGGCCGUGAUGAAUUC	readtag_11174_x17	17	10.07	AGAGGCTGGCCGTGATGAATTCG
301	hsa-miR-485-3p	3p	12	7.11	GUCAUACACGGCUCUCCUCUCU	readtag_16732_x10	10	5.92	GTCATACACGGCTCTCCTCTCT
302	hsa-miR-486-5p	5p	4	2.37	UCCUGUACUGAGCUGCCCCGAG	readtag_36513_x4	4	2.37	TCCTGTACTGAGCTGCCCCGAGG
303	hsa-miR-486-3p	3p	1	0.59	CGGGGCAGCUCAGUACAGGAU	readtag_174508_x1	1	0.59	CGGGGCAGCTCAGTACAGGATA
304	hsa-miR-487a	3p	3	1.78	AAUCAUACAGGGACAUCCAGUU	readtag_45450_x3	3	1.78	AATCATACAGGGACATCCAGTT
305	hsa-miR-487b	3p	68	40.28	AAUCGUACAGGGUCAUCCACUU	readtag_8382_x23	23	13.62	AATCGTACAGGGTCATCCACT
306	hsa-miR-491-5p	5p	6	3.55	AGUGGGGAACCCUUCCAUGAGG	readtag_34176_x4	4	2.37	AGTGGGGAACCCTTCCATGAGG
307	hsa-miR-491-3p	3p	4	2.37	CUUAUGCAAGAUUCCCUUCUAC	readtag_37722_x4	4	2.37	CTTATGCAAGATTCCCTTCTAC
308	hsa-miR-493*	5p	26	15.4	UUGUACAUGGUAGGCUUUCAUU	readtag_8938_x21	21	12.44	TTGTACATGGTAGGCTTTCATT
309	hsa-miR-493	3p	6	3.55	UGAAGGUCUACUGUGUGCCAGG	readtag_27762_x6	6	3.55	TGAAGGTCTACTGTGTGCCAGG
310	hsa-miR-494	3p	138	81.74	UGAAACAUACACGGGAAACCUC	readtag_3528_x64	64	37.91	TGAAACATACACGGGAAACCTCT
311	hsa-miR-495	3p	68	40.28	AAACAAACAUGGUGCACUUCUU	readtag_7501_x26	26	15.4	AAACAAACATGGTGCACTTCTTT
312	hsa-miR-496	3p	2	1.18	UGAGUAUUACAUGGCCAAUCUC	readtag_298747_x1	1	0.59	TGAGTATTACATGGCCAATCTCC
313	hsa-miR-497	5p	154	91.21	CAGCAGCACACUGUGGUUUGU	readtag_2832_x85	85	50.35	CAGCAGCACACTGTGGTTTGTA
314	hsa-miR-497*	3p	46	27.25	CAAACCACACUGUGGUGUUAGA	readtag_13062_x14	14	8.29	TCCAAACCACACTGTGGTGTTAG
315	hsa-miR-499-5p	5p	116	68.71	UUAAGACUUGCAGUGAUGUUU	readtag_3439_x67	67	39.68	TTAAGACTTGCAGTGATGTTT
316	hsa-miR-499-3p	3p	6	3.55	AACAUCACAGCAAGUCUGUGCU	readtag_46573_x3	3	1.78	TGAACATCACAGCAAGTCTGTG
317	hsa-miR-500a*	3p	89	52.71	AUGCACCUGGGCAAGGAUUCUG	readtag_4157_x53	53	31.39	ATGCACCTGGGCAAGGATTCTGA
318	hsa-miR-501-5p	5p	3	1.78	AAUCCUUUGUCCCUGGGUGAGA	readtag_57664_x2	2	1.18	AATCCTTTGTCCCTGGGTGAGAGT
319	hsa-miR-502-5p	5p	35	20.73	AUCCUUGCUAUCUGGGUGCUA	readtag_14992_x12	12	7.11	AATCCTTGCTATCTGGGTGCTAGT
320	hsa-miR-502-3p	3p	90	53.31	AAUGCACCUGGGCAAGGAUUCA	readtag_4834_x44	44	26.06	AATGCACCTGGGCAAGGATTCA
321	hsa-miR-503	5p	104	61.6	UAGCAGCGGGAACAGUUCUGCAG	readtag_3287_x70	70	41.46	TAGCAGCGGGAACAGTTCTGCAG
322	hsa-miR-504	5p	4	2.37	AGACCCUGGUCUGCACUCUAUC	readtag_60845_x2	2	1.18	AGACCCTGGTCTGCACTCTATC
323	hsa-miR-505*	5p	16	9.48	GGGAGCCAGGAAGUAUUGAUGU	readtag_16855_x10	10	5.92	GGGAGCCAGGAAGTATTGATGTT
324	hsa-miR-505	3p	1447	857.06	CGUCAACACUUGCUGGUUUCCU	readtag_652_x607	607	359.53	GTCAACACTTGCTGGTTTCCTCT
325	hsa-miR-506	3p	36	21.32	UAAGGCACCCUUCUGAGUAGA	readtag_7993_x24	24	14.22	GTAAGGCACCCTTCTGAGTAGA
326	hsa-miR-507	3p	23	13.62	UUUUGCACCUUUUGGAGUGAA	readtag_14905_x12	12	7.11	TTTTGCACCTTTTGGAGTGAA
327	hsa-miR-508-5p	5p	1	0.59	UACUCCAGAGGGCGUCACUCAUG	readtag_173539_x1	1	0.59	TACTCCAGAGGGCGTCACTCA
328	hsa-miR-513b	5p	14	8.29	UUCACAAGGAGGUGUCAUUUAU	readtag_18575_x9	9	5.33	TTCACAAGGAGGTGTCATTTAT
329	hsa-miR-514b-5p	5p	2	1.18	UUCUCAAGAGGGAGGCAAUCAU	readtag_72207_x2	2	1.18	TTCTCAAGAGGGAGGCAATCAT
330	hsa-miR-532-5p	5p	560	331.69	CAUGCCUUGAGUGUAGGACCGU	readtag_810_x473	473	280.16	CATGCCTTGAGTGTAGGACCGT
331	hsa-miR-532-3p	3p	77	45.61	CCUCCCACACCCAAGGCUUGCA	readtag_4835_x44	44	26.06	CCTCCCACACCCAAGGCTTGCA
332	hsa-miR-539	5p	5	2.96	GGAGAAAUUAUCCUUGGUGUGU	readtag_38935_x4	4	2.37	GGAGAAATTATCCTTGGTGTGT
333	hsa-miR-541*	5p	1	0.59	AAAGGAUUCUGCUGUCGGUCCCACU	readtag_274185_x1	1	0.59	AAAGGATTCTGCTGTCGGTCCCAC
334	hsa-miR-542-5p	5p	25	14.81	UCGGGGAUCAUCAUGUCACGAGA	readtag_13852_x13	13	7.7	TCGGGGATCATCATGTCACGAGA
335	hsa-miR-542-3p	3p	349	206.71	UGUGACAGAUUGAUAACUGAAA	readtag_2043_x132	132	78.18	TGTGACAGATTGATAACTGAAA
336	hsa-miR-543	3p	16	9.48	AAACAUUCGCGGUGCACUUCUU	readtag_16432_x11	11	6.52	AAACATTCGCGGTGCACTTCTTT
337	hsa-miR-545*	5p	1	0.59	UCAGUAAAUGUUUAUUAGAUGA	readtag_118036_x1	1	0.59	CTCAGTAAATGTTTATTAGATG
338	hsa-miR-551a	3p	2	1.18	GCGACCCACUCUUGGUUUCCA	readtag_270957_x1	1	0.59	GCGACCCACTCTTGGTTTCCA
339	hsa-miR-551b	3p	7	4.15	GCGACCCAUACUUGGUUUCAG	readtag_45641_x3	3	1.78	GCGACCCATACTTGGTTTCAGA
340	hsa-miR-582-5p	5p	130	77	UUACAGUUGUUCAACCAGUUACU	readtag_3165_x74	74	43.83	TTACAGTTGTTCAACCAGTTACT
341	hsa-miR-582-3p	3p	38	22.51	UAACUGGUUGAACAACUGAACC	readtag_9504_x20	20	11.85	TAACTGGTTGAACAACTGAACC
342	hsa-miR-584	5p	10	5.92	UUAUGGUUUGCCUGGGACUGAG	readtag_41529_x4	4	2.37	TTATGGTTTGCCTGGGACT
343	hsa-miR-592	5p	2	1.18	UUGUGUCAAUAUGCGAUGAUGU	readtag_119499_x1	1	0.59	TTGTGTCAATATGCGATGATG
344	hsa-miR-598	3p	81	47.98	UACGUCAUCGUUGUCAUCGUCA	readtag_3669_x61	61	36.13	TACGTCATCGTTGTCATCGTCA
345	hsa-miR-628-5p	5p	18	10.66	AUGCUGACAUAUUUACUAGAGG	readtag_19096_x9	9	5.33	ATGCTGACATATTTACTAGAGG
346	hsa-miR-628-3p	3p	27	15.99	UCUAGUAAGAGUGGCAGUCGA	readtag_15759_x11	11	6.52	TTCTAGTAAGAGTGGCAGTCGA
347	hsa-miR-641	5p	1	0.59	AAAGACAUAGGAUAGAGUCACCUC	readtag_259376_x1	1	0.59	AAAGACATAGGATAGAGTCACCT
348	hsa-miR-652	3p	65	38.5	AAUGGCGCCACUAGGGUUGUG	readtag_5357_x38	38	22.51	AATGGCGCCACTAGGGTTGTG
349	hsa-miR-653	5p	1	0.59	GUGUUGAAACAAUCUCUACUG	readtag_293133_x1	1	0.59	TTGAAACAATCTCTACTGAAC
350	hsa-miR-654-5p	5p	6	3.55	UGGUGGGCCGCAGAACAUGUGC	readtag_37473_x4	4	2.37	TGGTGGGCCGCAGAACATGTGC
351	hsa-miR-654-3p	3p	72	42.65	UAUGUCUGCUGACCAUCACCUU	readtag_7177_x27	27	15.99	TATGTCTGCTGACCATCACC
352	hsa-miR-655	3p	33	19.55	AUAAUACAUGGUUAACCUCUUU	readtag_9082_x21	21	12.44	ATAATACATGGTTAACCTCTTT
353	hsa-miR-656	3p	27	15.99	AAUAUUAUACAGUCAACCUCU	readtag_8100_x24	24	14.22	AATATTATACAGTCAACCTCT
354	hsa-miR-660	5p	378	223.89	UACCCAUUGCAUAUCGGAGUUG	readtag_1266_x267	267	158.14	TACCCATTGCATATCGGAGTTGT
355	hsa-miR-664	3p	1191	705.43	UAUUCAUUUAUCCCCAGCCUACA	readtag_475_x887	887	525.37	TATTCATTTATCCCCAGCCTACA
356	hsa-miR-665	3p	1	0.59	ACCAGGAGGCUGAGGCCCCU	readtag_96392_x1	1	0.59	ACCAGGAGGCTGAGGCCCCT
357	hsa-miR-671-5p	5p	12	7.11	AGGAAGCCCUGGAGGGGCUGGAG	readtag_28495_x6	6	3.55	AGGAAGCCCTGGAGGGGCTGGAG
358	hsa-miR-671-3p	3p	1	0.59	UCCGGUUCUCAGGGCUCCACC	readtag_173686_x1	1	0.59	CTCCGGTTCTCAGGGCTCCACC
359	hsa-miR-675	5p	3	1.78	UGGUGCGGAGAGGGCCCACAGUG	readtag_76702_x2	2	1.18	TGGTGCGGAGAGGGCCCACAGTG
360	hsa-miR-675*	3p	97	57.45	CUGUAUGCCCUCACCGCUCA	readtag_2737_x89	89	52.71	CTGTATGCCCTCACCGCTCAGC
361	hsa-miR-676*	5p	1	0.59	UCUUCAACCUCAGGACUUGCA	readtag_180169_x1	1	0.59	CTCTTCAACCTCAGGACTTGC
362	hsa-miR-7	5p	11	6.52	UGGAAGACUAGUGAUUUUGUUGU	readtag_16418_x11	11	6.52	TGGAAGACTAGTGATTTTGTTGTTT
363	hsa-miR-7-1*	3p	44	26.06	CAACAAAUCACAGUCUGCCAUA	readtag_5644_x36	36	21.32	CAACAAATCACAGTCTGCCATA
364	hsa-miR-708	5p	25	14.81	AAGGAGCUUACAAUCUAGCUGGG	readtag_12053_x15	15	8.88	AAGGAGCTTACAATCTAGCTGG
365	hsa-miR-708*	3p	2	1.18	CAACUAGACUGUGAGCUUCUAG	readtag_94619_x1	1	0.59	CAACTAGACTGTGAGCTTCTAGA
366	hsa-miR-744	5p	605	358.34	UGCGGGGCUAGGGCUAACAGCA	readtag_1078_x335	335	198.42	TGCGGGGCTAGGGCTAACAGC
367	hsa-miR-744*	3p	7	4.15	CUGUUGCCACUAACCUCAACCU	readtag_23707_x7	7	4.15	CTGTTGCCACTAACCTCAACC
368	hsa-miR-767-5p	5p	1	0.59	UGCACCAUGGUUGUCUGAGCAUG	readtag_175599_x1	1	0.59	TGCACCATGGTTGTCTGAGCATGC
369	hsa-miR-769-5p	5p	68	40.28	UGAGACCUCUGGGUUCUGAGCU	readtag_5052_x41	41	24.28	TGAGACCTCTGGGTTCTGAGC
370	hsa-miR-769-3p	3p	1	0.59	CUGGGAUCUCCGGGGUCUUGGUU	readtag_234524_x1	1	0.59	TGGGATCTCCGGGGTCTTGG
371	hsa-miR-873	5p	5	2.96	GCAGGAACUUGUGAGUCUCCU	readtag_56484_x2	2	1.18	TGCAGGAACTTGTGAGTCTCC
372	hsa-miR-874	3p	13	7.7	CUGCCCUGGCCCGAGGGACCGA	readtag_22675_x7	7	4.15	CTGCCCTGGCCCGAGGGACCGAC
373	hsa-miR-876-5p	5p	3	1.78	UGGAUUUCUUUGUGAAUCACCA	readtag_47180_x3	3	1.78	TGGATTTCTTTGTGAATCA
374	hsa-miR-885-3p	3p	32	18.95	AGGCAGCGGGGUGUAGUGGAUA	readtag_8554_x22	22	13.03	AGGCAGCGGGGTGTAGTGGAT
375	hsa-miR-887	3p	51	30.21	GUGAACGGGCGCCAUCCCGAGG	readtag_10614_x18	18	10.66	GTGAACGGGCGCCATCCCGAGGCT
376	hsa-miR-889	3p	158	93.58	UUAAUAUCGGACAACCAUUGU	readtag_3222_x73	73	43.24	TTAATATCGGACAACCATTGT
377	hsa-miR-92a-1*	5p	9	5.33	AGGUUGGGAUCGGUUGCAAUGCU	readtag_32669_x5	5	2.96	AGGTTGGGATCGGTTGCAATGCT
378	hsa-miR-92a	3p	839	496.94	UAUUGCACUUGUCCCGGCCUGU	readtag_521_x797	797	472.06	TATTGCACTTGTCCCGGCCTGTT
379	hsa-miR-92b*	5p	2	1.18	AGGGACGGGACGCGGUGCAGUG	readtag_292312_x1	1	0.59	AGGGACGGGACGCGGTGCAGT
380	hsa-miR-92b	3p	12	7.11	UAUUGCACUCGUCCCGGCCUCC	readtag_31444_x5	5	2.96	TATTGCACTCGTCCCGGCCTCC
381	hsa-miR-93	5p	4888	2895.16	CAAAGUGCUGUUCGUGCAGGUAG	readtag_176_x3529	3529	2090.22	CAAAGTGCTGTTCGTGCAGGTAG
382	hsa-miR-93*	3p	11	6.52	ACUGCUGAGCUAGCACUUCCCG	readtag_27412_x6	6	3.55	ACTGCTGAGCTAGCACTTCCCGA
383	hsa-miR-940	3p	1	0.59	AAGGCAGGGCCCCCGCUCCCC	readtag_212414_x1	1	0.59	AAGGCAGGGCCCCCGCTCCCC
384	hsa-miR-942	5p	29	17.18	UCUUCUCUGUUUUGGCCAUGUG	readtag_15811_x11	11	6.52	TTCTCTGTTTTGGCCATGTGTG
385	hsa-miR-95	3p	17	10.07	UUCAACGGGUAUUUAUUGAGCA	readtag_19423_x9	9	5.33	TTCAACGGGTATTTATTGAGC
386	hsa-miR-96	5p	78	46.2	UUUGGCACUAGCACAUUUUUGCU	readtag_3517_x65	65	38.5	TTTGGCACTAGCACATTTTTGCT
387	hsa-miR-98	5p	876	518.85	UGAGGUAGUAAGUUGUAUUGUU	readtag_858_x445	445	263.57	TGAGGTAGTAAGTTGTATTGT
388	hsa-miR-99a	5p	4250	2517.27	AACCCGUAGAUCCGAUCUUGUG	readtag_223_x2545	2545	1507.4	AACCCGTAGATCCGATCTTGT
389	hsa-miR-99a*	3p	88	52.12	CAAGCUCGCUUCUAUGGGUCUG	readtag_4128_x53	53	31.39	CAAGCTCGCTTCTATGGGTCTG
390	hsa-miR-99b	5p	744	440.67	CACCCGUAGAACCGACCUUGCG	readtag_922_x405	405	239.88	CACCCGTAGAACCGACCTTGCG
391	hsa-miR-99b*	3p	4	2.37	CAAGCUCGUGUCUGUGGGUCCG	readtag_85662_x2	2	1.18	CAAGCTCGTGTCTGTGGGTC

## Sheet: Low LDL-Chow 8024
1	hsa-let-7a	5p	55	59.1	UGAGGUAGUAGGUUGUAUAGUU	readtag_5773_x21	21	22.56	TGAGGTAGTAGGTTGTATAGTTTT
2	hsa-let-7a-2*	3p	5	5.37	CUGUACAGCCUCCUAGCUUUCC	readtag_169452_x1	1	1.07	ACTGTACAGCCTCCTAGCTT
3	hsa-let-7b	5p	4866	5228.58	UGAGGUAGUAGGUUGUGUGGUU	readtag_131_x2660	2660	2858.21	TGAGGTAGTAGGTTGTGTGGTT
4	hsa-let-7b*	3p	38	40.83	CUAUACAACCUACUGCCUUCCC	readtag_4884_x27	27	29.01	CTATACAACCTACTGCCTTCC
5	hsa-let-7c	5p	3152	3386.87	UGAGGUAGUAGGUUGUAUGGUU	readtag_150_x2292	2292	2462.78	TGAGGTAGTAGGTTGTATGGTT
6	hsa-let-7d	5p	1274	1368.93	AGAGGUAGUAGGUUGCAUAGUU	readtag_377_x699	699	751.08	AGAGGTAGTAGGTTGCATAGTT
7	hsa-let-7d*	3p	146	156.88	CUAUACGACCUGCUGCCUUUCU	readtag_2120_x77	77	82.74	CTATACGACCTGCTGCCTTTCT
8	hsa-let-7e	5p	582	625.37	UGAGGUAGGAGGUUGUAUAGUU	readtag_696_x321	321	344.92	TGAGGTAGGAGGTTGTATAGTT
9	hsa-let-7e*	3p	3	3.22	CUAUACGGCCUCCUAGCUUUCC	readtag_42842_x2	2	2.15	TATACGGCCTCCTAGCTTTCC
10	hsa-let-7f	5p	1495	1606.4	UGAGGUAGUAGAUUGUAUAGUU	readtag_252_x1238	1238	1330.25	TGAGGTAGTAGATTGTATAGTTT
11	hsa-let-7f-1*	3p	21	22.56	CUAUACAAUCUAUUGCCUUCCC	readtag_7714_x14	14	15.04	CTATACAATCTATTGCCTTCC
12	hsa-let-7f-2*	3p	9	9.67	CUAUACAGUCUACUGUCUUUCC	readtag_17230_x5	5	5.37	CTATACAGTCTACTGTCTTT
13	hsa-let-7g	5p	12730	13678.5	UGAGGUAGUAGUUUGUACAGUU	readtag_47_x9253	9253	9942.47	TGAGGTAGTAGTTTGTACAGTT
14	hsa-let-7g*	3p	25	26.86	CUGUACAGGCCACUGCCUUGC	readtag_5977_x20	20	21.49	CTGTACAGGCCACTGCCTTGC
15	hsa-let-7i	5p	887	953.09	UGAGGUAGUAGUUUGUGCUGUU	readtag_466_x529	529	568.42	TGAGGTAGTAGTTTGTGCTGTT
16	hsa-let-7i*	3p	55	59.1	CUGCGCAAGCUACUGCCUUGCU	readtag_3411_x42	42	45.13	CTGCGCAAGCTACTGCCTTGCT
17	hsa-miR-100	5p	2840	3051.62	AACCCGUAGAUCCGAACUUGUG	readtag_243_x1305	1305	1402.24	AACCCGTAGATCCGAACTTGT
18	hsa-miR-101*	5p	47	50.5	CAGUUAUCACAGUGCUGAUGCU	readtag_6622_x18	18	19.34	TCAGTTATCACAGTGCTGATGC
19	hsa-miR-101	3p	4135	4443.11	UACAGUACUGUGAUAACUGAA	readtag_96_x3960	3960	4255.07	TACAGTACTGTGATAACTGAAGA
20	hsa-miR-103	3p	29	31.16	AGCAGCAUUGUACAGGGCUAUGA	readtag_4972_x26	26	27.94	AGCAGCATTGTACAGGGCTATGAAA
21	hsa-miR-103-2*	5p	3	3.22	AGCUUCUUUACAGUGCUGCCUUG	readtag_166879_x1	1	1.07	AGCTTCTTTACAGTGCTGCCTT
22	hsa-miR-106b	5p	4379	4705.29	UAAAGUGCUGACAGUGCAGAU	readtag_148_x2305	2305	2476.75	TAAAGTGCTGACAGTGCAGATA
23	hsa-miR-106b*	3p	42	45.13	CCGCACUGUGGGUACUUGCUGC	readtag_7559_x15	15	16.12	TACCGCACTGTGGGTACTTGCT
24	hsa-miR-107	3p	387	415.84	AGCAGCAUUGUACAGGGCUAUCA	readtag_790_x272	272	292.27	AGCAGCATTGTACAGGGCTATCA
25	hsa-miR-10a	5p	3139	3372.9	UACCCUGUAGAUCCGAAUUUGUG	readtag_218_x1520	1520	1633.26	TACCCTGTAGATCCGAATTTGT
26	hsa-miR-10a*	3p	20	21.49	CAAAUUCGUAUCUAGGGGAAUA	readtag_8938_x12	12	12.89	CAAATTCGTATCTAGGGGAAT
27	hsa-miR-10b	5p	12	12.89	UACCCUGUAGAACCGAAUUUGUG	readtag_14510_x7	7	7.52	TACCCTGTAGAACCGAATTTGT
28	hsa-miR-1180	3p	4	4.3	UUUCCGGCUCGCGUGGGUGUGU	readtag_33939_x2	2	2.15	TTTCCGGCTCGCGTGGGTGTG
29	hsa-miR-1197	3p	1	1.07	UAGGACACAUGGUCUACUUCU	readtag_61198_x1	1	1.07	TAGGACACATGGTCTACTTCT
30	hsa-miR-122	5p	109300	117444	UGGAGUGUGACAAUGGUGUUUG	readtag_4_x54853	54853	58940.3	TGGAGTGTGACAATGGTGTTTG
31	hsa-miR-122*	3p	2927	3145.1	AACGCCAUUAUCACACUAAAUA	readtag_222_x1455	1455	1563.42	AACGCCATTATCACACTAAAT
32	hsa-miR-1247	5p	12	12.89	ACCCGUCCCGUUCGUCCCCGGA	readtag_9376_x11	11	11.82	ACCCGTCCCGTTCGTCCCCGGA
33	hsa-miR-1248	5p	4	4.3	ACCUUCUUGUAUAAGCACUGUGCUAAA	readtag_122502_x1	1	1.07	TACCTTCTTGTATAAGCACT
34	hsa-miR-125a-5p	5p	740	795.14	UCCCUGAGACCCUUUAACCUGUGA	readtag_656_x343	343	368.56	TCCCTGAGACCCTTTAACCTGT
35	hsa-miR-125a-3p	3p	3	3.22	ACAGGUGAGGUUCUUGGGAGCC	readtag_212035_x1	1	1.07	ACAGGTGAGGTTCTTGGGA
36	hsa-miR-125b	5p	36	38.68	UCCCUGAGACCCUAACUUGUGA	readtag_6342_x19	19	20.42	TCCCTGAGACCCTAACTTGTGAG
37	hsa-miR-125b-1*	3p	5	5.37	ACGGGUUAGGCUCUUGGGAGCU	readtag_46458_x2	2	2.15	ACGGGTTAGGCTCTTGGGAGC
38	hsa-miR-125b-2*	3p	115	123.57	UCACAAGUCAGGCUCUUGGGAC	readtag_3666_x38	38	40.83	ACAAGTCAGGCTCTTGGGACC
39	hsa-miR-126*	5p	9255	9944.62	CAUUAUUACUUUUGGUACGCG	readtag_55_x7294	7294	7837.5	CATTATTACTTTTGGTACGCG
40	hsa-miR-126	3p	14919	16030.7	UCGUACCGUGAGUAAUAAUGCG	readtag_49_x8238	8238	8851.84	TCGTACCGTGAGTAATAATGCG
41	hsa-miR-1262	5p	17	18.27	AUGGGUGAAUUUGUAGAAGGAU	readtag_19141_x5	5	5.37	TGATGGGTGAATTTGTAGAAGG
42	hsa-miR-127-5p	5p	159	170.85	CUGAAGCUCAGAGGGCUCUGAU	readtag_2204_x73	73	78.44	CTGAAGCTCAGAGGGCTCTGAT
43	hsa-miR-127-3p	3p	1434	1540.85	UCGGAUCCGUCUGAGCUUGGCU	readtag_313_x899	899	965.99	TCGGATCCGTCTGAGCTTGGC
44	hsa-miR-1271	5p	6	6.45	CUUGGCACCUAGCAAGCACUCA	readtag_25786_x3	3	3.22	CTTGGCACCTAGCAAGCACTCA
45	hsa-miR-1274b	5p	2	2.15	UCCCUGUUCGGGCGCCA	readtag_33435_x2	2	2.15	CGTCCCTGTTCGGGCGCCA
46	hsa-miR-1277	3p	17	18.27	UACGUAGAUAUAUAUGUAUUUU	readtag_12631_x8	8	8.6	TACGTAGATATATATGTATTTT
47	hsa-miR-128	3p	33	35.46	UCACAGUGAACCGGUCUCUUU	readtag_4753_x27	27	29.01	TCACAGTGAACCGGTCTCTTTT
48	hsa-miR-1296	5p	35	37.61	UUAGGGCCCUGGCUCCAUCUCC	readtag_6722_x17	17	18.27	TTAGGGCCCTGGCTCCATCT
49	hsa-miR-1301	3p	10	10.75	UUGCAGCUGCCUGGGAGUGACUUC	readtag_29861_x3	3	3.22	TTGCAGCTGCCTGGGAGTGA
50	hsa-miR-1307	3p	254	272.93	ACUCGGCGUGGCGUCGGUCGUG	readtag_1520_x116	116	124.64	ACTCGGCGTGGCGTCGGTCGTGG
51	hsa-miR-130b*	5p	1	1.07	ACUCUUUCCCUGUUGCACUAC	readtag_133696_x1	1	1.07	ACTCTTTCCCTGTTGCACTACT
52	hsa-miR-130b	3p	27	29.01	CAGUGCAAUGAUGAAAGGGCAU	readtag_7434_x15	15	16.12	CAGTGCAATGATGAAAGGGCAT
53	hsa-miR-132*	5p	2	2.15	ACCGUGGCUUUCGAUUGUUACU	readtag_179706_x1	1	1.07	ACCGTGGCTTTCGATTGTTACT
54	hsa-miR-132	3p	30	32.24	UAACAGUCUACAGCCAUGGUCG	readtag_4912_x26	26	27.94	TAACAGTCTACAGCCATGGTCG
55	hsa-miR-134	5p	53	56.95	UGUGACUGGUUGACCAGAGGGG	readtag_5148_x25	25	26.86	TGTGACTGGTTGACCAGAGG
56	hsa-miR-135b	5p	14	15.04	UAUGGCUUUUCAUUCCUAUGUGA	readtag_11490_x9	9	9.67	TATGGCTTTTCATTCCTATGTGA
57	hsa-miR-136	5p	1196	1285.12	ACUCCAUUUGUUUUGAUGAUGGA	readtag_390_x661	661	710.25	ACTCCATTTGTTTTGATGATGG
58	hsa-miR-136*	3p	343	368.56	CAUCAUCGUCUCAAAUGAGUCU	readtag_1459_x124	124	133.24	ATCATCGTCTCAAATGAGTCT
59	hsa-miR-137	3p	5	5.37	UUAUUGCUUAAGAAUACGCGUAG	readtag_21047_x4	4	4.3	TTATTGCTTAAGAATACGCGTAG
60	hsa-miR-139-5p	5p	551	592.06	UCUACAGUGCACGUGUCUCCAG	readtag_831_x259	259	278.3	TCTACAGTGCACGTGTCTCCAGT
61	hsa-miR-139-3p	3p	124	133.24	GGAGACGCGGCCCUGUUGGAGU	readtag_3234_x44	44	47.28	TGGAGACGCGGCCCTGTTGGA
62	hsa-miR-140-5p	5p	392	421.21	CAGUGGUUUUACCCUAUGGUAG	readtag_677_x332	332	356.74	CAGTGGTTTTACCCTATGGTAG
63	hsa-miR-140-3p	3p	3930	4222.84	UACCACAGGGUAGAACCACGG	readtag_237_x1350	1350	1450.59	TACCACAGGGTAGAACCACGGA
64	hsa-miR-141	3p	362	388.97	UAACACUGUCUGGUAAAGAUGG	readtag_982_x214	214	229.95	TAACACTGTCTGGTAAAGATGGC
65	hsa-miR-142-5p	5p	1222	1313.06	CAUAAAGUAGAAAGCACUACU	readtag_477_x513	513	551.23	CATAAAGTAGAAAGCACTACT
66	hsa-miR-142-3p	3p	19582	21041.1	UGUAGUGUUUCCUACUUUAUGGA	readtag_66_x6096	6096	6550.23	TGTAGTGTTTCCTACTTTATGGA
67	hsa-miR-143*	5p	75	80.59	GGUGCAGUGCUGCAUCUCUGGU	readtag_3020_x48	48	51.58	GGTGCAGTGCTGCATCTCTGG
68	hsa-miR-143	3p	42486	45651.8	UGAGAUGAAGCACUGUAGCUC	readtag_17_x23904	23904	25685.2	TGAGATGAAGCACTGTAGCT
69	hsa-miR-144*	5p	573	615.7	GGAUAUCAUCAUAUACUGUAAG	readtag_581_x403	403	433.03	GGATATCATCATATACTGTAAGT
70	hsa-miR-144	3p	686	737.12	UACAGUAUAGAUGAUGUACU	readtag_538_x441	441	473.86	TACAGTATAGATGATGTACT
71	hsa-miR-145	5p	1736	1865.35	GUCCAGUUUUCCCAGGAAUCCCU	readtag_307_x911	911	978.88	GTCCAGTTTTCCCAGGAATCCCT
72	hsa-miR-145*	3p	43	46.2	GGAUUCCUGGAAAUACUGUUCU	readtag_8951_x12	12	12.89	GGATTCCTGGAAATACTGTTCT
73	hsa-miR-146a	5p	381	409.39	UGAGAACUGAAUUCCAUGGGUU	readtag_867_x248	248	266.48	TGAGAACTGAATTCCATGGGTT
74	hsa-miR-146b-5p	5p	1060	1138.98	UGAGAACUGAAUUCCAUAGGCU	readtag_591_x392	392	421.21	TGAGAACTGAATTCCATAGGCTGT
75	hsa-miR-148a*	5p	335	359.96	AAAGUUCUGAGACACUCCGACU	readtag_869_x248	248	266.48	AAAGTTCTGAGACACTCCGACT
76	hsa-miR-148a	3p	205112	220396	UCAGUGCACUACAGAACUUUGU	readtag_2_x167398	167398	179871	TCAGTGCACTACAGAACTTTGT
77	hsa-miR-148b*	5p	5	5.37	AAGUUCUGUUAUACACUCAGGC	readtag_25494_x3	3	3.22	AAGTTCTGTTATACACTCAGGC
78	hsa-miR-148b	3p	4754	5108.24	UCAGUGCAUCACAGAACUUUGU	readtag_102_x3839	3839	4125.06	TCAGTGCATCACAGAACTTTGT
79	hsa-miR-149	5p	20	21.49	UCUGGCUCCGUGUCUUCACUCCC	readtag_14057_x7	7	7.52	TCTGGCTCCGTGTCTTCACT
80	hsa-miR-150	5p	428	459.89	UCUCCCAACCCUUGUACCAGUG	readtag_740_x297	297	319.13	TCTCCCAACCCTTGTACCAGTG
81	hsa-miR-150*	3p	1	1.07	CUGGUACAGGCCUGGGGGACAG	readtag_69751_x1	1	1.07	CTGGTACAGGCCTGGGGGAC
82	hsa-miR-151-5p	5p	45	48.35	UCGAGGAGCUCACAGUCUAGU	readtag_3272_x44	44	47.28	TCGAGGAGCTCACAGTCTAGTAT
83	hsa-miR-151-3p	3p	394	423.36	CUAGACUGAAGCUCCUUGAGG	readtag_750_x292	292	313.76	CTAGACTGAAGCTCCTTGAGGA
84	hsa-miR-152	3p	3772	4053.06	UCAGUGCAUGACAGAACUUGG	readtag_116_x3151	3151	3385.79	TCAGTGCATGACAGAACTTGG
85	hsa-miR-154	5p	65	69.84	UAGGUUAUCCGUGUUGCCUUCG	readtag_2919_x51	51	54.8	TAGGTTATCCGTGTTGCCTTCG
86	hsa-miR-154*	3p	35	37.61	AAUCAUACACGGUUGACCUAUU	readtag_4436_x30	30	32.24	AATCATACACGGTTGACCTATT
87	hsa-miR-155	5p	59	63.4	UUAAUGCUAAUCGUGAUAGGGGU	readtag_6538_x18	18	19.34	TTAATGCTAATCGTGATAGGGGT
88	hsa-miR-15a	5p	1392	1495.72	UAGCAGCACAUAAUGGUUUGUG	readtag_490_x501	501	538.33	TAGCAGCACATAATGGTTTGTG
89	hsa-miR-15a*	3p	2	2.15	CAGGCCAUAUUGUGCUGCCUCA	readtag_66262_x1	1	1.07	CAGGCCATATTGTGCTGCCTC
90	hsa-miR-15b	5p	410	440.55	UAGCAGCACAUCAUGGUUUACA	readtag_847_x253	253	271.85	TAGCAGCACATCATGGTTTACA
91	hsa-miR-15b*	3p	20	21.49	CGAAUCAUUAUUUGCUGCUCUA	readtag_10193_x10	10	10.75	CGAATCATTATTTGCTGCTCT
92	hsa-miR-16	5p	63	67.69	UAGCAGCACGUAAAUAUUGGCG	readtag_3689_x38	38	40.83	TAGCAGCACGTAAATATTGGCGTT
93	hsa-miR-16-1*	3p	26	27.94	CCAGUAUUAACUGUGCUGCUGA	readtag_7088_x16	16	17.19	CCAGTATTAACTGTGCTGCTGA
94	hsa-miR-16-2*	3p	30	32.24	CCAAUAUUACUGUGCUGCUUUA	readtag_7953_x14	14	15.04	ACCAATATTACTGTGCTGCT
95	hsa-miR-17	5p	3362	3612.51	CAAAGUGCUUACAGUGCAGGUAG	readtag_138_x2512	2512	2699.18	CAAAGTGCTTACAGTGCAGGTAG
96	hsa-miR-17*	3p	585	628.59	ACUGCAGUGAAGGCACUUGUAG	readtag_513_x475	475	510.39	ACTGCAGTGAAGGCACTTGTAG
97	hsa-miR-181a-2*	3p	24	25.79	ACCACUGACCGUUGACUGUACC	readtag_9182_x12	12	12.89	ACCACTGACCGTTGACTGTACC
98	hsa-miR-181b	5p	15	16.12	AACAUUCAUUGCUGUCGGUGGGU	readtag_8775_x12	12	12.89	AACATTCATTGCTGTCGGTGGGTTT
99	hsa-miR-181c	5p	20	21.49	AACAUUCAACCUGUCGGUGAGU	readtag_12317_x8	8	8.6	AACATTCAACCTGTCGGTGAGTT
100	hsa-miR-181d	5p	9	9.67	AACAUUCAUUGUUGUCGGUGGGU	readtag_27007_x3	3	3.22	AACATTCATTGTTGTCGGTGGGTT
101	hsa-miR-182	5p	55	59.1	UUUGGCAAUGGUAGAACUCACACU	readtag_5405_x23	23	24.71	TTTGGCAATGGTAGAACTCACACT
102	hsa-miR-183	5p	11	11.82	UAUGGCACUGGUAGAAUUCACU	readtag_12142_x8	8	8.6	TATGGCACTGGTAGAATTCACT
103	hsa-miR-184	3p	1	1.07	UGGACGGAGAACUGAUAAGGGU	readtag_126363_x1	1	1.07	TGGACGGAGAACTGATAAGGGT
104	hsa-miR-185	5p	726	780.1	UGGAGAGAAAGGCAGUUCCUGA	readtag_440_x577	577	619.99	TGGAGAGAAAGGCAGTTCCTGA
105	hsa-miR-185*	3p	11	11.82	AGGGGCUGGCUUUCCUCUGGUC	readtag_12877_x8	8	8.6	CAGGGGCTGGCTTTCCTCTGGT
106	hsa-miR-186	5p	1941	2085.63	CAAAGAAUUCUCCUUUUGGGCU	readtag_302_x931	931	1000.37	CAAAGAATTCTCCTTTTGGGCT
107	hsa-miR-187	3p	37	39.76	UCGUGUCUUGUGUUGCAGCCGG	readtag_6296_x19	19	20.42	TCGTGTCTTGTGTTGCAGCCGG
108	hsa-miR-188-5p	5p	37	39.76	CAUCCCUUGCAUGGUGGAGGG	readtag_8445_x13	13	13.97	CATCCCTTGCATGGTGGAGG
109	hsa-miR-188-3p	3p	9	9.67	CUCCCACAUGCAGGGUUUGCA	readtag_12468_x8	8	8.6	CTCCCACATGCAGGGTTTGC
110	hsa-miR-18a	5p	323	347.07	UAAGGUGCAUCUAGUGCAGAUAG	readtag_1233_x156	156	167.62	TAAGGTGCATCTAGTGCAGATAG
111	hsa-miR-18a*	3p	6	6.45	ACUGCCCUAAGUGCUCCUUCUGG	readtag_49124_x2	2	2.15	ACTGCCCTAAGTGCTCCTTCT
112	hsa-miR-190	5p	91	97.78	UGAUAUGUUUGAUAUAUUAGGU	readtag_4126_x33	33	35.46	TGATATGTTTGATATATTAGGTT
113	hsa-miR-190b	5p	3	3.22	UGAUAUGUUUGAUAUUGGGUU	readtag_24533_x3	3	3.22	TGATATGTTTGATATTGGGTTG
114	hsa-miR-191*	3p	3	3.22	GCUGCGCUUGGAUUUCGUCCCC	readtag_37367_x2	2	2.15	GCTGCGCTTGGATTTCGTCC
115	hsa-miR-192	5p	101907	109500	CUGACCUAUGAAUUGACAGCC	readtag_12_x30151	30151	32397.7	CTGACCTATGAATTGACAGC
116	hsa-miR-192*	3p	188	202.01	CUGCCAAUUCCAUAGGUCACAG	readtag_2168_x75	75	80.59	CTGCCAATTCCATAGGTCACAG
117	hsa-miR-193a-5p	5p	182	195.56	UGGGUCUUUGCGGGCGAGAUGA	readtag_1309_x145	145	155.8	TGGGTCTTTGCGGGCGAGATGA
118	hsa-miR-193a-3p	3p	822	883.25	AACUGGCCUACAAAGUCCCAGU	readtag_426_x600	600	644.71	AACTGGCCTACAAAGTCCCAGT
119	hsa-miR-193b*	5p	28	30.09	CGGGGUUUUGAGGGCGAGAUGA	readtag_5809_x21	21	22.56	CGGGGTTTTGAGGGCGAGATGA
120	hsa-miR-193b	3p	2811	3020.46	AACUGGCCCUCAAAGUCCCGCU	readtag_278_x1044	1044	1121.79	AACTGGCCCTCAAAGTCCCGCT
121	hsa-miR-194	5p	15483	16636.7	UGUAACAGCAACUCCAUGUGGA	readtag_25_x14837	14837	15942.5	TGTAACAGCAACTCCATGTGGAA
122	hsa-miR-194*	3p	63	67.69	CCAGUGGGGCUGCUGUUAUCUG	readtag_4680_x28	28	30.09	CCAGTGGGGCTGCTGTTATCTG
123	hsa-miR-195	5p	1047	1125.02	UAGCAGCACAGAAAUAUUGGC	readtag_469_x525	525	564.12	TAGCAGCACAGAAATATTGGCA
124	hsa-miR-195*	3p	7	7.52	CCAAUAUUGGCUGUGCUGCUCC	readtag_29748_x3	3	3.22	CCAATATTGGCTGTGCTGCTCCA
125	hsa-miR-196a	5p	1	1.07	UAGGUAGUUUCAUGUUGUUGGG	readtag_169950_x1	1	1.07	TAGGTAGTTTCATGTTGTTGGGA
126	hsa-miR-197	3p	362	388.97	UUCACCACCUUCUCCACCCAGC	readtag_719_x309	309	332.02	TTCACCACCTTCTCCACCCAGC
127	hsa-miR-199a-5p	5p	1	1.07	CCCAGUGUUCAGACUACCUGUUC	readtag_184955_x1	1	1.07	CCCCAGTGTTCAGACTACCTGTTC
128	hsa-miR-199b-5p	5p	36	38.68	CCCAGUGUUUAGACUAUCUGUUC	readtag_8148_x13	13	13.97	CCCAGTGTTTAGACTATCTGTT
129	hsa-miR-19a*	5p	7	7.52	AGUUUUGCAUAGUUGCACUACA	readtag_30052_x3	3	3.22	TAGTTTTGCATAGTTGCACT
130	hsa-miR-19a	3p	3316	3563.09	UGUGCAAAUCUAUGCAAAACUGA	readtag_129_x2672	2672	2871.1	TGTGCAAATCTATGCAAAACTGA
131	hsa-miR-19b-1*	5p	50	53.73	AGUUUUGCAGGUUUGCAUCCAGC	readtag_3326_x43	43	46.2	AGTTTTGCAGGTTTGCATCCAGC
132	hsa-miR-19b	3p	10	10.75	UGUGCAAAUCCAUGCAAAACUGA	readtag_12528_x8	8	8.6	TGTGCAAATCCATGCAAAACTGAT
133	hsa-miR-200a*	5p	2	2.15	CAUCUUACCGGACAGUGCUGGA	readtag_42837_x2	2	2.15	CATCTTACCGGACAGTGCTGGA
134	hsa-miR-200a	3p	282	303.01	UAACACUGUCUGGUAACGAUGU	readtag_1071_x190	190	204.16	TAACACTGTCTGGTAACGATGTT
135	hsa-miR-200b*	5p	4	4.3	CAUCUUACUGGGCAGCAUUGGA	readtag_23875_x3	3	3.22	CATCTTACTGGGCAGCATTGG
136	hsa-miR-200b	3p	94	101	UAAUACUGCCUGGUAAUGAUGA	readtag_3601_x39	39	41.91	TAATACTGCCTGGTAATGATGA
137	hsa-miR-200c*	5p	1	1.07	CGUCUUACCCAGCAGUGUUUGG	readtag_158482_x1	1	1.07	GTCTTACCCAGCAGTGTTTGG
138	hsa-miR-200c	3p	92	98.86	UAAUACUGCCGGGUAAUGAUGGA	readtag_2639_x58	58	62.32	TAATACTGCCGGGTAATGATGGA
139	hsa-miR-203	3p	7	7.52	GUGAAAUGUUUAGGACCACUAG	readtag_36604_x2	2	2.15	GTGAAATGTTTAGGACCACTAGA
140	hsa-miR-204	5p	31	33.31	UUCCCUUUGUCAUCCUAUGCCU	readtag_7359_x15	15	16.12	TTCCCTTTGTCATCCTATGCCT
141	hsa-miR-206	3p	1	1.07	UGGAAUGUAAGGAAGUGUGUGG	readtag_121634_x1	1	1.07	TGGAATGTAAGGAAGTGTGTGGT
142	hsa-miR-20a	5p	7587	8152.33	UAAAGUGCUUAUAGUGCAGGUAG	readtag_61_x6441	6441	6920.94	TAAAGTGCTTATAGTGCAGGTAG
143	hsa-miR-20a*	3p	58	62.32	ACUGCAUUAUGAGCACUUAAAG	readtag_3655_x38	38	40.83	ACTGCATTATGAGCACTTAAAGT
144	hsa-miR-20b	5p	2	2.15	CAAAGUGCUCAUAGUGCAGGUAG	readtag_45111_x2	2	2.15	CAAAGTGCTCATAGTGCAGGTAG
145	hsa-miR-21	5p	73103	78550.1	UAGCUUAUCAGACUGAUGUUGA	readtag_11_x31230	31230	33557.1	TAGCTTATCAGACTGATGTTGAC
146	hsa-miR-21*	3p	21	22.56	CAACACCAGUCGAUGGGCUGU	readtag_8350_x13	13	13.97	CAACACCAGTCGATGGGCTGTC
147	hsa-miR-210	3p	199	213.83	CUGUGCGUGUGACAGCGGCUGA	readtag_1295_x147	147	157.95	CTGTGCGTGTGACAGCGGCTGA
148	hsa-miR-211	5p	9	9.67	UUCCCUUUGUCAUCCUUCGCCU	readtag_30614_x3	3	3.22	TTCCCTTTGTCATCCTTCGC
149	hsa-miR-2114	5p	1	1.07	UAGUCCCUUCCUUGAAGCGGUC	readtag_55099_x1	1	1.07	TAGTCCCTTCCTTGAAGCGGT
150	hsa-miR-212	3p	2	2.15	UAACAGUCUCCAGUCACGGCC	readtag_105192_x1	1	1.07	TAACAGTCTCCAGTCACGG
151	hsa-miR-214*	5p	69	74.14	UGCCUGUCUACACUUGCUGUGC	readtag_2991_x49	49	52.65	TGCCTGTCTACACTTGCTGTGC
152	hsa-miR-214	3p	324	348.14	ACAGCAGGCACAGACAGGCAGU	readtag_1721_x100	100	107.45	ACAGCAGGCACAGACAGGCAGT
153	hsa-miR-215	5p	81	87.04	AUGACCUAUGAAUUGACAGAC	readtag_2526_x61	61	65.55	TGACCTATGAATTGACAGA
154	hsa-miR-216a	5p	1	1.07	UAAUCUCAGCUGGCAACUGUGA	readtag_205339_x1	1	1.07	TAATCTCAGCTGGCAACTGTGA
155	hsa-miR-216b	5p	1	1.07	AAAUCUCUGCAGGCAAAUGUGA	readtag_52915_x1	1	1.07	AAATCTCTGCAGGCAAATGTGA
156	hsa-miR-22*	5p	551	592.06	AGUUCUUCAGUGGCAAGCUUUA	readtag_873_x246	246	264.33	AGTTCTTCAGTGGCAAGCTTT
157	hsa-miR-22	3p	7111	7640.86	AAGCUGCCAGUUGAAGAACUGU	readtag_65_x6111	6111	6566.35	AAGCTGCCAGTTGAAGAACTGT
158	hsa-miR-221*	5p	53	56.95	ACCUGGCAUACAAUGUAGAUUU	readtag_7189_x16	16	17.19	ACCTGGCATACAATGTAGATT
159	hsa-miR-221	3p	86	92.41	AGCUACAUUGUCUGCUGGGUUUC	readtag_3274_x44	44	47.28	AGCTACATTGTCTGCTGGGTTT
160	hsa-miR-222*	5p	1	1.07	CUCAGUAGCCAGUGUAGAUCCU	readtag_106290_x1	1	1.07	GGCTCAGTAGCCAGTGTAGATC
161	hsa-miR-222	3p	40	42.98	AGCUACAUCUGGCUACUGGGU	readtag_7855_x14	14	15.04	AGCTACATCTGGCTACTGGGT
162	hsa-miR-223	3p	232	249.29	UGUCAGUUUGUCAAAUACCCCA	readtag_1719_x100	100	107.45	TGTCAGTTTGTCAAATACCCCA
163	hsa-miR-23a	3p	2060	2213.5	AUCACAUUGCCAGGGAUUUCC	readtag_402_x639	639	686.61	ATCACATTGCCAGGGATTTCC
164	hsa-miR-23b*	5p	12	12.89	UGGGUUCCUGGCAUGCUGAUUU	readtag_15269_x6	6	6.45	TGGGTTCCTGGCATGCTGATTT
165	hsa-miR-23b	3p	3257	3499.69	AUCACAUUGCCAGGGAUUACC	readtag_232_x1375	1375	1477.46	ATCACATTGCCAGGGATTACC
166	hsa-miR-24-1*	5p	89	95.63	UGCCUACUGAGCUGAUAUCAGU	readtag_3523_x40	40	42.98	GTGCCTACTGAGCTGATATCAGT
167	hsa-miR-24	3p	46	49.43	UGGCUCAGUUCAGCAGGAACAG	readtag_4796_x27	27	29.01	GCTCAGTTCAGCAGGAACAGGA
168	hsa-miR-24-2*	5p	64	68.77	UGCCUACUGAGCUGAAACACAG	readtag_7080_x16	16	17.19	GTGCCTACTGAGCTGAAACAC
169	hsa-miR-25*	5p	5	5.37	AGGCGGAGACUUGGGCAAUUG	readtag_20723_x4	4	4.3	AGGCGGAGACTTGGGCAATTGCT
170	hsa-miR-25	3p	923	991.78	CAUUGCACUUGUCUCGGUCUGA	readtag_345_x792	792	851.01	CATTGCACTTGTCTCGGTCTGA
171	hsa-miR-26a	5p	9	9.67	UUCAAGUAAUCCAGGAUAGGCU	readtag_18362_x5	5	5.37	ATTCAAGTAATCCAGGATAGGCT
172	hsa-miR-26a-1*	3p	7	7.52	CCUAUUCUUGGUUACUUGCACG	readtag_30111_x3	3	3.22	CCTATTCTTGGTTACTTGCACG
173	hsa-miR-26a-2*	3p	10	10.75	CCUAUUCUUGAUUACUUGUUUC	readtag_10878_x9	9	9.67	CCTATTCTTGATTACTTGTTTC
174	hsa-miR-26b	5p	7727	8302.76	UUCAAGUAAUUCAGGAUAGGU	readtag_75_x5250	5250	5641.19	TTCAAGTAATTCAGGATAGGTT
175	hsa-miR-26b*	3p	27	29.01	CCUGUUCUCCAUUACUUGGCUC	readtag_6068_x20	20	21.49	CCTGTTCTCCATTACTTGGCT
176	hsa-miR-27a*	5p	9	9.67	AGGGCUUAGCUGCUUGUGAGCA	readtag_11865_x8	8	8.6	AGGGCTTAGCTGCTTGTGAGCA
177	hsa-miR-27a	3p	2692	2892.59	UUCACAGUGGCUAAGUUCCGC	readtag_213_x1561	1561	1677.32	TTCACAGTGGCTAAGTTCCGC
178	hsa-miR-27b*	5p	26	27.94	AGAGCUUAGCUGAUUGGUGAAC	readtag_12619_x8	8	8.6	AGAGCTTAGCTGATTGGTGAACA
179	hsa-miR-27b	3p	10520	11303.9	UUCACAGUGGCUAAGUUCUGC	readtag_69_x5889	5889	6327.81	TTCACAGTGGCTAAGTTCTGC
180	hsa-miR-28-5p	5p	826	887.55	AAGGAGCUCACAGUCUAUUGAG	readtag_554_x426	426	457.74	AAGGAGCTCACAGTCTATTGA
181	hsa-miR-28-3p	3p	426	457.74	CACUAGAUUGUGAGCUCCUGGA	readtag_672_x334	334	358.89	CACTAGATTGTGAGCTCCTGGA
182	hsa-miR-296-3p	3p	2	2.15	GAGGGUUGGGUGGAGGCUCUCC	readtag_204520_x1	1	1.07	AGGGTTGGGTGGAGGCTCT
183	hsa-miR-299-5p	5p	287	308.39	UGGUUUACCGUCCCACAUACAU	readtag_1222_x157	157	168.7	TGGTTTACCGTCCCACATACA
184	hsa-miR-29a*	5p	52	55.87	ACUGAUUUCUUUUGGUGUUCAG	readtag_4736_x28	28	30.09	ACTGATTTCTTTTGGTGTTCAGA
185	hsa-miR-29a	3p	7686	8258.71	UAGCACCAUCUGAAAUCGGUUA	readtag_92_x4223	4223	4537.67	TAGCACCATCTGAAATCGGTT
186	hsa-miR-29b-1*	5p	2	2.15	GCUGGUUUCAUAUGGUGGUUUAGA	readtag_77133_x1	1	1.07	GCTGGTTTCATATGGTGGTTTA
187	hsa-miR-29b	3p	26	27.94	UAGCACCAUUUGAAAUCAGUGUU	readtag_5341_x23	23	24.71	TAGCACCATTTGAAATCAGTGTTT
188	hsa-miR-29b-2*	5p	24	25.79	CUGGUUUCACAUGGUGGCUUAG	readtag_7885_x14	14	15.04	CTGGTTTCACATGGTGGCTTAGA
189	hsa-miR-29c*	5p	139	149.36	UGACCGAUUUCUCCUGGUGUUC	readtag_3288_x43	43	46.2	TGACCGATTTCTCCTGGTGTT
190	hsa-miR-29c	3p	4245	4561.31	UAGCACCAUUUGAAAUCGGUUA	readtag_170_x1957	1957	2102.82	TAGCACCATTTGAAATCGGTT
191	hsa-miR-301a	3p	42	45.13	CAGUGCAAUAGUAUUGUCAAAGC	readtag_4607_x29	29	31.16	CAGTGCAATAGTATTGTCAAAGC
192	hsa-miR-301b	3p	1	1.07	CAGUGCAAUGAUAUUGUCAAAGC	readtag_59655_x1	1	1.07	CAGTGCAATGATATTGTCAAAGC
193	hsa-miR-30a	5p	18847	20251.3	UGUAAACAUCCUCGACUGGAAG	readtag_43_x10580	10580	11368.4	TGTAAACATCCTCGACTGGAAGC
194	hsa-miR-30a*	3p	778	835.97	CUUUCAGUCGGAUGUUUGCAGC	readtag_782_x275	275	295.49	CTTTCAGTCGGATGTTTGCAGC
195	hsa-miR-30b	5p	13158	14138.4	UGUAAACAUCCUACACUCAGCU	readtag_48_x8867	8867	9527.71	TGTAAACATCCTACACTCAGCT
196	hsa-miR-30b*	3p	10	10.75	CUGGGAGGUGGAUGUUUACUUC	readtag_17869_x5	5	5.37	CTGGGAGGTGGATGTTTACT
197	hsa-miR-30c	5p	9	9.67	UGUAAACAUCCUACACUCUCAGC	readtag_21765_x4	4	4.3	CTGTAAACATCCTACACTCTCAGC
198	hsa-miR-30c-1*	3p	5	5.37	CUGGGAGAGGGUUGUUUACUCC	readtag_23784_x3	3	3.22	CTGGGAGAGGGTTGTTTACTC
199	hsa-miR-30c-2*	3p	79	84.89	CUGGGAGAAGGCUGUUUACUCU	readtag_4313_x31	31	33.31	CTGGGAGAAGGCTGTTTACT
200	hsa-miR-30d	5p	23943	25727.1	UGUAAACAUCCCCGACUGGAAG	readtag_32_x12705	12705	13651.7	TGTAAACATCCCCGACTGGAAGC
201	hsa-miR-30d*	3p	68	73.07	CUUUCAGUCAGAUGUUUGCUGC	readtag_8124_x14	14	15.04	CTTTCAGTCAGATGTTTGCTGC
202	hsa-miR-30e	5p	68441	73540.8	UGUAAACAUCCUUGACUGGAAG	readtag_8_x47594	47594	51140.4	TGTAAACATCCTTGACTGGAAGC
203	hsa-miR-30e*	3p	1941	2085.63	CUUUCAGUCGGAUGUUUACAGC	readtag_229_x1390	1390	1493.57	CTTTCAGTCGGATGTTTACAGC
204	hsa-miR-31	5p	39	41.91	AGGCAAGAUGCUGGCAUAGCU	readtag_8334_x13	13	13.97	AGGCAAGATGCTGGCATAGCT
205	hsa-miR-31*	3p	5	5.37	UGCUAUGCCAACAUAUUGCCAU	readtag_27925_x3	3	3.22	TGCTATGCCAACATATTGCCAT
206	hsa-miR-3120	3p	1	1.07	CACAGCAAGUGUAGACAGGCA	readtag_104778_x1	1	1.07	CACAGCAAGTGTAGACAGGC
207	hsa-miR-3154	3p	2	2.15	CAGAAGGGGAGUUGGGAGCAGA	readtag_46255_x2	2	2.15	CAGAAGGGGAGTTGGGAGCAGA
208	hsa-miR-32	5p	3186	3423.4	UAUUGCACAUUACUAAGUUGCA	readtag_197_x1732	1732	1861.06	TATTGCACATTACTAAGTTGC
209	hsa-miR-32*	3p	9	9.67	CAAUUUAGUGUGUGUGAUAUUU	readtag_15396_x6	6	6.45	CAATTTAGTGTGTGTGATATT
210	hsa-miR-3200-3p	3p	3	3.22	CACCUUGCGCUACUCAGGUCUG	readtag_202727_x1	1	1.07	CACCTTGCGCTACTCAGGTC
211	hsa-miR-320a	3p	66	70.92	AAAAGCUGGGUUGAGAGGGCGA	readtag_4868_x27	27	29.01	AAAGCTGGGTTGAGAGGGCGA
212	hsa-miR-323-3p	3p	1	1.07	CACAUUACACGGUCGACCUCU	readtag_89886_x1	1	1.07	GCACATTACACGGTCGACCTCT
213	hsa-miR-324-5p	5p	74	79.51	CGCAUCCCCUAGGGCAUUGGUGU	readtag_2912_x51	51	54.8	CGCATCCCCTAGGGCATTGGTGT
214	hsa-miR-324-3p	3p	17	18.27	ACUGCCCCAGGUGCUGCUGG	readtag_8757_x12	12	12.89	CCACTGCCCCAGGTGCTGCTGG
215	hsa-miR-326	3p	13	13.97	CCUCUGGGCCCUUCCUCCAG	readtag_11750_x9	9	9.67	CCTCTGGGCCCTTCCTCCAG
216	hsa-miR-328	3p	24	25.79	CUGGCCCUCUCUGCCCUUCCGU	readtag_6746_x17	17	18.27	CTGGCCCTCTCTGCCCTTCCGT
217	hsa-miR-330-5p	5p	4	4.3	UCUCUGGGCCUGUGUCUUAGGC	readtag_39993_x2	2	2.15	TCTCTGGGCCTGTGTCTTAGGCTC
218	hsa-miR-330-3p	3p	59	63.4	GCAAAGCACACGGCCUGCAGAGA	readtag_5304_x24	24	25.79	CAAAGCACACGGCCTGCAGAGA
219	hsa-miR-331-5p	5p	26	27.94	CUAGGUAUGGUCCCAGGGAUCC	readtag_11522_x9	9	9.67	TCTAGGTATGGTCCCAGGGATC
220	hsa-miR-331-3p	3p	181	194.49	GCCCCUGGGCCUAUCCUAGAA	readtag_1833_x93	93	99.93	GCCCCTGGGCCTATCCTAGA
221	hsa-miR-335*	3p	150	161.18	UUUUUCAUUAUUGCUCCUGACC	readtag_1635_x106	106	113.9	TTTTTCATTATTGCTCCTGACC
222	hsa-miR-337-5p	5p	35	37.61	GAACGGCUUCAUACAGGAGUU	readtag_6987_x16	16	17.19	GAACGGCTTCATACAGGAGT
223	hsa-miR-337-3p	3p	99	106.38	CUCCUAUAUGAUGCCUUUCUUC	readtag_2926_x50	50	53.73	TCCTATATGATGCCTTTCTTC
224	hsa-miR-338-5p	5p	26	27.94	AACAAUAUCCUGGUGCUGAGUG	readtag_5980_x20	20	21.49	AACAATATCCTGGTGCTGAGT
225	hsa-miR-338-3p	3p	611	656.53	UCCAGCAUCAGUGAUUUUGUUG	readtag_635_x357	357	383.6	TCCAGCATCAGTGATTTTGTTGA
226	hsa-miR-339-5p	5p	200	214.9	UCCCUGUCCUCCAGGAGCUCACG	readtag_1069_x191	191	205.23	TCCCTGTCCTCCAGGAGCTCACG
227	hsa-miR-339-3p	3p	525	564.12	UGAGCGCCUCGACGACAGAGCCG	readtag_946_x224	224	240.69	TGAGCGCCTCGACGACAGAGC
228	hsa-miR-33a	5p	761	817.7	GUGCAUUGUAGUUGCAUUGCA	readtag_594_x390	390	419.06	GTGCATTGTAGTTGCATTGC
229	hsa-miR-33a*	3p	52	55.87	CAAUGUUUCCACAGUGCAUCAC	readtag_3819_x36	36	38.68	CAATGTTTCCACAGTGCATCA
[truncated: 154 more rows]

[truncated: 6 more sheets: Low LDL-Chow 6910, Low LDL-HCHF 8623, Low LDL-HCHF 8024, Low LDL-HCHF 6910, All mirna-lowldlc on Chow diet , All mirna-lowldlc on HCHF diet ]
