# Supplementary material for: Differential microRNA response to a high-cholesterol, high-fat diet in livers of low and high LDL-C baboons
Source: BMC Genomics. 2012 Jul 18;13:320. doi: 10.1186/1471-2164-13-320 (PMC3536563; doi:10.1186/1471-2164-13-320)
Supplement: Additional file 2 — A Microsoft Excel file containing baboon novel mRNAs expressed in livers of low and high LDL-C baboons on chow and HCHF diets. [file 1471-2164-13-320-S2.xls]

## Sheet: Low LDL-C baboons- novel miRNAs
	HCHF diet
Animal ID	Novel mature miRNA sequence	miRNA star sequence	Tag number	Tag count
8024	CCCGCCCTCCCTCCCCCGC	GGGGGCGGGGTGGGGC	2	100
6265	CCCGCCCTCCCTCCCCCGC	GGGGGCGGGGTGGGGC	3	62
	ACAGGCACAGCCGGTTTGAGC	CCAAACCAGTCGTGCCTGTGG	4	27
	CTTCTGATCAAGATTTGTGGTG	CCCCAAATCTTGATCAGAAGCC	4	4
6019	TATCAAGGGTTCGTTTGT	AAGTTACTCTAGGGATAAC	6	117
	CCCGCCCTCCCTCCCCCGC	GGGGGCGGGGTGGGGC	3	51
	ATGGACGTAGACACACGAGCC	TTTATTGTGTGAGCACACCATAT	5	21
	ACAGGCACAGCCGGTTTGAGC	CCAAACCAGTCGTGCCTGTGG	7	17
	GGCGCTGGAGCGTCGGGC	TTGAGGCCAGCAGCCTA	5	12
	Chow diet
Animal ID	Novel mature miRNA sequence	miRNA star sequence	Tag number	Tag count
8024	CCCGCCCTCCCTCCCCCGC	GGGGGCGGGGTGGGGC	2	186
	ACAGGCACAGCCGGTTTGAGC	CCAAACCAGTCGTGCCTGTGG	3	15
6265	TATCAAGGGTTCGTTTGT	AAGTTACTCTAGGGATAAC	3	58
	CCCGCCCTCCCTCCCCCGC	GGGGGCGGGGTGGGGC	2	34
	ACAGGCACAGCCGGTTTGAGC	CCAAACCAGTCGTGCCTGTGG	6	23
	GACCTCGATGTTGGATCAGGACATCCCA	AAAGGTTCGTTTGTTCAACGATTAGAGTCCT	3	14
6910	ACAGGCACAGCCGGTTTGAGC	CCAAACCAGTCGTGCCTGTGG	6	45
	CCCGCCCTCCCTCCCCCGC	GGGGGCGGGGTGGGGC	2	20
	TTTTTTGCTGGAACATTTCTGG	GGAAATGTTCTAGCCAAAAAAG	5	18
	TTGGAATAGGGGATATCTCAGC	TGAGCCCTGTCTCTGGGG	1	12
	TTTATAATCAAGCTACTACTTG	AGTAGTAGCTTGACTGTGAAAC	2	10

## Sheet: high LDL-C baboon- novel miRNAs
	HCHF diet
Aniaml ID	Novel mature miRNA sequence	miRNA star sequence	Tag number	Tag count
8623	TATCAAGGGTTCGTTTGT	AAGTTACTCTAGGGATAAC	7	482
	AAGAGCTTGGTCTTTGGAGCCAGA	TGGCTCCAGGGAGCCTTTG	10	21
	TTTTTGCTGGAACATTTCTGG	GGAAATGTTCTAGCCAAAAAA	7	17
	CTTGTTGCTGCTACTACTACTG	GTCATAGTGGTAACAGCAGCAGCTG	5	15
	GACCTCGATGTTGGATCAGGACATCCCA	AAAGGTTCGTTTGTTCAACGATTAGAGTCCT	3	14
	CCCGCCCTCCCTCCCCCGC	GGGGGCGGGGTGGGGC	2	11
	ACTACCCCAGGATGCCAGCATAGTT	CTGGTTGGCATTCTGGCCCTGGTTC	6	11
	TCTGTGAGACCAAAGAACTACT	TTGTTCTTTGGTCTTTCAGCCA	3	10
1x3817	CCCGCCCTCCCTCCCCCGC	GGGGGCGGGGTGGGGC	2	33
	TTTTTTGCTGGAACATTTCTGGT	TGGAAATGTTCTAGCCAAAAAAG	3	10
	ACAGGCACAGCCGGTTTGAGC	CCAAACCAGTCGTGCCTGTGG	5	9
	CCCCAAATCTTGATCAGAAGCC	CTTCTGATCAAGATTTGTGGTG	2	2
1x4154	ACAGGCACAGCCGGTTTGAGC	CCAAACCAGTCGTGCCTGTGG	11	116
	CCCGCCCTCCCTCCCCCGC	GGGGGCGGGGTGGGGC	2	97
	CCCCGCGGGGGCCCCCCC	GGATGGTTCCCTGGGGAC	1	14
	Chow diet
Aniaml ID	Novel mature miRNA sequence	miRNA star sequence	Tag number	Tag count
8623	TATCAAGGGTTCGTTTGT	AAGTTACTCTAGGGATAAC	5	294
	GTAAGAACCAGATGCCGG	GGCAATCTTAGTTCTATGGCCG	14	40
	ATGGACGTAGACACACGAGCC	TTTATTGTGTGAGCACACCATAT	4	20
	CTTGTTGCTGCTACTACTACTG	GTCATAGTGGTAACAGCAGCAGCTG	3	16
	GTTGACTACCCCAGGATGCCAGCATAGTT	CTGGTTGGCATTCTGGCCCTGGTTCATGC	8	14
	TTTTTTGCTGGAACATTTCTGGT	TGGAAATGTTCTAGCCAAAAAAG	4	13
	CCCGCCCTCCCTCCCCCGC	GGGGGCGGGGTGGGGC	2	11
1x3817	TATCAAGGGTTCGTTTGT	AAGTTACTCTAGGGATAAC	5	128
	CCCGCCCTCCCTCCCCCGC	GGGGGCGGGGTGGGGC	2	78
	TTTTTTGCTGGAACATTTCTGGT	TGGAAATGTTCTAGCCAAAAAAG	6	17
	TCTGTGAGACCAAAGAACTAC	TGTTCTTTGGTCTTTCAGCCA	2	2
1x4154	CCCGCCCTCCCTCCCCCGC	GGGGGCGGGGTGGGGC	3	105
	ACAGGCACAGCCGGTTTGAGC	CCAAACCAGTCGTGCCTGTGG	9	62
	CGGGTGCGGGGGTGGGCG	CCCCGCCTGGATTCGCA	3	9
