# Supplementary material for: Differential microRNA response to a high-cholesterol, high-fat diet in livers of low and high LDL-C baboons
Source: BMC Genomics. 2012 Jul 18;13:320. doi: 10.1186/1471-2164-13-320 (PMC3536563; doi:10.1186/1471-2164-13-320)
Supplement: Additional file 4 — A Microsoft Excel file containing expressed other non-coding RNAs in response to HCHF diet in high LDL-C baboon livers. [file 1471-2164-13-320-S4.xls]

## Sheet: Sheet1
reference ID	Chow diet animal#8623	Chow diet animal#1x3817	Chow diet animal#1x4154	HFHC diet animal#8623	HFHC diet animal#1x3817	HFHC diet animal#1x4154	p-value
DQ355302.1/6924-6992_RF00005;tRNA;	0.626047	3.9598	5.14717	0.3976	3.69795	4.86102	0.00415018
AAWS01000027.1/19013-18941_RF00005;tRNA;	0.626047	3.9598	5.14717	0.3976	3.69795	4.86102	0.00415018
AANU01292682.1/23009-23068_RF00612;SNORD75;	0.626047	3.9598	2.57359	0.3976	3.69795	2.43051	0.0269304
AANU01181926.1/12502-12412_RF00604;SNORD88;	0.626047	3.9598	2.57359	0.3976	3.69795	2.43051	0.0269304
AAGU01814958.1/921-1011_RF00604;SNORD88;	0.626047	3.9598	2.57359	0.3976	3.69795	2.43051	0.0269304
AANU01254254.1/10227-10141_RF00604;SNORD88;	0.626047	3.9598	2.57359	0.3976	3.69795	2.43051	0.0269304
AANU01181926.1/12906-12816_RF00604;SNORD88;	0.626047	3.9598	2.57359	0.3976	3.69795	2.43051	0.0269304
AANU01299155.1/5864-5791_RF00049;SNORD36;	0.626047	3.9598	2.57359	0.3976	3.69795	2.43051	0.0269304
AAGU01708341.1/860-932_RF00049;SNORD36;	0.626047	3.9598	2.57359	0.3976	3.69795	2.43051	0.0269304
AAFR03072087.1/3014-3695_RF00177;SSU_rRNA_5;	0.626047	3.9598	2.57359	0.3976	3.69795	2.43051	0.0269304
X06778.1/21-643_RF00177;SSU_rRNA_5;	0.626047	3.9598	2.57359	0.3976	3.69795	2.43051	0.0269304
AAPN01420623.1/749-366_RF00177;SSU_rRNA_5;	0.626047	3.9598	2.57359	0.3976	3.69795	2.43051	0.0269304
AAFR03072119.1/203-860_RF00177;SSU_rRNA_5;	0.626047	3.9598	2.57359	0.3976	3.69795	2.43051	0.0269304
AAKN01501523.1/3511-2896_RF00177;SSU_rRNA_5;	0.626047	3.9598	2.57359	0.3976	3.69795	2.43051	0.0269304
EF597502.1/2649-2723_RF00005;tRNA;	0.626047	3.9598	2.57359	0.3976	3.69795	2.43051	0.0269304
AP004411.1/6963-6896_RF00005;tRNA;	0.626047	3.9598	2.57359	0.3976	3.69795	2.43051	0.0269304
AAQM01000476.1/1320-1246_RF00005;tRNA;	0.626047	3.9598	2.57359	0.3976	3.69795	2.43051	0.0269304
EF192032.1/2780-2853_RF00005;tRNA;	0.626047	3.9598	2.57359	0.3976	3.69795	2.43051	0.0269304
AAGU01456981.1/371-445_RF00005;tRNA;	0.626047	3.9598	2.57359	0.3976	3.69795	2.43051	0.0269304
DQ321752.1/2765-2839_RF00005;tRNA;	0.626047	3.9598	2.57359	0.3976	3.69795	2.43051	0.0269304
AAIY01767903.1/144-70_RF00005;tRNA;	0.626047	3.9598	2.57359	0.3976	3.69795	2.43051	0.0269304
L16007.1/13-624_RF00177;SSU_rRNA_5;	0.626047	3.9598	2.57359	0.3976	3.69795	2.43051	0.0269304
X63312.1/81-573_RF00177;SSU_rRNA_5;	0.626047	3.9598	2.57359	0.3976	3.69795	2.43051	0.0269304
X66775.1/21-623_RF00177;SSU_rRNA_5;	0.626047	3.9598	2.57359	0.3976	3.69795	2.43051	0.0269304
X66771.1/2-523_RF00177;SSU_rRNA_5;	0.626047	3.9598	2.57359	0.3976	3.69795	2.43051	0.0269304
X63313.1/22-624_RF00177;SSU_rRNA_5;	0.626047	3.9598	2.57359	0.3976	3.69795	2.43051	0.0269304
AANU01093672.1/24345-24145_RF00090;SNORA74;	0.626047	3.9598	2.57359	0.3976	3.69795	2.43051	0.0269304
AAGU01070130.1/2756-2960_RF00090;SNORA74;	0.626047	3.9598	2.57359	0.3976	3.69795	2.43051	0.0269304
AANU01110072.1/69854-70054_RF00090;SNORA74;	0.626047	3.9598	2.57359	0.3976	3.69795	2.43051	0.0269304
AANU01108424.1/10337-10271_RF01277;snoU54;	0.626047	3.9598	2.57359	0.3976	3.69795	2.43051	0.0269304
DQ915206.1/172-236_RF01277;snoU54;	0.626047	3.9598	2.57359	0.3976	3.69795	2.43051	0.0269304
AAGU01418465.1/1797-1861_RF01277;snoU54;	0.626047	3.9598	2.57359	0.3976	3.69795	2.43051	0.0269304
AAPN01137617.1/5310-5243_RF01277;snoU54;	0.626047	3.9598	2.57359	0.3976	3.69795	2.43051	0.0269304
AAKN01280189.1/7186-7252_RF01277;snoU54;	0.626047	3.9598	2.57359	0.3976	3.69795	2.43051	0.0269304
AAXJ01020943.1/594-211_RF00177;SSU_rRNA_5;	0.626047	3.9598	2.57359	0.3976	3.69795	2.43051	0.0269304
DQ994150.1/1-121_RF00002;5_8S_rRNA;	0.626047	3.9598	2.57359	0.3976	3.69795	2.43051	0.0269304
AAKM01002583.1/386-491_RF00002;5_8S_rRNA;	0.626047	3.9598	2.57359	0.3976	3.69795	2.43051	0.0269304
AY540756.1/298-406_RF00002;5_8S_rRNA;	0.626047	3.9598	2.57359	0.3976	3.69795	2.43051	0.0269304
AAPN01422177.1/1-135_RF00002;5_8S_rRNA;	0.626047	3.9598	2.57359	0.3976	3.69795	2.43051	0.0269304
BAAF04096285.1/6449-6329_RF00002;5_8S_rRNA;	0.626047	3.9598	2.57359	0.3976	3.69795	2.43051	0.0269304
X63303.1/31-530_RF00177;SSU_rRNA_5;	0.626047	3.9598	2.57359	0.3976	3.69795	2.43051	0.0269304
X66687.1/42-580_RF00177;SSU_rRNA_5;	0.626047	3.9598	2.57359	0.3976	3.69795	2.43051	0.0269304
AAJJ01005972.1/2704-2159_RF00177;SSU_rRNA_5;	0.626047	3.9598	2.57359	0.3976	3.69795	2.43051	0.0269304
D83189.1/1-575_RF00177;SSU_rRNA_5;	0.626047	3.9598	2.57359	0.3976	3.69795	2.43051	0.0269304
DQ981672.1/30-509_RF00177;SSU_rRNA_5;	0.626047	3.9598	2.57359	0.3976	3.69795	2.43051	0.0269304
AY839843.1/2-585_RF00177;SSU_rRNA_5;	0.626047	3.9598	2.57359	0.3976	3.69795	2.43051	0.0269304
AY795526.1/1-582_RF00177;SSU_rRNA_5;	0.626047	3.9598	2.57359	0.3976	3.69795	2.43051	0.0269304
DQ536488.1/22-602_RF00177;SSU_rRNA_5;	0.626047	3.9598	2.57359	0.3976	3.69795	2.43051	0.0269304
CR392354.16/75505-75424_RF00005;tRNA;	0.626047	3.9598	2.57359	0.3976	3.69795	2.43051	0.0269304
BAAE01315715.1/460-541_RF00005;tRNA;	0.626047	3.9598	2.57359	0.3976	3.69795	2.43051	0.0269304
BX649331.16/162558-162639_RF00005;tRNA;	0.626047	3.9598	2.57359	0.3976	3.69795	2.43051	0.0269304
AAHX01007886.1/94302-94221_RF00005;tRNA;	0.626047	3.9598	2.57359	0.3976	3.69795	2.43051	0.0269304
AACY021348419.1/765-845_RF00005;tRNA;	0.626047	3.9598	2.57359	0.3976	3.69795	2.43051	0.0269304
ABBA01009303.1/5037-5187_RF00002;5_8S_rRNA;	0.626047	3.9598	2.57359	0.3976	3.69795	2.43051	0.0269304
AAFR03050549.1/350725-351150_RF00177;SSU_rRNA_5;	0.626047	3.9598	2.57359	0.3976	3.69795	2.43051	0.0269304
AAGU01570123.1/431-356_RF00055;SNORD96;	0.626047	3.9598	2.57359	0.3976	3.69795	2.43051	0.0269304
AANU01205354.1/3441-3512_RF00266;snoZ17;	0.626047	3.9598	2.57359	0.3976	3.69795	2.43051	0.0269304
AANU01126699.1/496-378_RF00001;5S_rRNA;	0.626047	3.9598	2.57359	0.3976	3.69795	2.43051	0.0269304
AAKN01543595.1/742-624_RF00001;5S_rRNA;	0.626047	3.9598	2.57359	0.3976	3.69795	2.43051	0.0269304
AAKN01059022.1/843-725_RF00001;5S_rRNA;	0.626047	3.9598	2.57359	0.3976	3.69795	2.43051	0.0269304
ABDC01554797.1/865-747_RF00001;5S_rRNA;	0.626047	3.9598	2.57359	0.3976	3.69795	2.43051	0.0269304
X63309.1/5-542_RF00177;SSU_rRNA_5;	0.626047	3.9598	2.57359	0.3976	3.69795	2.43051	0.0269304
X66780.1/10-530_RF00177;SSU_rRNA_5;	0.626047	3.9598	2.57359	0.3976	3.69795	2.43051	0.0269304
AAGU01293850.1/2788-2708_RF00027;let-7;	0.626047	3.9598	2.57359	0.3976	3.69795	2.43051	0.0269304
AACN010427095.1/16-595_RF00177;SSU_rRNA_5;	0.626047	3.9598	2.57359	0.3976	3.69795	2.43051	0.0269304
AAGU01644870.1/673-1306_RF00177;SSU_rRNA_5;	0.626047	3.9598	2.57359	0.3976	3.69795	2.43051	0.0269304
AANN01653944.1/16-646_RF00177;SSU_rRNA_5;	0.626047	3.9598	2.57359	0.3976	3.69795	2.43051	0.0269304
AB060236.1/1253-1678_RF00177;SSU_rRNA_5;	0.626047	3.9598	2.57359	0.3976	3.69795	2.43051	0.0269304
AY252301.1/1-572_RF00177;SSU_rRNA_5;	0.626047	3.9598	2.57359	0.3976	3.69795	2.43051	0.0269304
AJ867015.1/7-401_RF00177;SSU_rRNA_5;	0.626047	3.9598	2.57359	0.3976	3.69795	2.43051	0.0269304
AY252216.1/689-1143_RF00177;SSU_rRNA_5;	0.626047	3.9598	2.57359	0.3976	3.69795	2.43051	0.0269304
DQ093435.1/3-598_RF00177;SSU_rRNA_5;	0.626047	3.9598	2.57359	0.3976	3.69795	2.43051	0.0269304
DQ243994.1/18-607_RF00177;SSU_rRNA_5;	0.626047	3.9598	2.57359	0.3976	3.69795	2.43051	0.0269304
AAPE01384302.1/959-491_RF00177;SSU_rRNA_5;	0.626047	3.9598	2.57359	0.3976	3.69795	2.43051	0.0269304
CAAA01088223.1/41934-41295_RF00177;SSU_rRNA_5;	0.626047	3.9598	2.57359	0.3976	3.69795	2.43051	0.0269304
AANU01197805.1/15903-15977_RF00181;SNORD113;	0.626047	3.9598	2.57359	0.3976	3.69795	2.43051	0.0269304
AANU01197807.1/689-615_RF00181;SNORD113;	0.626047	3.9598	2.57359	0.3976	3.69795	2.43051	0.0269304
AANU01197807.1/1624-1550_RF00181;SNORD113;	0.626047	3.9598	2.57359	0.3976	3.69795	2.43051	0.0269304
AANU01197807.1/2022-1951_RF00181;SNORD113;	0.626047	3.9598	2.57359	0.3976	3.69795	2.43051	0.0269304
AANU01127615.1/15032-15122_RF00019;Y_RNA;	0.626047	3.9598	2.57359	0.3976	3.69795	2.43051	0.0269304
AANU01099527.1/12297-12201_RF00019;Y_RNA;	0.626047	3.9598	2.57359	0.3976	3.69795	2.43051	0.0269304
AANU01164988.1/2356-2451_RF00019;Y_RNA;	0.626047	3.9598	2.57359	0.3976	3.69795	2.43051	0.0269304
AANU01097383.1/996-1091_RF00019;Y_RNA;	0.626047	3.9598	2.57359	0.3976	3.69795	2.43051	0.0269304
AANU01216628.1/4983-5078_RF00019;Y_RNA;	0.626047	3.9598	2.57359	0.3976	3.69795	2.43051	0.0269304
AAPY01230271.1/12-650_RF00177;SSU_rRNA_5;	0.626047	3.9598	2.57359	0.3976	3.69795	2.43051	0.0269304
X66778.1/94-542_RF00177;SSU_rRNA_5;	0.626047	3.9598	2.57359	0.3976	3.69795	2.43051	0.0269304
AANU01063039.1/1221-1676_RF00177;SSU_rRNA_5;	0.626047	3.9598	2.57359	0.3976	3.69795	2.43051	0.0269304
AANU01011389.1/1854-1504_RF00177;SSU_rRNA_5;	0.626047	3.9598	2.57359	0.3976	3.69795	2.43051	0.0269304
AY233669.1/2-610_RF00177;SSU_rRNA_5;	0.626047	3.9598	2.57359	0.3976	3.69795	2.43051	0.0269304
AAGW01108133.1/39-497_RF00177;SSU_rRNA_5;	0.626047	3.9598	2.57359	0.3976	3.69795	2.43051	0.0269304
AF310690.1/1-582_RF00177;SSU_rRNA_5;	0.626047	3.9598	2.57359	0.3976	3.69795	2.43051	0.0269304
L10175.1/6-564_RF00177;SSU_rRNA_5;	0.626047	3.9598	2.57359	0.3976	3.69795	2.43051	0.0269304
AADB02014512.1/21102-20951_RF00002;5_8S_rRNA;	0.626047	3.9598	2.57359	0.3976	3.69795	2.43051	0.0269304
AC183378.2/2478-2336_RF00002;5_8S_rRNA;	0.626047	3.9598	2.57359	0.3976	3.69795	2.43051	0.0269304
AY498753.1/641-802_RF00002;5_8S_rRNA;	0.626047	3.9598	2.57359	0.3976	3.69795	2.43051	0.0269304
AANU01294177.1/9552-9458_RF00593;snoU83B;	0.626047	3.9598	2.57359	0.3976	3.69795	2.43051	0.0269304
AAGU01186945.1/6342-6248_RF00593;snoU83B;	0.626047	3.9598	2.57359	0.3976	3.69795	2.43051	0.0269304
AADN02006114.1/6020-6112_RF00593;snoU83B;	0.626047	3.9598	2.57359	0.3976	3.69795	2.43051	0.0269304
AM447919.2/2295-2212_RF01179;snoU83;	0.626047	3.9598	2.57359	0.3976	3.69795	2.43051	0.0269304
AAPN01198523.1/767-675_RF00593;snoU83B;	0.626047	3.9598	2.57359	0.3976	3.69795	2.43051	0.0269304
DQ639781.1/1-587_RF00177;SSU_rRNA_5;	0.626047	3.9598	2.57359	0.3976	3.69795	2.43051	0.0269304
AM168099.1/21-610_RF00177;SSU_rRNA_5;	0.626047	3.9598	2.57359	0.3976	3.69795	2.43051	0.0269304
DQ008204.1/1-586_RF00177;SSU_rRNA_5;	0.626047	3.9598	2.57359	0.3976	3.69795	2.43051	0.0269304
AY521892.1/1-545_RF00177;SSU_rRNA_5;	0.626047	3.9598	2.57359	0.3976	3.69795	2.43051	0.0269304
AANU01297565.1/11258-11351_RF00006;Vault;	0.626047	3.9598	2.57359	0.3976	3.69795	2.43051	0.0269304
AAGU01501488.1/1265-1336_RF00093;SNORD18;	0.626047	3.9598	2.57359	0.3976	3.69795	2.43051	0.0269304
AANU01096879.1/4915-4984_RF00093;SNORD18;	0.626047	3.9598	2.57359	0.3976	3.69795	2.43051	0.0269304
AAGE02019034.1/253430-253501_RF00005;tRNA;	0.626047	3.9598	2.57359	0.3976	3.69795	2.43051	0.0269304
EF100350.1/22-583_RF00177;SSU_rRNA_5;	0.626047	3.9598	2.57359	0.3976	3.69795	2.43051	0.0269304
AANU01215795.1/23996-24085_RF00016;SNORD14;	0.626047	3.9598	2.57359	0.3976	3.69795	2.43051	0.0269304
AAGU01587375.1/78-168_RF00016;SNORD14;	0.626047	3.9598	2.57359	0.3976	3.69795	2.43051	0.0269304
AAFU01000732.1/1002-900_RF00016;SNORD14;	0.626047	3.9598	2.57359	0.3976	3.69795	2.43051	0.0269304
AACU02000566.1/361343-361450_RF00016;SNORD14;	0.626047	3.9598	2.57359	0.3976	3.69795	2.43051	0.0269304
AAGJ02148021.1/1635-1564_RF00005;tRNA;	0.626047	3.9598	2.57359	0.3976	3.69795	2.43051	0.0269304
AL592047.10/63766-63838_RF00005;tRNA;	0.626047	3.9598	2.57359	0.3976	3.69795	2.43051	0.0269304
AY612638.1/5679-5607_RF00005;tRNA;	0.626047	3.9598	2.57359	0.3976	3.69795	2.43051	0.0269304
X99256.1/5148-5075_RF00005;tRNA;	0.626047	3.9598	2.57359	0.3976	3.69795	2.43051	0.0269304
AACY021653321.1/387-461_RF00005;tRNA;	0.626047	3.9598	2.57359	0.3976	3.69795	2.43051	0.0269304
AAGU01471489.1/840-985_RF00067;SNORD15;	0.626047	3.9598	2.57359	0.3976	3.69795	2.43051	0.0269304
AAGU01453996.1/1035-1182_RF00067;SNORD15;	0.626047	3.9598	2.57359	0.3976	3.69795	2.43051	0.0269304
AAGU01851823.1/484-633_RF00007;U12;	0.626047	3.9598	2.57359	0.3976	3.69795	2.43051	0.0269304
AACN010170628.1/1111-962_RF00007;U12;	0.626047	3.9598	2.57359	0.3976	3.69795	2.43051	0.0269304
AAHX01032497.1/12717-12646_RF00005;tRNA;	0.626047	3.9598	2.57359	0.3976	3.69795	2.43051	0.0269304
BX294157.10/128051-127980_RF00005;tRNA;	0.626047	3.9598	2.57359	0.3976	3.69795	2.43051	0.0269304
AANH01016682.1/687-617_RF00005;tRNA;	0.626047	3.9598	2.57359	0.3976	3.69795	2.43051	0.0269304
CAAB01006716.1/5012-4940_RF00005;tRNA;	0.626047	3.9598	2.57359	0.3976	3.69795	2.43051	0.0269304
AANU01123381.1/124-57_RF00005;tRNA;	0.626047	3.9598	2.57359	0.3976	3.69795	2.43051	0.0269304
AAGU01909386.1/730-661_RF00052;lin-4;	0.626047	3.9598	2.57359	0.3976	3.69795	2.43051	0.0269304
AAXL01014230.1/285-823_RF00177;SSU_rRNA_5;	0.626047	3.9598	2.57359	0.3976	3.69795	2.43051	0.0269304
AAHY01363614.1/224-761_RF00177;SSU_rRNA_5;	0.626047	3.9598	2.57359	0.3976	3.69795	2.43051	0.0269304
AANU01192709.1/27965-27870_RF00019;Y_RNA;	0.626047	3.9598	2.57359	0.3976	3.69795	2.43051	0.0269304
AANU01299980.1/6586-6717_RF00425;SNORA18;	0.626047	3.9598	2.57359	0.3976	3.69795	2.43051	0.0269304
AAKN01712914.1/1071-1190_RF00001;5S_rRNA;	0.626047	3.9598	2.57359	0.3976	3.69795	2.43051	0.0269304
AANU01206894.1/13839-13911_RF00186;SNORD101;	0.626047	3.9598	2.57359	0.3976	3.69795	2.43051	0.0269304
AY584828.1/7735-7802_RF00005;tRNA;	0.626047	3.9598	2.57359	0.3976	3.69795	2.43051	0.0269304
Y18475.1/7717-7787_RF00005;tRNA;	0.626047	3.9598	2.57359	0.3976	3.69795	2.43051	0.0269304
AAWR01007885.1/15433-15367_RF00005;tRNA;	0.626047	3.9598	2.57359	0.3976	3.69795	2.43051	0.0269304
ABDC01611980.1/1016-906_RF00001;5S_rRNA;	0.626047	3.9598	2.57359	0.3976	3.69795	2.43051	0.0269304
AAVX01204750.1/2096-2024_RF00005;tRNA;	0.626047	3.9598	2.57359	0.3976	3.69795	2.43051	0.0269304
CAAK03057791.1/3668-3740_RF00005;tRNA;	0.626047	3.9598	2.57359	0.3976	3.69795	2.43051	0.0269304
AAFR03010134.1/42326-42398_RF00005;tRNA;	0.626047	3.9598	2.57359	0.3976	3.69795	2.43051	0.0269304
AAPN01197494.1/1309-1381_RF00005;tRNA;	0.626047	3.9598	2.57359	0.3976	3.69795	2.43051	0.0269304
CR293498.13/91032-91114_RF00005;tRNA;	0.626047	3.9598	2.57359	0.3976	3.69795	2.43051	0.0269304
AANU01189522.1/20013-19866_RF00067;SNORD15;	0.626047	3.9598	2.57359	0.3976	3.69795	2.43051	0.0269304
U40580.1/2651-2720_RF00088;SNORD30;	0.626047	3.9598	2.57359	0.3976	3.69795	2.43051	0.0269304
AAGU01401784.1/62-131_RF00088;SNORD30;	0.626047	3.9598	2.57359	0.3976	3.69795	2.43051	0.0269304
AAVX01401378.1/131-60_RF00005;tRNA;	0.626047	3.9598	2.57359	0.3976	3.69795	2.43051	0.0269304
AACY021408954.1/602-673_RF00005;tRNA;	0.626047	3.9598	2.57359	0.3976	3.69795	2.43051	0.0269304
X98843.1/1-604_RF00177;SSU_rRNA_5;	0.626047	3.9598	2.57359	0.3976	3.69795	2.43051	0.0269304
L78848.1/4-529_RF00177;SSU_rRNA_5;	0.626047	3.9598	2.57359	0.3976	3.69795	2.43051	0.0269304
AJ238061.1/21-609_RF00177;SSU_rRNA_5;	0.626047	3.9598	2.57359	0.3976	3.69795	2.43051	0.0269304
AAFR03000453.1/2645-2716_RF00005;tRNA;	0.626047	3.9598	2.57359	0.3976	3.69795	2.43051	0.0269304
AAIL01001736.1/867-796_RF00005;tRNA;	0.626047	3.9598	2.57359	0.3976	3.69795	2.43051	0.0269304
AATT01000140.1/5446-5517_RF00005;tRNA;	0.626047	3.9598	2.57359	0.3976	3.69795	2.43051	0.0269304
AANN01214203.1/1869-1940_RF00005;tRNA;	0.626047	3.9598	2.57359	0.3976	3.69795	2.43051	0.0269304
AACT01023230.1/304-233_RF00005;tRNA;	0.626047	3.9598	2.57359	0.3976	3.69795	2.43051	0.0269304
AAGU01234986.1/2089-2018_RF00270;SNORD61;	0.626047	3.9598	2.57359	0.3976	3.69795	2.43051	0.0269304
CAAE01014536.1/368363-368444_RF00005;tRNA;	0.626047	3.9598	2.57359	0.3976	3.69795	2.43051	0.0269304
BX571760.8/96707-96788_RF00005;tRNA;	0.626047	3.9598	2.57359	0.3976	3.69795	2.43051	0.0269304
AAJJ01002542.1/3682-3763_RF00005;tRNA;	0.626047	3.9598	2.57359	0.3976	3.69795	2.43051	0.0269304
CAAB01002198.1/41289-41216_RF00005;tRNA;	0.626047	3.9598	2.57359	0.3976	3.69795	2.43051	0.0269304
AACY023241448.1/779-691_RF00005;tRNA;	0.626047	3.9598	2.57359	0.3976	3.69795	2.43051	0.0269304
AAKO01013950.1/2-526_RF00177;SSU_rRNA_5;	0.626047	3.9598	2.57359	0.3976	3.69795	2.43051	0.0269304
AF188393.1/1-595_RF00177;SSU_rRNA_5;	0.626047	3.9598	2.57359	0.3976	3.69795	2.43051	0.0269304
ABAV01031145.1/1272-1357_RF00005;tRNA;	0.626047	3.9598	2.57359	0.3976	3.69795	2.43051	0.0269304
ABAV01025272.1/7662-7747_RF00005;tRNA;	0.626047	3.9598	2.57359	0.3976	3.69795	2.43051	0.0269304
ABAV01006726.1/1399-1485_RF00005;tRNA;	0.626047	3.9598	2.57359	0.3976	3.69795	2.43051	0.0269304
AAFR03004808.1/12125-12197_RF00005;tRNA;	0.626047	3.9598	2.57359	0.3976	3.69795	2.43051	0.0269304
AANU01182084.1/11586-11670_RF00133;SNORD33;	0.626047	3.9598	2.57359	0.3976	3.69795	2.43051	0.0269304
AAGU01005123.1/1572-1496_RF00574;SNORD69;	0.626047	3.9598	2.57359	0.3976	3.69795	2.43051	0.0269304
AAPE01319028.1/16629-17263_RF00177;SSU_rRNA_5;	0.626047	3.9598	2.57359	0.3976	3.69795	2.43051	0.0269304
CAAA01107574.1/1054-495_RF00177;SSU_rRNA_5;	0.626047	3.9598	2.57359	0.3976	3.69795	2.43051	0.0269304
AF115978.1/1-575_RF00177;SSU_rRNA_5;	0.626047	3.9598	2.57359	0.3976	3.69795	2.43051	0.0269304
AY923871.1/6-554_RF00177;SSU_rRNA_5;	0.626047	3.9598	2.57359	0.3976	3.69795	2.43051	0.0269304
EF591321.1/1-555_RF00177;SSU_rRNA_5;	0.626047	3.9598	2.57359	0.3976	3.69795	2.43051	0.0269304
AANU01244510.1/2495-2423_RF00278;SNORD50;	0.626047	3.9598	2.57359	0.3976	3.69795	2.43051	0.0269304
AANI01015473.1/3506-3585_RF00005;tRNA;	0.626047	3.9598	2.57359	0.3976	3.69795	2.43051	0.0269304
AAGJ02087223.1/4852-4768_RF00005;tRNA;	0.626047	3.9598	2.57359	0.3976	3.69795	2.43051	0.0269304
AACY020031723.1/447-528_RF00005;tRNA;	0.626047	3.9598	2.57359	0.3976	3.69795	2.43051	0.0269304
BX324003.7/157921-157840_RF00005;tRNA;	0.626047	3.9598	2.57359	0.3976	3.69795	2.43051	0.0269304
AAVX01559354.1/220-301_RF00005;tRNA;	0.626047	3.9598	2.57359	0.3976	3.69795	2.43051	0.0269304
AAVX01063755.1/2085-2157_RF00005;tRNA;	0.626047	3.9598	2.57359	0.3976	3.69795	2.43051	0.0269304
AACY023480524.1/463-535_RF00005;tRNA;	0.626047	3.9598	2.57359	0.3976	3.69795	2.43051	0.0269304
AACY022607665.1/881-809_RF00005;tRNA;	0.626047	3.9598	2.57359	0.3976	3.69795	2.43051	0.0269304
U63552.1/2-579_RF00177;SSU_rRNA_5;	0.626047	3.9598	2.57359	0.3976	3.69795	2.43051	0.0269304
DQ898726.1/2-593_RF00177;SSU_rRNA_5;	0.626047	3.9598	2.57359	0.3976	3.69795	2.43051	0.0269304
AJ389653.1/47-675_RF00177;SSU_rRNA_5;	0.626047	3.9598	2.57359	0.3976	3.69795	2.43051	0.0269304
AF282866.1/1-491_RF00177;SSU_rRNA_5;	0.626047	3.9598	2.57359	0.3976	3.69795	2.43051	0.0269304
DQ916404.1/1-550_RF00177;SSU_rRNA_5;	0.626047	3.9598	2.57359	0.3976	3.69795	2.43051	0.0269304
AANU01127039.1/4502-4571_RF00158;SNORD82;	0.626047	3.9598	2.57359	0.3976	3.69795	2.43051	0.0269304
AAGU01578712.1/284-353_RF00158;SNORD82;	0.626047	3.9598	2.57359	0.3976	3.69795	2.43051	0.0269304
AAPY01019204.1/1707-1094_RF00177;SSU_rRNA_5;	0.626047	3.9598	2.57359	0.3976	3.69795	2.43051	0.0269304
AAGU01208315.1/4823-4694_RF00302;SNORA65;	0.626047	3.9598	2.57359	0.3976	3.69795	2.43051	0.0269304
AANU01114493.1/23713-23791_RF00019;Y_RNA;	0.626047	3.9598	2.57359	0.3976	3.69795	2.43051	0.0269304
AANU01109146.1/1672-1595_RF00019;Y_RNA;	0.626047	3.9598	2.57359	0.3976	3.69795	2.43051	0.0269304
AAGU01650937.1/2884-2809_RF00019;Y_RNA;	0.626047	3.9598	2.57359	0.3976	3.69795	2.43051	0.0269304
AC146791.12/25263-25194_RF01170;snoU61;	0.626047	3.9598	2.57359	0.3976	3.69795	2.43051	0.0269304
AM455786.2/1742-1833_RF01170;snoU61;	0.626047	3.9598	2.57359	0.3976	3.69795	2.43051	0.0269304
AARH01008371.1/237205-237118_RF01170;snoU61;	0.626047	3.9598	2.57359	0.3976	3.69795	2.43051	0.0269304
AJ532487.1/8-90_RF01170;snoU61;	0.626047	3.9598	2.57359	0.3976	3.69795	2.43051	0.0269304
AY640999.1/5-459_RF00177;SSU_rRNA_5;	0.626047	3.9598	2.57359	0.3976	3.69795	2.43051	0.0269304
AANU01243508.1/8093-8021_RF00571;SNORD65;	0.626047	3.9598	2.57359	0.3976	3.69795	2.43051	0.0269304
AAGU01485843.1/687-759_RF00571;SNORD65;	0.626047	3.9598	2.57359	0.3976	3.69795	2.43051	0.0269304
X04213.1/1-115_RF00020;U5;	0.626047	3.9598	2.57359	0.3976	3.69795	2.43051	0.0269304
AANU01064990.1/1545-1658_RF00020;U5;	0.626047	3.9598	2.57359	0.3976	3.69795	2.43051	0.0269304
AANU01113625.1/4380-4318_RF00221;SNORD43;	0.626047	3.9598	2.57359	0.3976	3.69795	2.43051	0.0269304
AANU01189573.1/1338-1400_RF00221;SNORD43;	0.626047	3.9598	2.57359	0.3976	3.69795	2.43051	0.0269304
AANU01300400.1/85-147_RF00221;SNORD43;	0.626047	3.9598	2.57359	0.3976	3.69795	2.43051	0.0269304
AAGU01144741.1/1957-1661_RF00017;SRP_euk_arch;	0.626047	3.9598	2.57359	0.3976	3.69795	2.43051	0.0269304
AAPN01440376.1/6912-6764_RF00002;5_8S_rRNA;	0.626047	3.9598	2.57359	0.3976	3.69795	2.43051	0.0269304
AAGU01547001.1/302-232_RF00274;SNORD57;	0.626047	3.9598	2.57359	0.3976	3.69795	2.43051	0.0269304
AAKN01079237.1/225-293_RF00005;tRNA;	0.626047	3.9598	2.57359	0.3976	3.69795	2.43051	0.0269304
AANU01185800.1/1377-1286_RF00006;Vault;	0.626047	3.9598	2.57359	0.3976	3.69795	2.43051	0.0269304
AANU01185798.1/9760-9679_RF00006;Vault;	0.626047	3.9598	2.57359	0.3976	3.69795	2.43051	0.0269304
AAWT01002933.1/1743-1811_RF00005;tRNA;	0.626047	3.9598	2.57359	0.3976	3.69795	2.43051	0.0269304
AY618183.1/202-274_RF00005;tRNA;	0.626047	3.9598	2.57359	0.3976	3.69795	2.43051	0.0269304
AANU01099503.1/15978-15897_RF00105;SNORD115;	0.626047	3.9598	2.57359	0.3976	3.69795	2.43051	0.0269304
AAGU01598051.1/5274-5203_RF00005;tRNA;	0.626047	3.9598	2.57359	0.3976	3.69795	2.43051	0.0269304
AAFC03050295.1/6827-6898_RF00005;tRNA;	0.626047	3.9598	2.57359	0.3976	3.69795	2.43051	0.0269304
AAFC03075471.1/17544-17615_RF00005;tRNA;	0.626047	3.9598	2.57359	0.3976	3.69795	2.43051	0.0269304
AAVX01060539.1/41-112_RF00005;tRNA;	0.626047	3.9598	2.57359	0.3976	3.69795	2.43051	0.0269304
BAAF04128129.1/2862-2795_RF00005;tRNA;	0.626047	3.9598	2.57359	0.3976	3.69795	2.43051	0.0269304
AY198335.1/1-114_RF00002;5_8S_rRNA;	0.626047	3.9598	2.57359	0.3976	3.69795	2.43051	0.0269304
AANH01007642.1/1029-1183_RF00002;5_8S_rRNA;	0.626047	3.9598	2.57359	0.3976	3.69795	2.43051	0.0269304
AAGU01697918.1/1593-1689_RF00068;SNORD21;	0.626047	3.9598	2.57359	0.3976	3.69795	2.43051	0.0269304
CAAE01015003.1/1430113-1430028_RF00005;tRNA;	0.626047	3.9598	2.57359	0.3976	3.69795	2.43051	0.0269304
CAAA01021867.1/36891-36978_RF00005;tRNA;	0.626047	3.9598	2.57359	0.3976	3.69795	2.43051	0.0269304
AANU01227914.1/6269-6358_RF00005;tRNA;	0.626047	3.9598	2.57359	0.3976	3.69795	2.43051	0.0269304
AANU01244444.1/784-431_RF00177;SSU_rRNA_5;	0.626047	3.9598	2.57359	0.3976	3.69795	2.43051	0.0269304
AY557459.1/3-710_RF00177;SSU_rRNA_5;	0.626047	3.9598	2.57359	0.3976	3.69795	2.43051	0.0269304
AF286988.1/1-533_RF00177;SSU_rRNA_5;	0.626047	3.9598	2.57359	0.3976	3.69795	2.43051	0.0269304
AANU01182321.1/3271-3162_RF00603;SNORD23;	0.626047	3.9598	2.57359	0.3976	3.69795	2.43051	0.0269304
U94704.1/1-77_RF00019;Y_RNA;	0.626047	3.9598	2.57359	0.3976	3.69795	2.43051	0.0269304
AANU01168726.1/9503-9578_RF00019;Y_RNA;	0.626047	3.9598	2.57359	0.3976	3.69795	2.43051	0.0269304
AANU01100236.1/6079-6156_RF00019;Y_RNA;	0.626047	3.9598	2.57359	0.3976	3.69795	2.43051	0.0269304
AANU01234170.1/1124-1047_RF00019;Y_RNA;	0.626047	3.9598	2.57359	0.3976	3.69795	2.43051	0.0269304
AAVX01609362.1/781-852_RF00005;tRNA;	0.626047	3.9598	2.57359	0.3976	3.69795	2.43051	0.0269304
AAVX01152795.1/570-642_RF00005;tRNA;	0.626047	3.9598	2.57359	0.3976	3.69795	2.43051	0.0269304
CAAE01014539.1/159668-159740_RF00005;tRNA;	0.626047	3.9598	2.57359	0.3976	3.69795	2.43051	0.0269304
AAFC03025305.1/24069-24141_RF00005;tRNA;	0.626047	3.9598	2.57359	0.3976	3.69795	2.43051	0.0269304
AB070093.1/1852-2353_RF00177;SSU_rRNA_5;	0.626047	3.9598	2.57359	0.3976	3.69795	2.43051	0.0269304
AAPE01391555.1/103-555_RF00177;SSU_rRNA_5;	0.626047	3.9598	2.57359	0.3976	3.69795	2.43051	0.0269304
AAYZ01673395.1/8-430_RF00177;SSU_rRNA_5;	0.626047	3.9598	2.57359	0.3976	3.69795	2.43051	0.0269304
ABAV01020985.1/13944-14029_RF00005;tRNA;	0.626047	3.9598	2.57359	0.3976	3.69795	2.43051	0.0269304
BAAE01273761.1/738-825_RF00005;tRNA;	0.626047	3.9598	2.57359	0.3976	3.69795	2.43051	0.0269304
AF250067.2/1-606_RF00177;SSU_rRNA_5;	0.626047	3.9598	2.57359	0.3976	3.69795	2.43051	0.0269304
AY426072.1/1-596_RF00177;SSU_rRNA_5;	0.626047	3.9598	2.57359	0.3976	3.69795	2.43051	0.0269304
AB083642.1/3-580_RF00177;SSU_rRNA_5;	0.626047	3.9598	2.57359	0.3976	3.69795	2.43051	0.0269304
AY666015.1/104433-104361_RF00005;tRNA;	0.626047	3.9598	2.57359	0.3976	3.69795	2.43051	0.0269304
AACT01028315.1/18251-18340_RF00005;tRNA;	0.626047	3.9598	2.57359	0.3976	3.69795	2.43051	0.0269304
CAAK03033607.1/14001-14094_RF00005;tRNA;	0.626047	3.9598	2.57359	0.3976	3.69795	2.43051	0.0269304
AAFD01000534.1/4943-4871_RF00005;tRNA;	0.626047	3.9598	2.57359	0.3976	3.69795	2.43051	0.0269304
AADB02218181.1/360-8_RF00177;SSU_rRNA_5;	0.626047	3.9598	2.57359	0.3976	3.69795	2.43051	0.0269304
AAGU01212539.1/1668-1594_RF00606;SNORD93;	0.626047	3.9598	2.57359	0.3976	3.69795	2.43051	0.0269304
AAGU01547002.1/753-686_RF00610;SNORD110;	0.626047	3.9598	2.57359	0.3976	3.69795	2.43051	0.0269304
AANU01214137.1/3315-3386_RF00086;SNORD27;	0.626047	3.9598	2.57359	0.3976	3.69795	2.43051	0.0269304
BX842593.8/10192-10122_RF00005;tRNA;	0.626047	3.9598	2.57359	0.3976	3.69795	2.43051	0.0269304
ABAV01033426.1/3363-3293_RF00005;tRNA;	0.626047	3.9598	2.57359	0.3976	3.69795	2.43051	0.0269304
AAGU01719732.1/1561-1631_RF00005;tRNA;	0.626047	3.9598	2.57359	0.3976	3.69795	2.43051	0.0269304
CAAE01014756.1/568112-568043_RF00005;tRNA;	0.626047	3.9598	2.57359	0.3976	3.69795	2.43051	0.0269304
BX649331.16/207302-207232_RF00005;tRNA;	0.626047	3.9598	2.57359	0.3976	3.69795	2.43051	0.0269304
AAWT01073500.1/8285-7737_RF00177;SSU_rRNA_5;	0.626047	3.9598	2.57359	0.3976	3.69795	2.43051	0.0269304
AAPQ01007212.1/345-1_RF00177;SSU_rRNA_5;	0.626047	3.9598	2.57359	0.3976	3.69795	2.43051	0.0269304
AANU01115813.1/57201-57063_RF00393;SNORA8;	0.626047	3.9598	2.57359	0.3976	3.69795	2.43051	0.0269304
EF035090.1/422-528_RF00002;5_8S_rRNA;	0.626047	3.9598	2.57359	0.3976	3.69795	2.43051	0.0269304
CAAE01025695.1/485-333_RF00002;5_8S_rRNA;	0.626047	3.9598	2.57359	0.3976	3.69795	2.43051	0.0269304
AM260918.1/252-405_RF00002;5_8S_rRNA;	0.626047	3.9598	2.57359	0.3976	3.69795	2.43051	0.0269304
AAKN01179858.1/587-739_RF00002;5_8S_rRNA;	0.626047	3.9598	2.57359	0.3976	3.69795	2.43051	0.0269304
AAFR03026464.1/109790-109706_RF00309;snosnR60_Z15;	0.626047	3.9598	2.57359	0.3976	3.69795	2.43051	0.0269304
AANU01240317.1/3979-3898_RF00309;snosnR60_Z15;	0.626047	3.9598	2.57359	0.3976	3.69795	2.43051	0.0269304
AAGV01201114.1/5796-5877_RF00309;snosnR60_Z15;	0.626047	3.9598	2.57359	0.3976	3.69795	2.43051	0.0269304
AAGU01081441.1/1207-1124_RF00309;snosnR60_Z15;	0.626047	3.9598	2.57359	0.3976	3.69795	2.43051	0.0269304
AAIY01534871.1/956-874_RF00309;snosnR60_Z15;	0.626047	3.9598	2.57359	0.3976	3.69795	2.43051	0.0269304
AANU01210130.1/11515-11441_RF00284;SNORD74;	0.626047	3.9598	2.57359	0.3976	3.69795	2.43051	0.0269304
AAGU01372358.1/1559-1471_RF00575;SNORD70;	0.626047	3.9598	2.57359	0.3976	3.69795	2.43051	0.0269304
AAGU01372358.1/471-385_RF00575;SNORD70;	0.626047	3.9598	2.57359	0.3976	3.69795	2.43051	0.0269304
AANU01182084.1/12147-12232_RF00211;SNORD35;	0.626047	3.9598	2.57359	0.3976	3.69795	2.43051	0.0269304
AAPN01331472.1/412-554_RF00002;5_8S_rRNA;	0.626047	3.9598	2.57359	0.3976	3.69795	2.43051	0.0269304
AANU01215347.1/16384-16254_RF00334;SNORA3;	0.626047	3.9598	2.57359	0.3976	3.69795	2.43051	0.0269304
AAGU01165303.1/1728-1599_RF00334;SNORA3;	0.626047	3.9598	2.57359	0.3976	3.69795	2.43051	0.0269304
AY584828.1/5293-5226_RF00005;tRNA;	0.626047	3.9598	2.57359	0.3976	3.69795	2.43051	0.0269304
AALT01523236.1/23445-23292_RF00002;5_8S_rRNA;	0.626047	3.9598	2.57359	0.3976	3.69795	2.43051	0.0269304
AANU01176169.1/2707-2776_RF00093;SNORD18;	0.626047	3.9598	2.57359	0.3976	3.69795	2.43051	0.0269304
AANU01100853.1/8026-7897_RF00420;SNORA61;	0.626047	3.9598	2.57359	0.3976	3.69795	2.43051	0.0269304
AANU01215616.1/4941-5112_RF00424;SCARNA16;	0.626047	3.9598	2.57359	0.3976	3.69795	2.43051	0.0269304
AANU01180104.1/11905-11720_RF00424;SCARNA16;	0.626047	3.9598	2.57359	0.3976	3.69795	2.43051	0.0269304
AF023700.1/1-597_RF00177;SSU_rRNA_5;	0.626047	3.9598	2.57359	0.3976	3.69795	2.43051	0.0269304
Z33464.1/20-588_RF00177;SSU_rRNA_5;	0.626047	3.9598	2.57359	0.3976	3.69795	2.43051	0.0269304
AY775761.1/15-604_RF00177;SSU_rRNA_5;	0.626047	3.9598	2.57359	0.3976	3.69795	2.43051	0.0269304
EF023872.1/18-613_RF00177;SSU_rRNA_5;	0.626047	3.9598	2.57359	0.3976	3.69795	2.43051	0.0269304
EF035120.1/484-639_RF00002;5_8S_rRNA;	0.626047	3.9598	2.57359	0.3976	3.69795	2.43051	0.0269304
AANU01120746.1/19158-19063_RF00019;Y_RNA;	0.626047	3.9598	2.57359	0.3976	3.69795	2.43051	0.0269304
AANU01071478.1/471-563_RF00019;Y_RNA;	0.626047	3.9598	2.57359	0.3976	3.69795	2.43051	0.0269304
AAEU02002011.1/33538-33452_RF00068;SNORD21;	0.626047	3.9598	2.57359	0.3976	3.69795	2.43051	0.0269304
AAPN01233099.1/2657-2531_RF00001;5S_rRNA;	0.626047	3.9598	2.57359	0.3976	3.69795	2.43051	0.0269304
AAGU01048008.1/5515-5426_RF01191;SNORD121A;	0.626047	3.9598	2.57359	0.3976	3.69795	2.43051	0.0269304
AADC01082597.1/7538-8005_RF00177;SSU_rRNA_5;	0.626047	3.9598	2.57359	0.3976	3.69795	2.43051	0.0269304
AADB02294217.1/4-122_RF00001;5S_rRNA;	0.626047	3.9598	2.57359	0.3976	3.69795	2.43051	0.0269304
AANU01242813.1/17396-17471_RF00572;SNORD66;	0.626047	3.9598	2.57359	0.3976	3.69795	2.43051	0.0269304
AANU01190092.1/12536-12804_RF01294;snoU89;	0.626047	3.9598	2.57359	0.3976	3.69795	2.43051	0.0269304
AAGU01143513.1/1263-1007_RF01294;snoU89;	0.626047	3.9598	2.57359	0.3976	3.69795	2.43051	0.0269304
AAQR01582722.1/2081-2334_RF01294;snoU89;	0.626047	3.9598	2.57359	0.3976	3.69795	2.43051	0.0269304
AAGU01401784.1/745-870_RF00099;SNORD22;	0.626047	3.9598	2.57359	0.3976	3.69795	2.43051	0.0269304
AANU01122754.1/1915-1831_RF00584;SNORD105;	0.626047	3.9598	2.57359	0.3976	3.69795	2.43051	0.0269304
AAWZ01032208.1/235-165_RF00005;tRNA;	0.626047	3.9598	2.57359	0.3976	3.69795	2.43051	0.0269304
AANU01105202.1/12891-12820_RF00277;SNORD49;	0.626047	3.9598	2.57359	0.3976	3.69795	2.43051	0.0269304
AAFC03004977.1/96943-97123_RF00004;U2;	0.626047	3.9598	2.57359	0.3976	3.69795	2.43051	0.0269304
AANN01779565.1/5935-5739_RF00004;U2;	0.626047	3.9598	2.57359	0.3976	3.69795	2.43051	0.0269304
AAPY01060813.1/2403-2221_RF00004;U2;	0.626047	3.9598	2.57359	0.3976	3.69795	2.43051	0.0269304
AAFC03066513.1/2567-2754_RF00004;U2;	0.626047	3.9598	2.57359	0.3976	3.69795	2.43051	0.0269304
AAEX02028372.1/76776-76966_RF00004;U2;	0.626047	3.9598	2.57359	0.3976	3.69795	2.43051	0.0269304
AANU01192298.1/1904-1971_RF01299;snR39B;	0.626047	3.9598	2.57359	0.3976	3.69795	2.43051	0.0269304
AANU01249081.1/12422-12356_RF01299;snR39B;	0.626047	3.9598	2.57359	0.3976	3.69795	2.43051	0.0269304
AASC01104867.1/1605-1676_RF00005;tRNA;	0.626047	3.9598	2.57359	0.3976	3.69795	2.43051	0.0269304
AAVX01396298.1/257-323_RF00005;tRNA;	0.626047	3.9598	2.57359	0.3976	3.69795	2.43051	0.0269304
AAJJ01001152.1/29754-29825_RF00005;tRNA;	0.626047	3.9598	2.57359	0.3976	3.69795	2.43051	0.0269304
AAGU01081441.1/811-735_RF00281;SNORD47;	0.626047	3.9598	2.57359	0.3976	3.69795	2.43051	0.0269304
U83859.1/351-420_RF00005;tRNA;	0.626047	3.9598	2.57359	0.3976	3.69795	2.43051	0.0269304
AB291073.1/9839-9906_RF00005;tRNA;	0.626047	3.9598	2.57359	0.3976	3.69795	2.43051	0.0269304
U83832.1/352-419_RF00005;tRNA;	0.626047	3.9598	2.57359	0.3976	3.69795	2.43051	0.0269304
AB291074.1/9834-9902_RF00005;tRNA;	0.626047	3.9598	2.57359	0.3976	3.69795	2.43051	0.0269304
AJ010957.1/9827-9895_RF00005;tRNA;	0.626047	3.9598	2.57359	0.3976	3.69795	2.43051	0.0269304
AANU01117496.1/7462-7549_RF00016;SNORD14;	0.626047	3.9598	2.57359	0.3976	3.69795	2.43051	0.0269304
AAGU01168826.1/5831-5906_RF00027;let-7;	0.626047	3.9598	2.57359	0.3976	3.69795	2.43051	0.0269304
AABU01002759.1/2931025-2930956_RF00027;let-7;	0.626047	3.9598	2.57359	0.3976	3.69795	2.43051	0.0269304
AAPU01010514.1/89793-89724_RF00027;let-7;	0.626047	3.9598	2.57359	0.3976	3.69795	2.43051	0.0269304
U31228.1/343-594_RF00009;RNaseP_nuc;	0.626047	3.9598	2.57359	0.3976	3.69795	2.43051	0.0269304
AANU01176871.1/8535-8867_RF00009;RNaseP_nuc;	0.626047	3.9598	2.57359	0.3976	3.69795	2.43051	0.0269304
ABBA01031658.1/28311-27678_RF00177;SSU_rRNA_5;	0.626047	3.9598	2.57359	0.3976	3.69795	2.43051	0.0269304
AADD01204500.1/23-469_RF00177;SSU_rRNA_5;	0.626047	3.9598	2.57359	0.3976	3.69795	2.43051	0.0269304
AAPN01298472.1/729-302_RF00177;SSU_rRNA_5;	0.626047	3.9598	2.57359	0.3976	3.69795	2.43051	0.0269304
AAGU01001302.1/1340-1470_RF00286;SCARNA8;	0.626047	3.9598	2.57359	0.3976	3.69795	2.43051	0.0269304
AAQQ01718069.1/52-554_RF00177;SSU_rRNA_5;	0.626047	3.9598	2.57359	0.3976	3.69795	2.43051	0.0269304
AANU01275137.1/31530-31294_RF00567;SNORD17;	0.626047	3.9598	2.57359	0.3976	3.69795	2.43051	0.0269304
AAGU01254436.1/3862-3777_RF00576;SNORD71;	0.626047	3.9598	2.57359	0.3976	3.69795	2.43051	0.0269304
AAGU01293850.1/1892-1804_RF00027;let-7;	0.626047	3.9598	2.57359	0.3976	3.69795	2.43051	0.0269304
AF188377.1/1-606_RF00177;SSU_rRNA_5;	0.626047	3.9598	2.57359	0.3976	3.69795	2.43051	0.0269304
AAKN01199742.1/2278-2204_RF00005;tRNA;	0.626047	3.9598	2.57359	0.3976	3.69795	2.43051	0.0269304
AJ428849.1/2677-2751_RF00005;tRNA;	0.626047	3.9598	2.57359	0.3976	3.69795	2.43051	0.0269304
AANU01178648.1/46835-46929_RF00019;Y_RNA;	0.626047	3.9598	2.57359	0.3976	3.69795	2.43051	0.0269304
AY212081.1/459-527_RF00005;tRNA;	0.626047	3.9598	2.57359	0.3976	3.69795	2.43051	0.0269304
AJ421451.1/5093-5025_RF00005;tRNA;	0.626047	3.9598	2.57359	0.3976	3.69795	2.43051	0.0269304
DQ015676.1/5061-4993_RF00005;tRNA;	0.626047	3.9598	2.57359	0.3976	3.69795	2.43051	0.0269304
DQ355297.1/5071-5003_RF00005;tRNA;	0.626047	3.9598	2.57359	0.3976	3.69795	2.43051	0.0269304
AJ416890.1/2678-2752_RF00005;tRNA;	0.626047	3.9598	2.57359	0.3976	3.69795	2.43051	0.0269304
AP004105.1/2770-2844_RF00005;tRNA;	0.626047	3.9598	2.57359	0.3976	3.69795	2.43051	0.0269304
AY786463.1/1-585_RF00177;SSU_rRNA_5;	0.626047	3.9598	2.57359	0.3976	3.69795	2.43051	0.0269304
AAGU01260507.1/1057-1130_RF00608;SNORD99;	0.626047	3.9598	2.57359	0.3976	3.69795	2.43051	0.0269304
AAGU01372354.1/2440-2362_RF01192;SNORD11B;	0.626047	3.9598	2.57359	0.3976	3.69795	2.43051	0.0269304
AANU01298965.1/40964-40869_RF00019;Y_RNA;	0.626047	3.9598	2.57359	0.3976	3.69795	2.43051	0.0269304
AANU01067964.1/1055-963_RF00019;Y_RNA;	0.626047	3.9598	2.57359	0.3976	3.69795	2.43051	0.0269304
AANU01195475.1/44808-44902_RF00019;Y_RNA;	0.626047	3.9598	2.57359	0.3976	3.69795	2.43051	0.0269304
AANU01219495.1/7561-7468_RF00019;Y_RNA;	0.626047	3.9598	2.57359	0.3976	3.69795	2.43051	0.0269304
AAQR01409224.1/1539-1472_RF00005;tRNA;	0.626047	3.9598	2.57359	0.3976	3.69795	2.43051	0.0269304
AM181037.1/9429-9496_RF00005;tRNA;	0.626047	3.9598	2.57359	0.3976	3.69795	2.43051	0.0269304
AAQQ01381899.1/1024-955_RF00005;tRNA;	0.626047	3.9598	2.57359	0.3976	3.69795	2.43051	0.0269304
AF348159.1/9423-9492_RF00005;tRNA;	0.626047	3.9598	2.57359	0.3976	3.69795	2.43051	0.0269304
AF224644.1/54-121_RF00005;tRNA;	0.626047	3.9598	2.57359	0.3976	3.69795	2.43051	0.0269304
AAGU01582395.1/330-249_RF00217;SNORD20;	0.626047	3.9598	2.57359	0.3976	3.69795	2.43051	0.0269304
AACN011046888.1/282-211_RF00005;tRNA;	0.626047	3.9598	2.57359	0.3976	3.69795	2.43051	0.0269304
AAGU01075725.1/271-200_RF00005;tRNA;	0.626047	3.9598	2.57359	0.3976	3.69795	2.43051	0.0269304
AADC01055398.1/21923-21994_RF00005;tRNA;	0.626047	3.9598	2.57359	0.3976	3.69795	2.43051	0.0269304
AANI01017360.1/37955-37883_RF00005;tRNA;	0.626047	3.9598	2.57359	0.3976	3.69795	2.43051	0.0269304
AAJJ01001665.1/18568-18640_RF00005;tRNA;	0.626047	3.9598	2.57359	0.3976	3.69795	2.43051	0.0269304
AY618179.1/224-152_RF00005;tRNA;	0.626047	3.9598	2.57359	0.3976	3.69795	2.43051	0.0269304
AACY020794053.1/367-440_RF00005;tRNA;	0.626047	3.9598	2.57359	0.3976	3.69795	2.43051	0.0269304
AASC01021815.1/991-919_RF00005;tRNA;	0.626047	3.9598	2.57359	0.3976	3.69795	2.43051	0.0269304
BAAE01045835.1/1392-1321_RF00005;tRNA;	0.626047	3.9598	2.57359	0.3976	3.69795	2.43051	0.0269304
AAVX01156302.1/762-691_RF00005;tRNA;	0.626047	3.9598	2.57359	0.3976	3.69795	2.43051	0.0269304
M59397.1/21-613_RF00177;SSU_rRNA_5;	0.626047	3.9598	2.57359	0.3976	3.69795	2.43051	0.0269304
U50408.1/5-305_RF00009;RNaseP_nuc;	0.626047	3.9598	2.57359	0.3976	3.69795	2.43051	0.0269304
CAAE01015025.1/256160-256089_RF00005;tRNA;	0.626047	3.9598	2.57359	0.3976	3.69795	2.43051	0.0269304
AAGU01207943.1/310-380_RF00005;tRNA;	0.626047	3.9598	2.57359	0.3976	3.69795	2.43051	0.0269304
AAVX01110105.1/1278-1349_RF00005;tRNA;	0.626047	3.9598	2.57359	0.3976	3.69795	2.43051	0.0269304
AATU01006705.1/1098-1170_RF00005;tRNA;	0.626047	3.9598	2.57359	0.3976	3.69795	2.43051	0.0269304
AAYZ01402021.1/1238-615_RF00177;SSU_rRNA_5;	0.626047	3.9598	2.57359	0.3976	3.69795	2.43051	0.0269304
AANU01239316.1/3635-3507_RF00423;SCARNA4;	0.626047	3.9598	2.57359	0.3976	3.69795	2.43051	0.0269304
M26109.1/1-73_RF00005;tRNA;	0.626047	3.9598	2.57359	0.3976	3.69795	2.43051	0.0269304
BX664743.23/16024-16095_RF00005;tRNA;	0.626047	3.9598	2.57359	0.3976	3.69795	2.43051	0.0269304
AAGU01575830.1/566-495_RF00005;tRNA;	0.626047	3.9598	2.57359	0.3976	3.69795	2.43051	0.0269304
AAFC03084506.1/56901-56830_RF00005;tRNA;	0.626047	3.9598	2.57359	0.3976	3.69795	2.43051	0.0269304
ABEF01017657.1/811-740_RF00005;tRNA;	0.626047	3.9598	2.57359	0.3976	3.69795	2.43051	0.0269304
AAGU01517778.1/308-379_RF00005;tRNA;	0.626047	3.9598	2.57359	0.3976	3.69795	2.43051	0.0269304
AAGU01501489.1/735-805_RF00093;SNORD18;	0.626047	3.9598	2.57359	0.3976	3.69795	2.43051	0.0269304
AANU01237087.1/4334-4261_RF00005;tRNA;	0.626047	3.9598	2.57359	0.3976	3.69795	2.43051	0.0269304
AAFC03007570.1/15724-15795_RF00005;tRNA;	0.626047	3.9598	2.57359	0.3976	3.69795	2.43051	0.0269304
AANN01741148.1/2218-2289_RF00005;tRNA;	0.626047	3.9598	2.57359	0.3976	3.69795	2.43051	0.0269304
AAVX01379015.1/495-424_RF00005;tRNA;	0.626047	3.9598	2.57359	0.3976	3.69795	2.43051	0.0269304
AY452489.1/74-676_RF00177;SSU_rRNA_5;	0.626047	3.9598	2.57359	0.3976	3.69795	2.43051	0.0269304
M59385.1/21-608_RF00177;SSU_rRNA_5;	0.626047	3.9598	2.57359	0.3976	3.69795	2.43051	0.0269304
AAGU01457602.1/2568-2643_RF00325;SNORD53;	0.626047	3.9598	2.57359	0.3976	3.69795	2.43051	0.0269304
AAGU01152837.1/553-471_RF00271;SNORD60;	0.626047	3.9598	2.57359	0.3976	3.69795	2.43051	0.0269304
AACY021867151.1/391-462_RF00005;tRNA;	0.626047	3.9598	2.57359	0.3976	3.69795	2.43051	0.0269304
AAID01003620.1/273-202_RF00005;tRNA;	0.626047	3.9598	2.57359	0.3976	3.69795	2.43051	0.0269304
AACY020635747.1/246-319_RF00005;tRNA;	0.626047	3.9598	2.57359	0.3976	3.69795	2.43051	0.0269304
DQ839600.1/17-577_RF00177;SSU_rRNA_5;	0.626047	3.9598	2.57359	0.3976	3.69795	2.43051	0.0269304
AANU01182084.1/11877-11947_RF00147;SNORD34;	0.626047	3.9598	2.57359	0.3976	3.69795	2.43051	0.0269304
X89488.1/21-623_RF00177;SSU_rRNA_5;	0.626047	3.9598	2.57359	0.3976	3.69795	2.43051	0.0269304
AY620914.1/2-603_RF00177;SSU_rRNA_5;	0.626047	3.9598	2.57359	0.3976	3.69795	2.43051	0.0269304
AANU01180051.1/11945-12022_RF00213;snoR38;	0.626047	3.9598	2.57359	0.3976	3.69795	2.43051	0.0269304
AAFC03021917.1/10774-10845_RF00005;tRNA;	0.626047	3.9598	2.57359	0.3976	3.69795	2.43051	0.0269304
AAVX01243967.1/370-441_RF00005;tRNA;	0.626047	3.9598	2.57359	0.3976	3.69795	2.43051	0.0269304
CAAE01014539.1/158731-158802_RF00005;tRNA;	0.626047	3.9598	2.57359	0.3976	3.69795	2.43051	0.0269304
AAFR03026219.1/55630-55701_RF00005;tRNA;	0.626047	3.9598	2.57359	0.3976	3.69795	2.43051	0.0269304
AAVX01117357.1/936-1007_RF00005;tRNA;	0.626047	3.9598	2.57359	0.3976	3.69795	2.43051	0.0269304
ABAV01020159.1/32648-32731_RF00005;tRNA;	0.626047	3.9598	2.57359	0.3976	3.69795	2.43051	0.0269304
AAGU01841960.1/986-904_RF00005;tRNA;	0.626047	3.9598	2.57359	0.3976	3.69795	2.43051	0.0269304
AAJJ01000022.1/113154-113071_RF00005;tRNA;	0.626047	3.9598	2.57359	0.3976	3.69795	2.43051	0.0269304
CAAK03038092.1/2617-2688_RF00005;tRNA;	0.626047	3.9598	2.57359	0.3976	3.69795	2.43051	0.0269304
AAEE01000008.1/3692-3763_RF00005;tRNA;	0.626047	3.9598	2.57359	0.3976	3.69795	2.43051	0.0269304
AAJJ01001259.1/13278-13349_RF00005;tRNA;	0.626047	3.9598	2.57359	0.3976	3.69795	2.43051	0.0269304
CR407594.22/101436-101365_RF00005;tRNA;	0.626047	3.9598	2.57359	0.3976	3.69795	2.43051	0.0269304
AACT01036250.1/604-734_RF00002;5_8S_rRNA;	0.626047	3.9598	2.57359	0.3976	3.69795	2.43051	0.0269304
AANU01244510.1/2826-2757_RF00278;SNORD50;	0.626047	3.9598	2.57359	0.3976	3.69795	2.43051	0.0269304
AAHX01319057.1/1273-1121_RF00002;5_8S_rRNA;	0.626047	3.9598	2.57359	0.3976	3.69795	2.43051	0.0269304
AY707282.1/429-582_RF00002;5_8S_rRNA;	0.626047	3.9598	2.57359	0.3976	3.69795	2.43051	0.0269304
AANU01272571.1/1403-1104_RF00009;RNaseP_nuc;	0.626047	3.9598	2.57359	0.3976	3.69795	2.43051	0.0269304
AAYL01000231.1/12929-12999_RF00005;tRNA;	0.626047	3.9598	2.57359	0.3976	3.69795	2.43051	0.0269304
AANU01252009.1/16691-16761_RF00005;tRNA;	0.626047	3.9598	2.57359	0.3976	3.69795	2.43051	0.0269304
AP004434.1/11853-11925_RF00005;tRNA;	0.626047	3.9598	2.57359	0.3976	3.69795	2.43051	0.0269304
D85285.1/587-657_RF00005;tRNA;	0.626047	3.9598	2.57359	0.3976	3.69795	2.43051	0.0269304
AANU01258744.1/11832-11743_RF00581;SNORD12;	0.626047	3.9598	2.57359	0.3976	3.69795	2.43051	0.0269304
AAGW01195161.1/3964-4098_RF00548;U11;	0.626047	3.9598	2.57359	0.3976	3.69795	2.43051	0.0269304
AAPE01376346.1/350-469_RF00548;U11;	0.626047	3.9598	2.57359	0.3976	3.69795	2.43051	0.0269304
AANN01312037.1/482-350_RF00548;U11;	0.626047	3.9598	2.57359	0.3976	3.69795	2.43051	0.0269304
AALT01584327.1/366-499_RF00548;U11;	0.626047	3.9598	2.57359	0.3976	3.69795	2.43051	0.0269304
AAPE01593723.1/1387-1520_RF00548;U11;	0.626047	3.9598	2.57359	0.3976	3.69795	2.43051	0.0269304
ABDC01365553.1/14788-14862_RF00005;tRNA;	0.626047	3.9598	2.57359	0.3976	3.69795	2.43051	0.0269304
EF101928.1/83991-84062_RF00005;tRNA;	0.626047	3.9598	2.57359	0.3976	3.69795	2.43051	0.0269304
AY582585.1/31-99_RF00005;tRNA;	0.626047	3.9598	2.57359	0.3976	3.69795	2.43051	0.0269304
AY833419.1/9455-9522_RF00005;tRNA;	0.626047	3.9598	2.57359	0.3976	3.69795	2.43051	0.0269304
AB042770.1/9417-9484_RF00005;tRNA;	0.626047	3.9598	2.57359	0.3976	3.69795	2.43051	0.0269304
AF224620.1/54-122_RF00005;tRNA;	0.626047	3.9598	2.57359	0.3976	3.69795	2.43051	0.0269304
AAKN01387009.1/2188-2340_RF00002;5_8S_rRNA;	0.626047	3.9598	2.57359	0.3976	3.69795	2.43051	0.0269304
AAGU01166343.1/6171-6089_RF00279;SNORD45;	0.626047	3.9598	2.57359	0.3976	3.69795	2.43051	0.0269304
AANU01248551.1/10859-10781_RF00280;SNORD51;	0.626047	3.9598	2.57359	0.3976	3.69795	2.43051	0.0269304
AAGU01588915.1/2981-2904_RF00280;SNORD51;	0.626047	3.9598	2.57359	0.3976	3.69795	2.43051	0.0269304
AANU01197525.1/1980-2058_RF00280;SNORD51;	0.626047	3.9598	2.57359	0.3976	3.69795	2.43051	0.0269304
AF283503.1/12636-12708_RF00005;tRNA;	0.626047	3.9598	2.57359	0.3976	3.69795	2.43051	0.0269304
AB182653.1/11875-11947_RF00005;tRNA;	0.626047	3.9598	2.57359	0.3976	3.69795	2.43051	0.0269304
AADD01081343.1/4720-4790_RF00005;tRNA;	0.626047	3.9598	2.57359	0.3976	3.69795	2.43051	0.0269304
AAGU01794910.1/848-708_RF00565;SCARNA3;	0.626047	3.9598	2.57359	0.3976	3.69795	2.43051	0.0269304
AF363031.1/11778-11848_RF00005;tRNA;	0.626047	3.9598	2.57359	0.3976	3.69795	2.43051	0.0269304
AAGU01507123.1/105-16_RF00604;SNORD88;	0.626047	3.9598	2.57359	0.3976	3.69795	2.43051	0.0269304
AB222283.1/532-1_RF00177;SSU_rRNA_5;	0.626047	3.9598	2.57359	0.3976	3.69795	2.43051	0.0269304
AY884163.1/1-580_RF00177;SSU_rRNA_5;	0.626047	3.9598	2.57359	0.3976	3.69795	2.43051	0.0269304
AANU01102204.1/6031-6162_RF00560;SNORA17;	0.626047	3.9598	2.57359	0.3976	3.69795	2.43051	0.0269304
AANU01194330.1/3224-3346_RF00560;SNORA17;	0.626047	3.9598	2.57359	0.3976	3.69795	2.43051	0.0269304
AAGU01401784.1/404-471_RF00089;SNORD31;	0.626047	3.9598	2.57359	0.3976	3.69795	2.43051	0.0269304
AANU01204612.1/11802-11660_RF01290;snoU6-77;	0.626047	3.9598	2.57359	0.3976	3.69795	2.43051	0.0269304
U18522.1/3-541_RF00177;SSU_rRNA_5;	0.626047	3.9598	2.57359	0.3976	3.69795	2.43051	0.0269304
AAGU01730208.1/805-887_RF00581;SNORD12;	0.626047	3.9598	2.57359	0.3976	3.69795	2.43051	0.0269304
ABCS01000090.1/30252-30325_RF00005;tRNA;	0.626047	3.9598	2.57359	0.3976	3.69795	2.43051	0.0269304
AF348081.1/15349-15417_RF00005;tRNA;	0.626047	3.9598	2.57359	0.3976	3.69795	2.43051	0.0269304
AF321051.1/15292-15360_RF00005;tRNA;	0.626047	3.9598	2.57359	0.3976	3.69795	2.43051	0.0269304
AB205183.1/15324-15393_RF00005;tRNA;	0.626047	3.9598	2.57359	0.3976	3.69795	2.43051	0.0269304
AY228396.1/402-334_RF00005;tRNA;	0.626047	3.9598	2.57359	0.3976	3.69795	2.43051	0.0269304
AANU01219616.1/8227-7855_RF00177;SSU_rRNA_5;	0.626047	3.9598	2.57359	0.3976	3.69795	2.43051	0.0269304
AJ309865.1/2-351_RF00177;SSU_rRNA_5;	0.626047	3.9598	2.57359	0.3976	3.69795	2.43051	0.0269304
AANU01264550.1/712-1100_RF00177;SSU_rRNA_5;	0.626047	3.9598	2.57359	0.3976	3.69795	2.43051	0.0269304
AY863427.1/2-349_RF00177;SSU_rRNA_5;	0.626047	3.9598	2.57359	0.3976	3.69795	2.43051	0.0269304
AAGU01327193.1/3164-3274_RF00579;SNORD90;	0.626047	3.9598	2.57359	0.3976	3.69795	2.43051	0.0269304
AANU01197805.1/23139-23210_RF00181;SNORD113;	0.626047	3.9598	2.57359	0.3976	3.69795	2.43051	0.0269304
AANU01197805.1/28785-28856_RF00181;SNORD113;	0.626047	3.9598	2.57359	0.3976	3.69795	2.43051	0.0269304
AANU01197806.1/1106-1175_RF00181;SNORD113;	0.626047	3.9598	2.57359	0.3976	3.69795	2.43051	0.0269304
AANU01197805.1/10040-10114_RF00181;SNORD113;	0.626047	3.9598	2.57359	0.3976	3.69795	2.43051	0.0269304
AAGU01299360.1/1197-1112_RF01186;SNORD127;	0.626047	3.9598	2.57359	0.3976	3.69795	2.43051	0.0269304
U79482.1/5-549_RF00177;SSU_rRNA_5;	0.626047	3.9598	2.57359	0.3976	3.69795	2.43051	0.0269304
AF411540.1/971-1038_RF00005;tRNA;	0.626047	3.9598	2.57359	0.3976	3.69795	2.43051	0.0269304
AF332156.1/356-509_RF00002;5_8S_rRNA;	0.626047	3.9598	2.57359	0.3976	3.69795	2.43051	0.0269304
AASC01175738.1/384-230_RF00002;5_8S_rRNA;	0.626047	3.9598	2.57359	0.3976	3.69795	2.43051	0.0269304
AC091134.7/137431-137052_RF00177;SSU_rRNA_5;	0.626047	3.9598	2.57359	0.3976	3.69795	2.43051	0.0269304
AANU01197805.1/13775-13847_RF00181;SNORD113;	0.626047	3.9598	2.57359	0.3976	3.69795	2.43051	0.0269304
AAGU01704646.1/715-641_RF00181;SNORD113;	0.626047	3.9598	2.57359	0.3976	3.69795	2.43051	0.0269304
EF184602.1/155-928_RF00177;SSU_rRNA_5;	0.626047	3.9598	2.57359	0.3976	3.69795	2.43051	0.0269304
EF060319.1/587-931_RF00177;SSU_rRNA_5;	0.626047	3.9598	2.57359	0.3976	3.69795	2.43051	0.0269304
AY615360.2/155-930_RF00177;SSU_rRNA_5;	0.626047	3.9598	2.57359	0.3976	3.69795	2.43051	0.0269304
AANU01187999.1/43314-43382_RF00005;tRNA;	0.626047	3.9598	2.57359	0.3976	3.69795	2.43051	0.0269304
AAPY01728088.1/8715-8796_RF00309;snosnR60_Z15;	0.626047	3.9598	2.57359	0.3976	3.69795	2.43051	0.0269304
ABDC01278790.1/3230-3311_RF00309;snosnR60_Z15;	0.626047	3.9598	2.57359	0.3976	3.69795	2.43051	0.0269304
AAYZ01154866.1/3962-3881_RF00309;snosnR60_Z15;	0.626047	3.9598	2.57359	0.3976	3.69795	2.43051	0.0269304
AY026367.1/1-115_RF00002;5_8S_rRNA;	0.626047	3.9598	2.57359	0.3976	3.69795	2.43051	0.0269304
AJ439509.1/2-154_RF00002;5_8S_rRNA;	0.626047	3.9598	2.57359	0.3976	3.69795	2.43051	0.0269304
AAFC03006783.1/23338-23409_RF00005;tRNA;	0.626047	3.9598	2.57359	0.3976	3.69795	2.43051	0.0269304
AAGW01003455.1/1121-1049_RF00342;snoZ40;	0.626047	3.9598	2.57359	0.3976	3.69795	2.43051	0.0269304
AAWZ01007323.1/37122-37195_RF00342;snoZ40;	0.626047	3.9598	2.57359	0.3976	3.69795	2.43051	0.0269304
AANU01214492.1/21213-21296_RF00324;snoMBII-202;	0.626047	3.9598	2.57359	0.3976	3.69795	2.43051	0.0269304
AC121819.3/151655-151737_RF00324;snoMBII-202;	0.626047	3.9598	2.57359	0.3976	3.69795	2.43051	0.0269304
AAFR03032402.1/13605-13524_RF00324;snoMBII-202;	0.626047	3.9598	2.57359	0.3976	3.69795	2.43051	0.0269304
AAFR03032402.1/14054-13975_RF00324;snoMBII-202;	0.626047	3.9598	2.57359	0.3976	3.69795	2.43051	0.0269304
AANU01264923.1/468-821_RF00177;SSU_rRNA_5;	0.626047	3.9598	2.57359	0.3976	3.69795	2.43051	0.0269304
AAYZ01369362.1/4323-4231_RF00593;snoU83B;	0.626047	3.9598	2.57359	0.3976	3.69795	2.43051	0.0269304
AANU01001043.1/383-231_RF00002;5_8S_rRNA;	0.626047	3.9598	2.57359	0.3976	3.69795	2.43051	0.0269304
DQ076692.1/971-1126_RF00002;5_8S_rRNA;	0.626047	3.9598	2.57359	0.3976	3.69795	2.43051	0.0269304
AAHX01466821.1/1089-945_RF00002;5_8S_rRNA;	0.626047	3.9598	2.57359	0.3976	3.69795	2.43051	0.0269304
CAAK03017908.1/41747-41819_RF00005;tRNA;	0.626047	3.9598	2.57359	0.3976	3.69795	2.43051	0.0269304
CP000481.1/893343-893415_RF00005;tRNA;	0.626047	3.9598	2.57359	0.3976	3.69795	2.43051	0.0269304
AACY020278875.1/1840-1767_RF00005;tRNA;	0.626047	3.9598	2.57359	0.3976	3.69795	2.43051	0.0269304
BAAE01247327.1/1214-1132_RF00005;tRNA;	0.626047	3.9598	2.57359	0.3976	3.69795	2.43051	0.0269304
ABAV01054323.1/456-374_RF00005;tRNA;	0.626047	3.9598	2.57359	0.3976	3.69795	2.43051	0.0269304
ABAV01024646.1/17828-17910_RF00005;tRNA;	0.626047	3.9598	2.57359	0.3976	3.69795	2.43051	0.0269304
BAAE01247325.1/144-62_RF00005;tRNA;	0.626047	3.9598	2.57359	0.3976	3.69795	2.43051	0.0269304
AAVX01308123.1/432-514_RF00005;tRNA;	0.626047	3.9598	2.57359	0.3976	3.69795	2.43051	0.0269304
AL671926.11/133614-133747_RF00548;U11;	0.626047	3.9598	2.57359	0.3976	3.69795	2.43051	0.0269304
AF357361.1/1-107_RF00548;U11;	0.626047	3.9598	2.57359	0.3976	3.69795	2.43051	0.0269304
AAPE01482483.1/60-193_RF00548;U11;	0.626047	3.9598	2.57359	0.3976	3.69795	2.43051	0.0269304
AANU01289761.1/12889-12751_RF00409;SNORA7;	0.626047	3.9598	2.57359	0.3976	3.69795	2.43051	0.0269304
AANU01189840.1/10442-10309_RF00409;SNORA7;	0.626047	3.9598	2.57359	0.3976	3.69795	2.43051	0.0269304
AAGU01430374.1/447-363_RF00133;SNORD33;	0.626047	3.9598	2.57359	0.3976	3.69795	2.43051	0.0269304
AACU02000621.1/30378-30461_RF00133;SNORD33;	0.626047	3.9598	2.57359	0.3976	3.69795	2.43051	0.0269304
AAFU01000870.1/46250-46183_RF00133;SNORD33;	0.626047	3.9598	2.57359	0.3976	3.69795	2.43051	0.0269304
AAPU01011573.1/516056-516142_RF00532;snoMe18S-Um1356;	0.626047	3.9598	2.57359	0.3976	3.69795	2.43051	0.0269304
AACY021098305.1/199-283_RF00005;tRNA;	0.626047	3.9598	2.57359	0.3976	3.69795	2.43051	0.0269304
AACY021862193.1/803-884_RF00005;tRNA;	0.626047	3.9598	2.57359	0.3976	3.69795	2.43051	0.0269304
CAAC01000002.1/926278-926349_RF00005;tRNA;	0.626047	3.9598	2.57359	0.3976	3.69795	2.43051	0.0269304
M17906.1/1-72_RF00005;tRNA;	0.626047	3.9598	2.57359	0.3976	3.69795	2.43051	0.0269304
AANU01192516.1/8266-8170_RF00019;Y_RNA;	0.626047	3.9598	2.57359	0.3976	3.69795	2.43051	0.0269304
AANU01180758.1/62918-62823_RF00019;Y_RNA;	0.626047	3.9598	2.57359	0.3976	3.69795	2.43051	0.0269304
EF212037.1/2666-2740_RF00005;tRNA;	0.626047	3.9598	2.57359	0.3976	3.69795	2.43051	0.0269304
AAQQ01104756.1/1811-1740_RF00005;tRNA;	0.626047	3.9598	2.57359	0.3976	3.69795	2.43051	0.0269304
AAGU01162264.1/1764-1834_RF00005;tRNA;	0.626047	3.9598	2.57359	0.3976	3.69795	2.43051	0.0269304
AAGU01084457.1/1240-1170_RF00005;tRNA;	0.626047	3.9598	2.57359	0.3976	3.69795	2.43051	0.0269304
AAGU01284802.1/3771-3841_RF00005;tRNA;	0.626047	3.9598	2.57359	0.3976	3.69795	2.43051	0.0269304
AANU01011532.1/1769-1833_RF00005;tRNA;	0.626047	3.9598	2.57359	0.3976	3.69795	2.43051	0.0269304
AF173614.1/2-573_RF00177;SSU_rRNA_5;	0.626047	3.9598	2.57359	0.3976	3.69795	2.43051	0.0269304
AY820773.1/1381-1454_RF00005;tRNA;	0.626047	3.9598	2.57359	0.3976	3.69795	2.43051	0.0269304
AAGU01475489.1/3590-3662_RF00005;tRNA;	0.626047	3.9598	2.57359	0.3976	3.69795	2.43051	0.0269304
AP006853.1/2442-2514_RF00005;tRNA;	0.626047	3.9598	2.57359	0.3976	3.69795	2.43051	0.0269304
AAKN01259219.1/939-1079_RF00002;5_8S_rRNA;	0.626047	3.9598	2.57359	0.3976	3.69795	2.43051	0.0269304
AANU01297334.1/3595-3795_RF00090;SNORA74;	0.626047	3.9598	2.57359	0.3976	3.69795	2.43051	0.0269304
AAGU01244921.1/1282-1480_RF00090;SNORA74;	0.626047	3.9598	2.57359	0.3976	3.69795	2.43051	0.0269304
AANU01180051.1/14185-14268_RF00213;snoR38;	0.626047	3.9598	2.57359	0.3976	3.69795	2.43051	0.0269304
AANU01115398.1/27636-27748_RF00019;Y_RNA;	0.626047	3.9598	2.57359	0.3976	3.69795	2.43051	0.0269304
AANU01180051.1/14718-14789_RF00213;snoR38;	0.626047	3.9598	2.57359	0.3976	3.69795	2.43051	0.0269304
CR354596.12/85127-85056_RF00005;tRNA;	0.626047	3.9598	2.57359	0.3976	3.69795	2.43051	0.0269304
AADN02004882.1/68050-67978_RF00342;snoZ40;	0.626047	3.9598	2.57359	0.3976	3.69795	2.43051	0.0269304
AAGU01546688.1/935-802_RF00396;SNORA13;	0.626047	3.9598	2.57359	0.3976	3.69795	2.43051	0.0269304
AANU01180469.1/9782-9717_RF00440;SNORD37;	0.626047	3.9598	2.57359	0.3976	3.69795	2.43051	0.0269304
DQ355298.1/8-351_RF00177;SSU_rRNA_5;	0.626047	3.9598	2.57359	0.3976	3.69795	2.43051	0.0269304
Y19192.1/9843-9910_RF00005;tRNA;	0.626047	3.9598	2.57359	0.3976	3.69795	2.43051	0.0269304
DQ334861.1/11079-11147_RF00005;tRNA;	0.626047	3.9598	2.57359	0.3976	3.69795	2.43051	0.0269304
AAGU01379328.1/80-212_RF00092;SNORA63;	0.626047	3.9598	2.57359	0.3976	3.69795	2.43051	0.0269304
U64706.1/79-207_RF00092;SNORA63;	0.626047	3.9598	2.57359	0.3976	3.69795	2.43051	0.0269304
AM268192.1/5-592_RF00177;SSU_rRNA_5;	0.626047	3.9598	2.57359	0.3976	3.69795	2.43051	0.0269304
AASG02001268.1/26859-26944_RF01179;snoU83;	0.626047	3.9598	2.57359	0.3976	3.69795	2.43051	0.0269304
AARH01007481.1/127519-127434_RF01179;snoU83;	0.626047	3.9598	2.57359	0.3976	3.69795	2.43051	0.0269304
AC108499.3/93788-93708_RF01179;snoU83;	0.626047	3.9598	2.57359	0.3976	3.69795	2.43051	0.0269304
AANU01205354.1/1667-1733_RF00150;SNORD42;	0.626047	3.9598	2.57359	0.3976	3.69795	2.43051	0.0269304
AAGU01657765.1/1863-2040_RF01241;SNORA81;	0.626047	3.9598	2.57359	0.3976	3.69795	2.43051	0.0269304
AANU01130859.1/11662-11794_RF00402;SNORA25;	0.626047	3.9598	2.57359	0.3976	3.69795	2.43051	0.0269304
AANU01300015.1/35855-35724_RF00402;SNORA25;	0.626047	3.9598	2.57359	0.3976	3.69795	2.43051	0.0269304
AANU01213134.1/11922-11797_RF00402;SNORA25;	0.626047	3.9598	2.57359	0.3976	3.69795	2.43051	0.0269304
AANU01274023.1/7315-7217_RF00019;Y_RNA;	0.626047	3.9598	2.57359	0.3976	3.69795	2.43051	0.0269304
AANU01097137.1/18242-18129_RF00019;Y_RNA;	0.626047	3.9598	2.57359	0.3976	3.69795	2.43051	0.0269304
AAGU01239671.1/5855-5783_RF00005;tRNA;	0.626047	3.9598	2.57359	0.3976	3.69795	2.43051	0.0269304
AACT01018461.1/116-44_RF00005;tRNA;	0.626047	3.9598	2.57359	0.3976	3.69795	2.43051	0.0269304
AANH01007825.1/1657-1585_RF00005;tRNA;	0.626047	3.9598	2.57359	0.3976	3.69795	2.43051	0.0269304
AAVX01030392.1/3441-3369_RF00005;tRNA;	0.626047	3.9598	2.57359	0.3976	3.69795	2.43051	0.0269304
AACT01036532.1/17034-16961_RF00005;tRNA;	0.626047	3.9598	2.57359	0.3976	3.69795	2.43051	0.0269304
AF212170.1/92-253_RF00002;5_8S_rRNA;	0.626047	3.9598	2.57359	0.3976	3.69795	2.43051	0.0269304
AADD01211046.1/3010-3160_RF00002;5_8S_rRNA;	0.626047	3.9598	2.57359	0.3976	3.69795	2.43051	0.0269304
AANU01197808.1/15265-15339_RF00181;SNORD113;	0.626047	3.9598	2.57359	0.3976	3.69795	2.43051	0.0269304
AANU01197808.1/12202-12276_RF00181;SNORD113;	0.626047	3.9598	2.57359	0.3976	3.69795	2.43051	0.0269304
AAGU01141357.1/460-534_RF00181;SNORD113;	0.626047	3.9598	2.57359	0.3976	3.69795	2.43051	0.0269304
AY605473.1/3851-3919_RF00005;tRNA;	0.626047	3.9598	2.57359	0.3976	3.69795	2.43051	0.0269304
AP003195.2/5086-5154_RF00005;tRNA;	0.626047	3.9598	2.57359	0.3976	3.69795	2.43051	0.0269304
BAAE01325267.1/474-402_RF00005;tRNA;	0.626047	3.9598	2.57359	0.3976	3.69795	2.43051	0.0269304
AANU01116743.1/37432-37300_RF00406;SNORA42;	0.626047	3.9598	2.57359	0.3976	3.69795	2.43051	0.0269304
ABDC01224936.1/675-816_RF01290;snoU6-77;	0.626047	3.9598	2.57359	0.3976	3.69795	2.43051	0.0269304
AB011595.1/3767-3910_RF01290;snoU6-77;	0.626047	3.9598	2.57359	0.3976	3.69795	2.43051	0.0269304
AAHY01029298.1/37412-37482_RF00005;tRNA;	0.626047	3.9598	2.57359	0.3976	3.69795	2.43051	0.0269304
AY821916.1/1-505_RF00177;SSU_rRNA_5;	0.626047	3.9598	2.57359	0.3976	3.69795	2.43051	0.0269304
AF363300.1/4-604_RF00177;SSU_rRNA_5;	0.626047	3.9598	2.57359	0.3976	3.69795	2.43051	0.0269304
U62822.1/1-68_RF00618;U4atac;	0.626047	3.9598	2.57359	0.3976	3.69795	2.43051	0.0269304
AAKN01077422.1/536-467_RF00005;tRNA;	0.626047	3.9598	2.57359	0.3976	3.69795	2.43051	0.0269304
AJ421452.1/11652-11721_RF00005;tRNA;	0.626047	3.9598	2.57359	0.3976	3.69795	2.43051	0.0269304
AB061526.1/9414-9482_RF00005;tRNA;	0.626047	3.9598	2.57359	0.3976	3.69795	2.43051	0.0269304
AANU01215365.1/8652-8739_RF00019;Y_RNA;	0.626047	3.9598	2.57359	0.3976	3.69795	2.43051	0.0269304
AANU01274630.1/19141-19042_RF00019;Y_RNA;	0.626047	3.9598	2.57359	0.3976	3.69795	2.43051	0.0269304
CAAB01003092.1/17467-17396_RF00005;tRNA;	0.626047	3.9598	2.57359	0.3976	3.69795	2.43051	0.0269304
AAGU01651107.1/1135-1064_RF00005;tRNA;	0.626047	3.9598	2.57359	0.3976	3.69795	2.43051	0.0269304
CAAE01000130.1/867-938_RF00005;tRNA;	0.626047	3.9598	2.57359	0.3976	3.69795	2.43051	0.0269304
AACZ02009004.1/3216-3145_RF00005;tRNA;	0.626047	3.9598	2.57359	0.3976	3.69795	2.43051	0.0269304
EF060266.1/155-930_RF00177;SSU_rRNA_5;	0.626047	3.9598	2.57359	0.3976	3.69795	2.43051	0.0269304
EF177423.1/155-931_RF00177;SSU_rRNA_5;	0.626047	3.9598	2.57359	0.3976	3.69795	2.43051	0.0269304
AAGU01156605.1/1310-1433_RF00099;SNORD22;	0.626047	3.9598	2.57359	0.3976	3.69795	2.43051	0.0269304
AANN01535799.1/1452-1359_RF00593;snoU83B;	0.626047	3.9598	2.57359	0.3976	3.69795	2.43051	0.0269304
BX088547.12/77669-77598_RF00005;tRNA;	0.626047	3.9598	2.57359	0.3976	3.69795	2.43051	0.0269304
BX088547.12/122180-122251_RF00005;tRNA;	0.626047	3.9598	2.57359	0.3976	3.69795	2.43051	0.0269304
ABAV01024649.1/817-899_RF00005;tRNA;	0.626047	3.9598	2.57359	0.3976	3.69795	2.43051	0.0269304
AANU01113865.1/17327-17233_RF00019;Y_RNA;	0.626047	3.9598	2.57359	0.3976	3.69795	2.43051	0.0269304
AAHY01001557.1/40704-40632_RF00005;tRNA;	0.626047	3.9598	2.57359	0.3976	3.69795	2.43051	0.0269304
CAAB01000465.1/38965-39037_RF00005;tRNA;	0.626047	3.9598	2.57359	0.3976	3.69795	2.43051	0.0269304
AAPN01191716.1/2033-1961_RF00005;tRNA;	0.626047	3.9598	2.57359	0.3976	3.69795	2.43051	0.0269304
AM159537.1/11596-11663_RF00005;tRNA;	0.626047	3.9598	2.57359	0.3976	3.69795	2.43051	0.0269304
U92953.1/2080-2148_RF00005;tRNA;	0.626047	3.9598	2.57359	0.3976	3.69795	2.43051	0.0269304
AJ416891.1/11547-11614_RF00005;tRNA;	0.626047	3.9598	2.57359	0.3976	3.69795	2.43051	0.0269304
AAJJ01000236.1/96-177_RF00005;tRNA;	0.626047	3.9598	2.57359	0.3976	3.69795	2.43051	0.0269304
AAPN01334449.1/223-71_RF00002;5_8S_rRNA;	0.626047	3.9598	2.57359	0.3976	3.69795	2.43051	0.0269304
EF659926.1/1-566_RF00177;SSU_rRNA_5;	0.626047	3.9598	2.57359	0.3976	3.69795	2.43051	0.0269304
AAGU01430374.1/1180-1097_RF00133;SNORD33;	0.626047	3.9598	2.57359	0.3976	3.69795	2.43051	0.0269304
BX321905.19/54556-54627_RF00005;tRNA;	0.626047	3.9598	2.57359	0.3976	3.69795	2.43051	0.0269304
AAGU01199350.1/2426-2355_RF00005;tRNA;	0.626047	3.9598	2.57359	0.3976	3.69795	2.43051	0.0269304
AACY024031357.1/674-745_RF00005;tRNA;	0.626047	3.9598	2.57359	0.3976	3.69795	2.43051	0.0269304
AANH01002745.1/4-74_RF00005;tRNA;	0.626047	3.9598	2.57359	0.3976	3.69795	2.43051	0.0269304
AAGU01300464.1/331-265_RF00189;SNORD95;	0.626047	3.9598	2.57359	0.3976	3.69795	2.43051	0.0269304
AP003537.3/57284-57187_RF00361;snoZ119;	0.626047	3.9598	2.57359	0.3976	3.69795	2.43051	0.0269304
AK065940.1/211-307_RF00361;snoZ119;	0.626047	3.9598	2.57359	0.3976	3.69795	2.43051	0.0269304
AANU01176955.1/14465-14362_RF00377;snoU6-53;	0.626047	3.9598	2.57359	0.3976	3.69795	2.43051	0.0269304
AAPY01049485.1/1014-1116_RF00015;U4;	0.626047	3.9598	2.57359	0.3976	3.69795	2.43051	0.0269304
AAGW01202618.1/3365-3249_RF00015;U4;	0.626047	3.9598	2.57359	0.3976	3.69795	2.43051	0.0269304
AAPY01042965.1/1133-1251_RF00015;U4;	0.626047	3.9598	2.57359	0.3976	3.69795	2.43051	0.0269304
AAPY01590263.1/540-670_RF00015;U4;	0.626047	3.9598	2.57359	0.3976	3.69795	2.43051	0.0269304
AAEX02024996.1/370639-370522_RF00015;U4;	0.626047	3.9598	2.57359	0.3976	3.69795	2.43051	0.0269304
AAYZ01120578.1/3110-2994_RF00001;5S_rRNA;	0.626047	3.9598	2.57359	0.3976	3.69795	2.43051	0.0269304
AAVX01392828.1/257-165_RF00005;tRNA;	0.626047	3.9598	2.57359	0.3976	3.69795	2.43051	0.0269304
AAAB01057553.1/115-43_RF00005;tRNA;	0.626047	3.9598	2.57359	0.3976	3.69795	2.43051	0.0269304
AAPN01376288.1/17960-18032_RF00005;tRNA;	0.626047	3.9598	2.57359	0.3976	3.69795	2.43051	0.0269304
AAUX01000001.1/103252-103324_RF00005;tRNA;	0.626047	3.9598	2.57359	0.3976	3.69795	2.43051	0.0269304
AAVX01465095.1/144-216_RF00005;tRNA;	0.626047	3.9598	2.57359	0.3976	3.69795	2.43051	0.0269304
CR749167.8/121226-121155_RF00005;tRNA;	0.626047	3.9598	2.57359	0.3976	3.69795	2.43051	0.0269304
AANH01000671.1/1829-1758_RF00005;tRNA;	0.626047	3.9598	2.57359	0.3976	3.69795	2.43051	0.0269304
AANH01000671.1/4521-4449_RF00005;tRNA;	0.626047	3.9598	2.57359	0.3976	3.69795	2.43051	0.0269304
AAWZ01001558.1/13320-13391_RF00005;tRNA;	0.626047	3.9598	2.57359	0.3976	3.69795	2.43051	0.0269304
CT027542.15/5685-5756_RF00005;tRNA;	0.626047	3.9598	2.57359	0.3976	3.69795	2.43051	0.0269304
AY744783.1/1-587_RF00177;SSU_rRNA_5;	0.626047	3.9598	2.57359	0.3976	3.69795	2.43051	0.0269304
AAGU01271041.1/870-798_RF00005;tRNA;	0.626047	3.9598	2.57359	0.3976	3.69795	2.43051	0.0269304
AF321051.1/9811-9879_RF00005;tRNA;	0.626047	3.9598	2.57359	0.3976	3.69795	2.43051	0.0269304
AJ301644.1/9843-9912_RF00005;tRNA;	0.626047	3.9598	2.57359	0.3976	3.69795	2.43051	0.0269304
AAIY01310151.1/463-615_RF00002;5_8S_rRNA;	0.626047	3.9598	2.57359	0.3976	3.69795	2.43051	0.0269304
AABR03130412.1/1223-1070_RF00002;5_8S_rRNA;	0.626047	3.9598	2.57359	0.3976	3.69795	2.43051	0.0269304
AAGU01904179.1/382-465_RF00006;Vault;	0.626047	3.9598	2.57359	0.3976	3.69795	2.43051	0.0269304
BX950868.13/63689-63608_RF00005;tRNA;	0.626047	3.9598	2.57359	0.3976	3.69795	2.43051	0.0269304
AAEX02033016.1/93706-93625_RF00005;tRNA;	0.626047	3.9598	2.57359	0.3976	3.69795	2.43051	0.0269304
AANU01099490.1/3253-3162_RF00108;SNORD116;	0.626047	3.9598	2.57359	0.3976	3.69795	2.43051	0.0269304
AAGU01141358.1/5627-5699_RF00181;SNORD113;	0.626047	3.9598	2.57359	0.3976	3.69795	2.43051	0.0269304
AANU01197808.1/5620-5691_RF00181;SNORD113;	0.626047	3.9598	2.57359	0.3976	3.69795	2.43051	0.0269304
AADA01247270.1/3885-3813_RF00005;tRNA;	0.626047	3.9598	2.57359	0.3976	3.69795	2.43051	0.0269304
AANH01002937.1/118536-118610_RF00005;tRNA;	0.626047	3.9598	2.57359	0.3976	3.69795	2.43051	0.0269304
AAPN01037384.1/561-633_RF00005;tRNA;	0.626047	3.9598	2.57359	0.3976	3.69795	2.43051	0.0269304
AY863425.1/6946-7013_RF00005;tRNA;	0.626047	3.9598	2.57359	0.3976	3.69795	2.43051	0.0269304
AANU01011532.1/137-70_RF00005;tRNA;	0.626047	3.9598	2.57359	0.3976	3.69795	2.43051	0.0269304
AANU01016117.1/1740-1673_RF00005;tRNA;	0.626047	3.9598	2.57359	0.3976	3.69795	2.43051	0.0269304
DQ355300.1/6937-7004_RF00005;tRNA;	0.626047	3.9598	2.57359	0.3976	3.69795	2.43051	0.0269304
AANU01220211.1/1335-1402_RF00005;tRNA;	0.626047	3.9598	2.57359	0.3976	3.69795	2.43051	0.0269304
DQ793114.1/350-419_RF00005;tRNA;	0.626047	3.9598	2.57359	0.3976	3.69795	2.43051	0.0269304
AANU01197805.1/8154-8225_RF00181;SNORD113;	0.626047	3.9598	2.57359	0.3976	3.69795	2.43051	0.0269304
AAHX01057230.1/2482-3147_RF00177;SSU_rRNA_5;	0.626047	3.9598	2.57359	0.3976	3.69795	2.43051	0.0269304
AANU01110700.1/365-271_RF00580;SNORD91;	0.626047	3.9598	2.57359	0.3976	3.69795	2.43051	0.0269304
AAWU01030043.1/4738-4667_RF00005;tRNA;	0.626047	3.9598	2.57359	0.3976	3.69795	2.43051	0.0269304
AP008211.1/8472053-8472124_RF00005;tRNA;	0.626047	3.9598	2.57359	0.3976	3.69795	2.43051	0.0269304
CR847799.17/70167-70096_RF00005;tRNA;	0.626047	3.9598	2.57359	0.3976	3.69795	2.43051	0.0269304
AACY023980842.1/553-625_RF00005;tRNA;	0.626047	3.9598	2.57359	0.3976	3.69795	2.43051	0.0269304
AANU01201513.1/1436-1509_RF00005;tRNA;	0.626047	3.9598	2.57359	0.3976	3.69795	2.43051	0.0269304
AAFC03025852.1/11118-11046_RF00005;tRNA;	0.626047	3.9598	2.57359	0.3976	3.69795	2.43051	0.0269304
AAEC02000025.1/2250925-2250854_RF00005;tRNA;	0.626047	3.9598	2.57359	0.3976	3.69795	2.43051	0.0269304
AAGU01656902.1/1117-1040_RF00284;SNORD74;	0.626047	3.9598	2.57359	0.3976	3.69795	2.43051	0.0269304
AM502228.1/621050-620980_RF00005;tRNA;	0.626047	3.9598	2.57359	0.3976	3.69795	2.43051	0.0269304
AAPN01408904.1/9946-9876_RF00005;tRNA;	0.626047	3.9598	2.57359	0.3976	3.69795	2.43051	0.0269304
AALT01128861.1/47-533_RF00177;SSU_rRNA_5;	0.626047	3.9598	2.57359	0.3976	3.69795	2.43051	0.0269304
AF158725.1/345-497_RF00002;5_8S_rRNA;	0.626047	3.9598	2.57359	0.3976	3.69795	2.43051	0.0269304
AAGU01813914.1/1753-1670_RF00019;Y_RNA;	0.626047	3.9598	2.57359	0.3976	3.69795	2.43051	0.0269304
AF406806.1/4-355_RF00177;SSU_rRNA_5;	0.626047	3.9598	2.57359	0.3976	3.69795	2.43051	0.0269304
AAEU02011252.1/680-492_RF00524;R2_retro_el;	0.626047	3.9598	2.57359	0.3976	3.69795	2.43051	0.0269304
AAGU01685531.1/2386-2304_RF00283;SCARNA18;	0.626047	3.9598	2.57359	0.3976	3.69795	2.43051	0.0269304
EF597502.1/3681-3749_RF00005;tRNA;	0.626047	3.9598	2.57359	0.3976	3.69795	2.43051	0.0269304
AAPN01140197.1/443-511_RF00005;tRNA;	0.626047	3.9598	2.57359	0.3976	3.69795	2.43051	0.0269304
AAQQ01456752.1/1854-1786_RF00005;tRNA;	0.626047	3.9598	2.57359	0.3976	3.69795	2.43051	0.0269304
AB096866.1/3685-3753_RF00005;tRNA;	0.626047	3.9598	2.57359	0.3976	3.69795	2.43051	0.0269304
Z29573.1/3697-3765_RF00005;tRNA;	0.626047	3.9598	2.57359	0.3976	3.69795	2.43051	0.0269304
AANU01280962.1/2551-2485_RF00273;SNORD59;	0.626047	3.9598	2.57359	0.3976	3.69795	2.43051	0.0269304
AANU01197805.1/13207-13281_RF00181;SNORD113;	0.626047	3.9598	2.57359	0.3976	3.69795	2.43051	0.0269304
AP009141.1/11753-11822_RF00005;tRNA;	0.626047	3.9598	2.57359	0.3976	3.69795	2.43051	0.0269304
AAWZ01026558.1/50653-50734_RF01173;snoU105B;	0.626047	3.9598	2.57359	0.3976	3.69795	2.43051	0.0269304
M86493.1/2-346_RF00177;SSU_rRNA_5;	0.626047	3.9598	2.57359	0.3976	3.69795	2.43051	0.0269304
AANU01100867.1/9045-9248_RF00045;SNORA73;	0.626047	3.9598	2.57359	0.3976	3.69795	2.43051	0.0269304
AANU01157846.1/853-639_RF00012;U3;	0.626047	3.9598	2.57359	0.3976	3.69795	2.43051	0.0269304
AANU01105435.1/2236-2451_RF00012;U3;	0.626047	3.9598	2.57359	0.3976	3.69795	2.43051	0.0269304
AAFC03120022.1/25932-25782_RF00012;U3;	0.626047	3.9598	2.57359	0.3976	3.69795	2.43051	0.0269304
AAFC03094213.1/29205-28991_RF00012;U3;	0.626047	3.9598	2.57359	0.3976	3.69795	2.43051	0.0269304
AAGU01235941.1/1375-1447_RF00005;tRNA;	0.626047	3.9598	2.57359	0.3976	3.69795	2.43051	0.0269304
AAGU01429059.1/850-778_RF00005;tRNA;	0.626047	3.9598	2.57359	0.3976	3.69795	2.43051	0.0269304
AAPN01442387.1/128-200_RF00005;tRNA;	0.626047	3.9598	2.57359	0.3976	3.69795	2.43051	0.0269304
AAPN01253619.1/1927-1999_RF00005;tRNA;	0.626047	3.9598	2.57359	0.3976	3.69795	2.43051	0.0269304
AAVX01314354.1/1078-1007_RF00005;tRNA;	0.626047	3.9598	2.57359	0.3976	3.69795	2.43051	0.0269304
AAVX01300171.1/1913-1983_RF00005;tRNA;	0.626047	3.9598	2.57359	0.3976	3.69795	2.43051	0.0269304
AAPN01045914.1/19217-19289_RF00005;tRNA;	0.626047	3.9598	2.57359	0.3976	3.69795	2.43051	0.0269304
AANH01002825.1/1188-1116_RF00005;tRNA;	0.626047	3.9598	2.57359	0.3976	3.69795	2.43051	0.0269304
AAGJ02052744.1/71-1_RF00005;tRNA;	0.626047	3.9598	2.57359	0.3976	3.69795	2.43051	0.0269304
BAAF04092463.1/3501-3429_RF00005;tRNA;	0.626047	3.9598	2.57359	0.3976	3.69795	2.43051	0.0269304
AACT01033949.1/16232-16160_RF00005;tRNA;	0.626047	3.9598	2.57359	0.3976	3.69795	2.43051	0.0269304
AACT01009880.1/363-436_RF00005;tRNA;	0.626047	3.9598	2.57359	0.3976	3.69795	2.43051	0.0269304
AACY023480524.1/1378-1450_RF00005;tRNA;	0.626047	3.9598	2.57359	0.3976	3.69795	2.43051	0.0269304
ABAV01031120.1/8131-8204_RF00005;tRNA;	0.626047	3.9598	2.57359	0.3976	3.69795	2.43051	0.0269304
AAHX01010813.1/10180-10065_RF00020;U5;	0.626047	3.9598	2.57359	0.3976	3.69795	2.43051	0.0269304
AAGW01697918.1/1553-1446_RF00020;U5;	0.626047	3.9598	2.57359	0.3976	3.69795	2.43051	0.0269304
AP004411.1/13289-13358_RF00005;tRNA;	0.626047	3.9598	2.57359	0.3976	3.69795	2.43051	0.0269304
AY523785.1/739-813_RF00005;tRNA;	0.626047	3.9598	2.57359	0.3976	3.69795	2.43051	0.0269304
AY523784.1/752-826_RF00005;tRNA;	0.626047	3.9598	2.57359	0.3976	3.69795	2.43051	0.0269304
CU182823.7/36322-36393_RF00005;tRNA;	0.626047	3.9598	2.57359	0.3976	3.69795	2.43051	0.0269304
BAAF04114080.1/2710-2639_RF00005;tRNA;	0.626047	3.9598	2.57359	0.3976	3.69795	2.43051	0.0269304
CAAK03009318.1/2931-3002_RF00005;tRNA;	0.626047	3.9598	2.57359	0.3976	3.69795	2.43051	0.0269304
AY630526.1/1-584_RF00177;SSU_rRNA_5;	0.626047	3.9598	2.57359	0.3976	3.69795	2.43051	0.0269304
AANU01297394.1/6519-6588_RF00154;SNORD63;	0.626047	3.9598	2.57359	0.3976	3.69795	2.43051	0.0269304
AANU01204711.1/10197-10060_RF00265;SNORA69;	0.626047	3.9598	2.57359	0.3976	3.69795	2.43051	0.0269304
AANU01213284.1/13340-13463_RF00430;SNORA54;	0.626047	3.9598	2.57359	0.3976	3.69795	2.43051	0.0269304
AAGU01344282.1/180-249_RF00278;SNORD50;	0.626047	3.9598	2.57359	0.3976	3.69795	2.43051	0.0269304
AAFC03007364.1/10137-10065_RF00005;tRNA;	0.626047	3.9598	2.57359	0.3976	3.69795	2.43051	0.0269304
AP006141.1/89421-89503_RF01170;snoU61;	0.626047	3.9598	2.57359	0.3976	3.69795	2.43051	0.0269304
AANU01277724.1/11369-11231_RF00394;SNORA4;	0.626047	3.9598	2.57359	0.3976	3.69795	2.43051	0.0269304
AAJJ01001038.1/9184-9255_RF00005;tRNA;	0.626047	3.9598	2.57359	0.3976	3.69795	2.43051	0.0269304
AAGU01286843.1/1065-974_RF00581;SNORD12;	0.626047	3.9598	2.57359	0.3976	3.69795	2.43051	0.0269304
AANU01280962.1/3905-3832_RF00273;SNORD59;	0.626047	3.9598	2.57359	0.3976	3.69795	2.43051	0.0269304
AAPN01117353.1/6486-6415_RF00005;tRNA;	0.626047	3.9598	2.57359	0.3976	3.69795	2.43051	0.0269304
BX321905.19/45213-45284_RF00005;tRNA;	0.626047	3.9598	2.57359	0.3976	3.69795	2.43051	0.0269304
AY873843.1/5279-5213_RF00005;tRNA;	0.626047	3.9598	2.57359	0.3976	3.69795	2.43051	0.0269304
AAVX01102783.1/1657-1564_RF00593;snoU83B;	0.626047	3.9598	2.57359	0.3976	3.69795	2.43051	0.0269304
AAKN01239536.1/1149-1242_RF00593;snoU83B;	0.626047	3.9598	2.57359	0.3976	3.69795	2.43051	0.0269304
AAKN01189488.1/943-1036_RF00593;snoU83B;	0.626047	3.9598	2.57359	0.3976	3.69795	2.43051	0.0269304
AAVX01086381.1/1755-1837_RF00593;snoU83B;	0.626047	3.9598	2.57359	0.3976	3.69795	2.43051	0.0269304
AANU01231680.1/25792-25713_RF00284;SNORD74;	0.626047	3.9598	2.57359	0.3976	3.69795	2.43051	0.0269304
AAGU01501488.1/712-810_RF00138;SNORD16;	0.626047	3.9598	2.57359	0.3976	3.69795	2.43051	0.0269304
AY612638.1/4351-4280_RF00005;tRNA;	0.626047	3.9598	2.57359	0.3976	3.69795	2.43051	0.0269304
AANU01268484.1/10117-9997_RF00421;SNORA32;	0.626047	3.9598	2.57359	0.3976	3.69795	2.43051	0.0269304
AJ555450.1/21-679_RF00177;SSU_rRNA_5;	0.626047	3.9598	2.57359	0.3976	3.69795	2.43051	0.0269304
AANU01188888.1/44300-43938_RF00177;SSU_rRNA_5;	0.626047	3.9598	2.57359	0.3976	3.69795	2.43051	0.0269304
X97337.1/2-356_RF00177;SSU_rRNA_5;	0.626047	3.9598	2.57359	0.3976	3.69795	2.43051	0.0269304
AABR03117072.1/12602-12531_RF00005;tRNA;	0.626047	3.9598	2.57359	0.3976	3.69795	2.43051	0.0269304
AADD01164428.1/10254-10105_RF00002;5_8S_rRNA;	0.626047	3.9598	2.57359	0.3976	3.69795	2.43051	0.0269304
AACT01028259.1/10644-10573_RF00005;tRNA;	0.626047	3.9598	2.57359	0.3976	3.69795	2.43051	0.0269304
AAVX01056841.1/1558-1629_RF00005;tRNA;	0.626047	3.9598	2.57359	0.3976	3.69795	2.43051	0.0269304
AAJJ01000789.1/24470-24541_RF00005;tRNA;	0.626047	3.9598	2.57359	0.3976	3.69795	2.43051	0.0269304
AANN01469608.1/1836-1907_RF00005;tRNA;	0.626047	3.9598	2.57359	0.3976	3.69795	2.43051	0.0269304
AANU01104939.1/17875-17727_RF00002;5_8S_rRNA;	0.626047	3.9598	2.57359	0.3976	3.69795	2.43051	0.0269304
AANU01214137.1/3709-3783_RF00085;SNORD28;	0.626047	3.9598	2.57359	0.3976	3.69795	2.43051	0.0269304
U40654.1/1539-1614_RF00085;SNORD28;	0.626047	3.9598	2.57359	0.3976	3.69795	2.43051	0.0269304
AAPE01541438.1/2255-2130_RF00096;U8;	0.626047	3.9598	2.57359	0.3976	3.69795	2.43051	0.0269304
AANU01166899.1/4325-4419_RF00019;Y_RNA;	0.626047	3.9598	2.57359	0.3976	3.69795	2.43051	0.0269304
AANU01218160.1/13893-13798_RF00019;Y_RNA;	0.626047	3.9598	2.57359	0.3976	3.69795	2.43051	0.0269304
AAGJ02038125.1/4940-4869_RF00005;tRNA;	0.626047	3.9598	2.57359	0.3976	3.69795	2.43051	0.0269304
ABEG01000432.1/6039-6110_RF00005;tRNA;	0.626047	3.9598	2.57359	0.3976	3.69795	2.43051	0.0269304
AAFC03073641.1/112750-112821_RF00005;tRNA;	0.626047	3.9598	2.57359	0.3976	3.69795	2.43051	0.0269304
AAFC03069298.1/67897-67826_RF00005;tRNA;	0.626047	3.9598	2.57359	0.3976	3.69795	2.43051	0.0269304
AJ428849.1/3710-3778_RF00005;tRNA;	0.626047	3.9598	2.57359	0.3976	3.69795	2.43051	0.0269304
AAGU01825608.1/1013-855_RF00002;5_8S_rRNA;	0.626047	3.9598	2.57359	0.3976	3.69795	2.43051	0.0269304
CR847906.12/182511-182440_RF00005;tRNA;	0.626047	3.9598	2.57359	0.3976	3.69795	2.43051	0.0269304
EF588275.1/2664-2738_RF00005;tRNA;	0.626047	3.9598	2.57359	0.3976	3.69795	2.43051	0.0269304
AAQR01662230.1/4237-4163_RF00005;tRNA;	0.626047	3.9598	2.57359	0.3976	3.69795	2.43051	0.0269304
AAGU01669186.1/1141-1213_RF00005;tRNA;	0.626047	3.9598	2.57359	0.3976	3.69795	2.43051	0.0269304
AAVX01061372.1/399-472_RF00005;tRNA;	0.626047	3.9598	2.57359	0.3976	3.69795	2.43051	0.0269304
AAGU01610026.1/2929-3002_RF00005;tRNA;	0.626047	3.9598	2.57359	0.3976	3.69795	2.43051	0.0269304
AAGU01123813.1/624-552_RF00005;tRNA;	0.626047	3.9598	2.57359	0.3976	3.69795	2.43051	0.0269304
AANU01099503.1/7410-7329_RF00105;SNORD115;	0.626047	3.9598	2.57359	0.3976	3.69795	2.43051	0.0269304
AAGV01389301.1/4423-4352_RF00005;tRNA;	0.626047	3.9598	2.57359	0.3976	3.69795	2.43051	0.0269304
AY426047.1/3-603_RF00177;SSU_rRNA_5;	0.626047	3.9598	2.57359	0.3976	3.69795	2.43051	0.0269304
AAKN01750027.1/439-585_RF00002;5_8S_rRNA;	0.626047	3.9598	2.57359	0.3976	3.69795	2.43051	0.0269304
AANU01252608.1/3559-3654_RF01200;SNORD125;	0.626047	3.9598	2.57359	0.3976	3.69795	2.43051	0.0269304
AANU01247016.1/29263-29538_RF00478;SCARNA6;	0.626047	3.9598	2.57359	0.3976	3.69795	2.43051	0.0269304
AANU01205354.1/4520-4591_RF00266;snoZ17;	0.626047	3.9598	2.57359	0.3976	3.69795	2.43051	0.0269304
AAQQ01303584.1/533-675_RF01290;snoU6-77;	0.626047	3.9598	2.57359	0.3976	3.69795	2.43051	0.0269304
AANN01158100.1/499-374_RF01290;snoU6-77;	0.626047	3.9598	2.57359	0.3976	3.69795	2.43051	0.0269304
AAFD01000277.1/398634-398705_RF00005;tRNA;	0.626047	3.9598	2.57359	0.3976	3.69795	2.43051	0.0269304
DQ264770.1/807-957_RF00002;5_8S_rRNA;	0.626047	3.9598	2.57359	0.3976	3.69795	2.43051	0.0269304
AANU01286784.1/6322-6646_RF00100;7SK;	0.626047	3.9598	2.57359	0.3976	3.69795	2.43051	0.0269304
AANU01300528.1/1243-1572_RF00100;7SK;	0.626047	3.9598	2.57359	0.3976	3.69795	2.43051	0.0269304
AANU01168117.1/4241-3911_RF00100;7SK;	0.626047	3.9598	2.57359	0.3976	3.69795	2.43051	0.0269304
AANU01232698.1/13468-13784_RF00100;7SK;	0.626047	3.9598	2.57359	0.3976	3.69795	2.43051	0.0269304
AAFR03066495.1/4212-4881_RF00177;SSU_rRNA_5;	0.626047	3.9598	2.57359	0.3976	3.69795	2.43051	0.0269304
AAFC03011328.1/1870-1941_RF00005;tRNA;	0.626047	3.9598	2.57359	0.3976	3.69795	2.43051	0.0269304
AAYZ01166701.1/3347-3192_RF01291;snoU97;	0.626047	3.9598	2.57359	0.3976	3.69795	2.43051	0.0269304
AAGU01121252.1/2672-2531_RF01291;snoU97;	0.626047	3.9598	2.57359	0.3976	3.69795	2.43051	0.0269304
CAAA01084202.1/39331-39498_RF01291;snoU97;	0.626047	3.9598	2.57359	0.3976	3.69795	2.43051	0.0269304
BX927348.17/53160-53089_RF00005;tRNA;	0.626047	3.9598	2.57359	0.3976	3.69795	2.43051	0.0269304
AAAB01008807.1/2157048-2156975_RF00005;tRNA;	0.626047	3.9598	2.57359	0.3976	3.69795	2.43051	0.0269304
AAHY01093146.1/2275-2202_RF00005;tRNA;	0.626047	3.9598	2.57359	0.3976	3.69795	2.43051	0.0269304
AAYZ01583659.1/243-171_RF00005;tRNA;	0.626047	3.9598	2.57359	0.3976	3.69795	2.43051	0.0269304
AL808032.1/13772-13844_RF00005;tRNA;	0.626047	3.9598	2.57359	0.3976	3.69795	2.43051	0.0269304
AAGU01745218.1/825-753_RF00005;tRNA;	0.626047	3.9598	2.57359	0.3976	3.69795	2.43051	0.0269304
AAPN01113098.1/1361-1291_RF00005;tRNA;	0.626047	3.9598	2.57359	0.3976	3.69795	2.43051	0.0269304
BX649307.12/108968-108895_RF00005;tRNA;	0.626047	3.9598	2.57359	0.3976	3.69795	2.43051	0.0269304
ABEG01001230.1/1115-1043_RF00005;tRNA;	0.626047	3.9598	2.57359	0.3976	3.69795	2.43051	0.0269304
BX649556.9/14841-14913_RF00005;tRNA;	0.626047	3.9598	2.57359	0.3976	3.69795	2.43051	0.0269304
AACS01000058.1/75287-75206_RF00005;tRNA;	0.626047	3.9598	2.57359	0.3976	3.69795	2.43051	0.0269304
AACY023782550.1/865-937_RF00005;tRNA;	0.626047	3.9598	2.57359	0.3976	3.69795	2.43051	0.0269304
AACT01035029.1/15735-15815_RF00005;tRNA;	0.626047	3.9598	2.57359	0.3976	3.69795	2.43051	0.0269304
AM711896.1/3719-3787_RF00005;tRNA;	0.626047	3.9598	2.57359	0.3976	3.69795	2.43051	0.0269304
AAGU01336446.1/7145-7074_RF00187;SNORD102;	0.626047	3.9598	2.57359	0.3976	3.69795	2.43051	0.0269304
AY859537.2/1-601_RF00177;SSU_rRNA_5;	0.626047	3.9598	2.57359	0.3976	3.69795	2.43051	0.0269304
AANU01208439.1/62149-62078_RF00279;SNORD45;	0.626047	3.9598	2.57359	0.3976	3.69795	2.43051	0.0269304
AAGU01166343.1/4627-4548_RF00279;SNORD45;	0.626047	3.9598	2.57359	0.3976	3.69795	2.43051	0.0269304
AAQR01620736.1/5877-5762_RF00020;U5;	0.626047	3.9598	2.57359	0.3976	3.69795	2.43051	0.0269304
AACG02000306.1/976-895_RF00005;tRNA;	0.626047	3.9598	2.57359	0.3976	3.69795	2.43051	0.0269304
AAGJ02088423.1/7874-7955_RF00005;tRNA;	0.626047	3.9598	2.57359	0.3976	3.69795	2.43051	0.0269304
AANU01164883.1/1953-2212_RF00030;RNase_MRP;	0.626047	3.9598	2.57359	0.3976	3.69795	2.43051	0.0269304
AB241057.1/11702-11773_RF00005;tRNA;	0.626047	3.9598	2.57359	0.3976	3.69795	2.43051	0.0269304
AAGU01345635.1/1342-1214_RF00322;SNORA31;	0.626047	3.9598	2.57359	0.3976	3.69795	2.43051	0.0269304
AF099265.1/222-290_RF00005;tRNA;	0.626047	3.9598	2.57359	0.3976	3.69795	2.43051	0.0269304
AY274061.1/1360-1428_RF00005;tRNA;	0.626047	3.9598	2.57359	0.3976	3.69795	2.43051	0.0269304
AM237310.1/3932-4001_RF00005;tRNA;	0.626047	3.9598	2.57359	0.3976	3.69795	2.43051	0.0269304
AF090341.1/5228-5296_RF00005;tRNA;	0.626047	3.9598	2.57359	0.3976	3.69795	2.43051	0.0269304
AANU01126039.1/7678-7756_RF00019;Y_RNA;	0.626047	3.9598	2.57359	0.3976	3.69795	2.43051	0.0269304
AABR03075776.1/2514-2442_RF00005;tRNA;	0.626047	3.9598	2.57359	0.3976	3.69795	2.43051	0.0269304
AY348875.1/1-546_RF00177;SSU_rRNA_5;	0.626047	3.9598	2.57359	0.3976	3.69795	2.43051	0.0269304
CAAB01001626.1/355-264_RF00005;tRNA;	0.626047	3.9598	2.57359	0.3976	3.69795	2.43051	0.0269304
AACT01034853.1/2692-2773_RF00005;tRNA;	0.626047	3.9598	2.57359	0.3976	3.69795	2.43051	0.0269304
M59827.1/771-934_RF00003;U1;	0.626047	3.9598	2.57359	0.3976	3.69795	2.43051	0.0269304
AY198212.1/1-163_RF00003;U1;	0.626047	3.9598	2.57359	0.3976	3.69795	2.43051	0.0269304
AAIY01797812.1/783-620_RF00003;U1;	0.626047	3.9598	2.57359	0.3976	3.69795	2.43051	0.0269304
K02699.1/1-144_RF00003;U1;	0.626047	3.9598	2.57359	0.3976	3.69795	2.43051	0.0269304
ABDC01292888.1/2468-2547_RF01173;snoU105B;	0.626047	3.9598	2.57359	0.3976	3.69795	2.43051	0.0269304
AC020931.6/95709-95787_RF01173;snoU105B;	0.626047	3.9598	2.57359	0.3976	3.69795	2.43051	0.0269304
AANU01177240.1/8228-7898_RF00100;7SK;	0.626047	3.9598	2.57359	0.3976	3.69795	2.43051	0.0269304
AACY022599520.1/563-491_RF00005;tRNA;	0.626047	3.9598	2.57359	0.3976	3.69795	2.43051	0.0269304
AAXJ01004715.1/521-449_RF00005;tRNA;	0.626047	3.9598	2.57359	0.3976	3.69795	2.43051	0.0269304
ABAV01020323.1/1282-1364_RF00005;tRNA;	0.626047	3.9598	2.57359	0.3976	3.69795	2.43051	0.0269304
AACY023335951.1/1278-1198_RF00005;tRNA;	0.626047	3.9598	2.57359	0.3976	3.69795	2.43051	0.0269304
AAVX01141807.1/670-597_RF00005;tRNA;	0.626047	3.9598	2.57359	0.3976	3.69795	2.43051	0.0269304
AACT01008239.1/28887-28960_RF00005;tRNA;	0.626047	3.9598	2.57359	0.3976	3.69795	2.43051	0.0269304
AANN01327606.1/2604-2456_RF01291;snoU97;	0.626047	3.9598	2.57359	0.3976	3.69795	2.43051	0.0269304
AANU01110701.1/515-423_RF00580;SNORD91;	0.626047	3.9598	2.57359	0.3976	3.69795	2.43051	0.0269304
AACT01018252.1/13073-13143_RF00005;tRNA;	0.626047	3.9598	2.57359	0.3976	3.69795	2.43051	0.0269304
AAVX01283046.1/1022-1094_RF00005;tRNA;	0.626047	3.9598	2.57359	0.3976	3.69795	2.43051	0.0269304
AAWZ01019448.1/925-1043_RF00001;5S_rRNA;	0.626047	3.9598	2.57359	0.3976	3.69795	2.43051	0.0269304
AANU01227437.1/1236-1355_RF00001;5S_rRNA;	0.626047	3.9598	2.57359	0.3976	3.69795	2.43051	0.0269304
X03911.1/1-119_RF00001;5S_rRNA;	0.626047	3.9598	2.57359	0.3976	3.69795	2.43051	0.0269304
AY961034.1/2132-2200_RF00005;tRNA;	0.626047	3.9598	2.57359	0.3976	3.69795	2.43051	0.0269304
AAGU01463754.1/670-544_RF00400;SNORA28;	0.626047	3.9598	2.57359	0.3976	3.69795	2.43051	0.0269304
AAGU01209410.1/4509-4630_RF00400;SNORA28;	0.626047	3.9598	2.57359	0.3976	3.69795	2.43051	0.0269304
AAKN01154974.1/1054-409_RF00177;SSU_rRNA_5;	0.626047	3.9598	2.57359	0.3976	3.69795	2.43051	0.0269304
CAAK03038222.1/1186-1114_RF00005;tRNA;	0.626047	3.9598	2.57359	0.3976	3.69795	2.43051	0.0269304
AAJJ01000071.1/114140-114212_RF00005;tRNA;	0.626047	3.9598	2.57359	0.3976	3.69795	2.43051	0.0269304
EF025879.1/3-481_RF00177;SSU_rRNA_5;	0.626047	3.9598	2.57359	0.3976	3.69795	2.43051	0.0269304
AAGU01072784.1/1197-1276_RF00157;SNORD55;	0.626047	3.9598	2.57359	0.3976	3.69795	2.43051	0.0269304
AANU01175373.1/17515-17417_RF00001;5S_rRNA;	0.626047	3.9598	2.57359	0.3976	3.69795	2.43051	0.0269304
AADB02015496.1/213027-213147_RF00001;5S_rRNA;	0.626047	3.9598	2.57359	0.3976	3.69795	2.43051	0.0269304
AAWZ01028669.1/9491-9572_RF00005;tRNA;	0.626047	3.9598	2.57359	0.3976	3.69795	2.43051	0.0269304
CAAK03068450.1/13714-13795_RF00005;tRNA;	0.626047	3.9598	2.57359	0.3976	3.69795	2.43051	0.0269304
AAGU01917701.1/610-765_RF00002;5_8S_rRNA;	0.626047	3.9598	2.57359	0.3976	3.69795	2.43051	0.0269304
AAPN01342476.1/474-401_RF00005;tRNA;	0.626047	3.9598	2.57359	0.3976	3.69795	2.43051	0.0269304
AAYZ01267776.1/1765-1695_RF00005;tRNA;	0.626047	3.9598	2.57359	0.3976	3.69795	2.43051	0.0269304
AANH01014836.1/9537-9605_RF00005;tRNA;	0.626047	3.9598	2.57359	0.3976	3.69795	2.43051	0.0269304
AAPN01414266.1/5136-5065_RF00005;tRNA;	0.626047	3.9598	2.57359	0.3976	3.69795	2.43051	0.0269304
AAPY01381208.1/2819-2708_RF00020;U5;	0.626047	3.9598	2.57359	0.3976	3.69795	2.43051	0.0269304
AALT01551357.1/2488-2606_RF00001;5S_rRNA;	0.626047	3.9598	2.57359	0.3976	3.69795	2.43051	0.0269304
CAAK03009667.1/1164-1091_RF00005;tRNA;	0.626047	3.9598	2.57359	0.3976	3.69795	2.43051	0.0269304
AACT01065317.1/2506-2576_RF00005;tRNA;	0.626047	3.9598	2.57359	0.3976	3.69795	2.43051	0.0269304
AANU01104134.1/193-265_RF00049;SNORD36;	0.626047	3.9598	2.57359	0.3976	3.69795	2.43051	0.0269304
AF492848.1/496-417_RF00005;tRNA;	0.626047	3.9598	2.57359	0.3976	3.69795	2.43051	0.0269304
AAGU01355732.1/918-988_RF00005;tRNA;	0.626047	3.9598	2.57359	0.3976	3.69795	2.43051	0.0269304
AAGU01837178.1/718-648_RF00005;tRNA;	0.626047	3.9598	2.57359	0.3976	3.69795	2.43051	0.0269304
AAGU01216291.1/1000-1070_RF00005;tRNA;	0.626047	3.9598	2.57359	0.3976	3.69795	2.43051	0.0269304
AANU01194125.1/10644-10528_RF00425;SNORA18;	0.626047	3.9598	2.57359	0.3976	3.69795	2.43051	0.0269304
AANU01187888.1/5648-5779_RF00425;SNORA18;	0.626047	3.9598	2.57359	0.3976	3.69795	2.43051	0.0269304
AAGU01383323.1/389-300_RF00439;SNORD87;	0.626047	3.9598	2.57359	0.3976	3.69795	2.43051	0.0269304
AAGU01430374.1/169-99_RF00147;SNORD34;	0.626047	3.9598	2.57359	0.3976	3.69795	2.43051	0.0269304
DQ340043.1/474-933_RF00177;SSU_rRNA_5;	0.626047	3.9598	2.57359	0.3976	3.69795	2.43051	0.0269304
ABAV01033828.1/2672-2743_RF00005;tRNA;	0.626047	3.9598	2.57359	0.3976	3.69795	2.43051	0.0269304
BX957234.7/30705-30776_RF00005;tRNA;	0.626047	3.9598	2.57359	0.3976	3.69795	2.43051	0.0269304
AACY021455279.1/801-730_RF00005;tRNA;	0.626047	3.9598	2.57359	0.3976	3.69795	2.43051	0.0269304
AAGU01320261.1/1788-1657_RF00139;SNORA72;	0.626047	3.9598	2.57359	0.3976	3.69795	2.43051	0.0269304
M55605.1/1-73_RF00005;tRNA;	0.626047	3.9598	2.57359	0.3976	3.69795	2.43051	0.0269304
AANU01099503.1/986-905_RF00105;SNORD115;	0.626047	3.9598	2.57359	0.3976	3.69795	2.43051	0.0269304
AF158726.1/328-481_RF00002;5_8S_rRNA;	0.626047	3.9598	2.57359	0.3976	3.69795	2.43051	0.0269304
AF224616.1/474-541_RF00005;tRNA;	0.626047	3.9598	2.57359	0.3976	3.69795	2.43051	0.0269304
AAPN01171252.1/4126-4054_RF00005;tRNA;	0.626047	3.9598	2.57359	0.3976	3.69795	2.43051	0.0269304
AACT01040491.1/4391-4465_RF00005;tRNA;	0.626047	3.9598	2.57359	0.3976	3.69795	2.43051	0.0269304
BX546478.12/1789-1861_RF00005;tRNA;	0.626047	3.9598	2.57359	0.3976	3.69795	2.43051	0.0269304
AABS01001756.1/1302-1230_RF00005;tRNA;	0.626047	3.9598	2.57359	0.3976	3.69795	2.43051	0.0269304
AAGU01000874.1/9099-9215_RF00421;SNORA32;	0.626047	3.9598	2.57359	0.3976	3.69795	2.43051	0.0269304
AAGU01338176.1/524-405_RF00421;SNORA32;	0.626047	3.9598	2.57359	0.3976	3.69795	2.43051	0.0269304
AC132825.8/109306-109376_RF00005;tRNA;	0.626047	3.9598	2.57359	0.3976	3.69795	2.43051	0.0269304
AAGU01792827.1/49-1_RF00289;SNORND104;	0.626047	3.9598	2.57359	0.3976	3.69795	2.43051	0.0269304
AAGU01102958.1/1228-1157_RF00005;tRNA;	0.626047	3.9598	2.57359	0.3976	3.69795	2.43051	0.0269304
AAGU01812899.1/476-546_RF00005;tRNA;	0.626047	3.9598	2.57359	0.3976	3.69795	2.43051	0.0269304
AAPN01004029.1/59-197_RF00002;5_8S_rRNA;	0.626047	3.9598	2.57359	0.3976	3.69795	2.43051	0.0269304
AJ238588.1/5102-5033_RF00005;tRNA;	0.626047	3.9598	2.57359	0.3976	3.69795	2.43051	0.0269304
AB099143.1/55-499_RF00177;SSU_rRNA_5;	0.626047	3.9598	2.57359	0.3976	3.69795	2.43051	0.0269304
AANU01230278.1/2417-2483_RF00150;SNORD42;	0.626047	3.9598	2.57359	0.3976	3.69795	2.43051	0.0269304
AAJJ01000012.1/225100-225029_RF00005;tRNA;	0.626047	3.9598	2.57359	0.3976	3.69795	2.43051	0.0269304
AACT01024226.1/979-910_RF00005;tRNA;	0.626047	3.9598	2.57359	0.3976	3.69795	2.43051	0.0269304
ABAV01020872.1/4039-3968_RF00005;tRNA;	0.626047	3.9598	2.57359	0.3976	3.69795	2.43051	0.0269304
AANU01116678.1/5531-5431_RF00019;Y_RNA;	0.626047	3.9598	2.57359	0.3976	3.69795	2.43051	0.0269304
AANU01179491.1/19018-18908_RF00019;Y_RNA;	0.626047	3.9598	2.57359	0.3976	3.69795	2.43051	0.0269304
AAGU01336446.1/6802-6676_RF00443;SNORA27;	0.626047	3.9598	2.57359	0.3976	3.69795	2.43051	0.0269304
ABDC01195715.1/692-808_RF00001;5S_rRNA;	0.626047	3.9598	2.57359	0.3976	3.69795	2.43051	0.0269304
AANU01204611.1/2432-2298_RF00554;SNORA48;	0.626047	3.9598	2.57359	0.3976	3.69795	2.43051	0.0269304
DQ112852.2/139-493_RF00177;SSU_rRNA_5;	0.626047	3.9598	2.57359	0.3976	3.69795	2.43051	0.0269304
DQ133058.1/7-535_RF00177;SSU_rRNA_5;	0.626047	3.9598	2.57359	0.3976	3.69795	2.43051	0.0269304
ABDC01319428.1/18411-18319_RF00593;snoU83B;	0.626047	3.9598	2.57359	0.3976	3.69795	2.43051	0.0269304
AAYZ01577350.1/1307-1445_RF00007;U12;	0.626047	3.9598	2.57359	0.3976	3.69795	2.43051	0.0269304
AAPE01123894.1/1544-1673_RF00007;U12;	0.626047	3.9598	2.57359	0.3976	3.69795	2.43051	0.0269304
BAAE01215180.1/3684-3755_RF00005;tRNA;	0.626047	3.9598	2.57359	0.3976	3.69795	2.43051	0.0269304
AANG01279938.1/4123-3780_RF01295;snoU90;	0.626047	3.9598	2.57359	0.3976	3.69795	2.43051	0.0269304
AADA01293111.1/2788-2638_RF00002;5_8S_rRNA;	0.626047	3.9598	2.57359	0.3976	3.69795	2.43051	0.0269304
AAYZ01415118.1/18-121_RF00001;5S_rRNA;	0.626047	3.9598	2.57359	0.3976	3.69795	2.43051	0.0269304
ABDC01121151.1/1888-2000_RF00001;5S_rRNA;	0.626047	3.9598	2.57359	0.3976	3.69795	2.43051	0.0269304
AAGW01564847.1/9002-9084_RF00005;tRNA;	0.626047	3.9598	2.57359	0.3976	3.69795	2.43051	0.0269304
AAGF01001604.1/707-626_RF00005;tRNA;	0.626047	3.9598	2.57359	0.3976	3.69795	2.43051	0.0269304
AACY022516259.1/444-521_RF00005;tRNA;	0.626047	3.9598	2.57359	0.3976	3.69795	2.43051	0.0269304
AANU01281481.1/9249-9132_RF00019;Y_RNA;	0.626047	3.9598	2.57359	0.3976	3.69795	2.43051	0.0269304
BAAE01272251.1/1737-1656_RF00005;tRNA;	0.626047	3.9598	2.57359	0.3976	3.69795	2.43051	0.0269304
AAWT01029336.1/121-40_RF00005;tRNA;	0.626047	3.9598	2.57359	0.3976	3.69795	2.43051	0.0269304
AAWT01017902.1/200-281_RF00005;tRNA;	0.626047	3.9598	2.57359	0.3976	3.69795	2.43051	0.0269304
AAFC03031854.1/19148-19067_RF00005;tRNA;	0.626047	3.9598	2.57359	0.3976	3.69795	2.43051	0.0269304
AAVX01355549.1/739-658_RF00005;tRNA;	0.626047	3.9598	2.57359	0.3976	3.69795	2.43051	0.0269304
AAGE02012517.1/78605-78535_RF00005;tRNA;	0.626047	3.9598	2.57359	0.3976	3.69795	2.43051	0.0269304
AAGU01766066.1/516-446_RF00005;tRNA;	0.626047	3.9598	2.57359	0.3976	3.69795	2.43051	0.0269304
AAQA01002861.1/1665-1584_RF00005;tRNA;	0.626047	3.9598	2.57359	0.3976	3.69795	2.43051	0.0269304
AAPY01294383.1/505-586_RF00005;tRNA;	0.626047	3.9598	2.57359	0.3976	3.69795	2.43051	0.0269304
AAVX01427487.1/475-556_RF00005;tRNA;	0.626047	3.9598	2.57359	0.3976	3.69795	2.43051	0.0269304
AACT01010663.1/11473-11392_RF00005;tRNA;	0.626047	3.9598	2.57359	0.3976	3.69795	2.43051	0.0269304
ABEG01017065.1/244-327_RF00005;tRNA;	0.626047	3.9598	2.57359	0.3976	3.69795	2.43051	0.0269304
AADA01079539.1/7933-7861_RF00005;tRNA;	0.626047	3.9598	2.57359	0.3976	3.69795	2.43051	0.0269304
AANU01247013.1/1478-1742_RF00478;SCARNA6;	0.626047	3.9598	2.57359	0.3976	3.69795	2.43051	0.0269304
AAJN01000231.1/124706-124626_RF00005;tRNA;	0.626047	3.9598	2.57359	0.3976	3.69795	2.43051	0.0269304
AADG05001869.1/73311-73392_RF00005;tRNA;	0.626047	3.9598	2.57359	0.3976	3.69795	2.43051	0.0269304
AAGU01528029.1/839-749_RF00604;SNORD88;	0.626047	3.9598	2.57359	0.3976	3.69795	2.43051	0.0269304
AAPN01415985.1/483-554_RF00005;tRNA;	0.626047	3.9598	2.57359	0.3976	3.69795	2.43051	0.0269304
AM502229.1/212402-212472_RF00005;tRNA;	0.626047	3.9598	2.57359	0.3976	3.69795	2.43051	0.0269304
AAVX01152131.1/975-1045_RF00005;tRNA;	0.626047	3.9598	2.57359	0.3976	3.69795	2.43051	0.0269304
AANU01099502.1/549-469_RF00105;SNORD115;	0.626047	3.9598	2.57359	0.3976	3.69795	2.43051	0.0269304
AANU01226212.1/18993-18858_RF00418;SNORA58;	0.626047	3.9598	2.57359	0.3976	3.69795	2.43051	0.0269304
AANU01105202.1/12375-12305_RF00277;SNORD49;	0.626047	3.9598	2.57359	0.3976	3.69795	2.43051	0.0269304
AANU01103664.1/4758-4624_RF00412;SNORA21;	0.626047	3.9598	2.57359	0.3976	3.69795	2.43051	0.0269304
AAFC03033610.1/54637-54566_RF00005;tRNA;	0.626047	3.9598	2.57359	0.3976	3.69795	2.43051	0.0269304
AACT01005040.1/1808-1880_RF00005;tRNA;	0.626047	3.9598	2.57359	0.3976	3.69795	2.43051	0.0269304
AALT01255669.1/1279-1208_RF00005;tRNA;	0.626047	3.9598	2.57359	0.3976	3.69795	2.43051	0.0269304
BAAF04072420.1/1494-1423_RF00005;tRNA;	0.626047	3.9598	2.57359	0.3976	3.69795	2.43051	0.0269304
AY275907.1/374-529_RF00002;5_8S_rRNA;	0.626047	3.9598	2.57359	0.3976	3.69795	2.43051	0.0269304
AANU01222053.1/24768-24901_RF00554;SNORA48;	0.626047	3.9598	2.57359	0.3976	3.69795	2.43051	0.0269304
ABDC01214908.1/3322-3055_RF01294;snoU89;	0.626047	3.9598	2.57359	0.3976	3.69795	2.43051	0.0269304
AANG01081019.1/12170-11909_RF01294;snoU89;	0.626047	3.9598	2.57359	0.3976	3.69795	2.43051	0.0269304
BX901952.10/37659-37740_RF00005;tRNA;	0.626047	3.9598	2.57359	0.3976	3.69795	2.43051	0.0269304
AAGU01196641.1/1630-1552_RF00019;Y_RNA;	0.626047	3.9598	2.57359	0.3976	3.69795	2.43051	0.0269304
AJ554053.1/11726-11795_RF00005;tRNA;	0.626047	3.9598	2.57359	0.3976	3.69795	2.43051	0.0269304
BAAE01149464.1/349-277_RF00005;tRNA;	0.626047	3.9598	2.57359	0.3976	3.69795	2.43051	0.0269304
AAEX02012630.1/25518-25447_RF00005;tRNA;	0.626047	3.9598	2.57359	0.3976	3.69795	2.43051	0.0269304
AAYZ01241498.1/225-159_RF00005;tRNA;	0.626047	3.9598	2.57359	0.3976	3.69795	2.43051	0.0269304
AAWC01002013.1/13880-13800_RF00005;tRNA;	0.626047	3.9598	2.57359	0.3976	3.69795	2.43051	0.0269304
AAWC01002013.1/37937-38017_RF00005;tRNA;	0.626047	3.9598	2.57359	0.3976	3.69795	2.43051	0.0269304
AAKE03000007.1/1249716-1249643_RF00005;tRNA;	0.626047	3.9598	2.57359	0.3976	3.69795	2.43051	0.0269304
CAAK03061222.1/8921-8848_RF00005;tRNA;	0.626047	3.9598	2.57359	0.3976	3.69795	2.43051	0.0269304
AAPN01274975.1/4610-4539_RF00005;tRNA;	0.626047	3.9598	2.57359	0.3976	3.69795	2.43051	0.0269304
AAJJ01001008.1/29733-29803_RF00005;tRNA;	0.626047	3.9598	2.57359	0.3976	3.69795	2.43051	0.0269304
X14848.1/11523-11590_RF00005;tRNA;	0.626047	3.9598	2.57359	0.3976	3.69795	2.43051	0.0269304
AC107738.16/7082-7148_RF00005;tRNA;	0.626047	3.9598	2.57359	0.3976	3.69795	2.43051	0.0269304
AANU01094744.1/20241-20393_RF00002;5_8S_rRNA;	0.626047	3.9598	2.57359	0.3976	3.69795	2.43051	0.0269304
BAAF04019341.1/5556-5486_RF00005;tRNA;	0.626047	3.9598	2.57359	0.3976	3.69795	2.43051	0.0269304
AACZ02063638.1/1715-1358_RF00177;SSU_rRNA_5;	0.626047	3.9598	2.57359	0.3976	3.69795	2.43051	0.0269304
AAVX01252827.1/193-122_RF00005;tRNA;	0.626047	3.9598	2.57359	0.3976	3.69795	2.43051	0.0269304
AAAA02001673.1/42386-42292_RF00333;snoZ157;	0.626047	3.9598	2.57359	0.3976	3.69795	2.43051	0.0269304
CU076099.7/11371-11289_RF00325;SNORD53;	0.626047	3.9598	2.57359	0.3976	3.69795	2.43051	0.0269304
AAPN01098022.1/538-423_RF00020;U5;	0.626047	3.9598	2.57359	0.3976	3.69795	2.43051	0.0269304
AAGU01480652.1/685-614_RF00005;tRNA;	0.626047	3.9598	2.57359	0.3976	3.69795	2.43051	0.0269304
ABDC01279024.1/1592-1476_RF00020;U5;	0.626047	3.9598	2.57359	0.3976	3.69795	2.43051	0.0269304
AAQR01677059.1/650-754_RF00020;U5;	0.626047	3.9598	2.57359	0.3976	3.69795	2.43051	0.0269304
AAYZ01585070.1/628-743_RF00020;U5;	0.626047	3.9598	2.57359	0.3976	3.69795	2.43051	0.0269304
AAQQ01719222.1/821-894_RF00005;tRNA;	0.626047	3.9598	2.57359	0.3976	3.69795	2.43051	0.0269304
AANU01272498.1/3250-3176_RF00005;tRNA;	0.626047	3.9598	2.57359	0.3976	3.69795	2.43051	0.0269304
AAHX01055973.1/10420-10262_RF00004;U2;	0.626047	3.9598	2.57359	0.3976	3.69795	2.43051	0.0269304
AABR03067954.1/55377-55190_RF00004;U2;	0.626047	3.9598	2.57359	0.3976	3.69795	2.43051	0.0269304
AAIY01196249.1/1944-1738_RF00004;U2;	0.626047	3.9598	2.57359	0.3976	3.69795	2.43051	0.0269304
AAIY01535082.1/3275-3085_RF00004;U2;	0.626047	3.9598	2.57359	0.3976	3.69795	2.43051	0.0269304
AAGU01219326.1/18489-18561_RF00005;tRNA;	0.626047	3.9598	2.57359	0.3976	3.69795	2.43051	0.0269304
ABAV01005834.1/4007-4079_RF00005;tRNA;	0.626047	3.9598	2.57359	0.3976	3.69795	2.43051	0.0269304
AANH01013988.1/6943-7014_RF00005;tRNA;	0.626047	3.9598	2.57359	0.3976	3.69795	2.43051	0.0269304
AAEX02033026.1/87934-87862_RF00005;tRNA;	0.626047	3.9598	2.57359	0.3976	3.69795	2.43051	0.0269304
AP004414.1/5081-5151_RF00005;tRNA;	0.626047	3.9598	2.57359	0.3976	3.69795	2.43051	0.0269304
AANN01499785.1/973-1107_RF00096;U8;	0.626047	3.9598	2.57359	0.3976	3.69795	2.43051	0.0269304
AAPY01136263.1/2246-2398_RF00096;U8;	0.626047	3.9598	2.57359	0.3976	3.69795	2.43051	0.0269304
AANU01168754.1/15939-15811_RF00096;U8;	0.626047	3.9598	2.57359	0.3976	3.69795	2.43051	0.0269304
AAGW01216357.1/3246-3380_RF00096;U8;	0.626047	3.9598	2.57359	0.3976	3.69795	2.43051	0.0269304
AANU01118869.1/5721-5854_RF00096;U8;	0.626047	3.9598	2.57359	0.3976	3.69795	2.43051	0.0269304
AAPE01305869.1/288-217_RF00005;tRNA;	0.626047	3.9598	2.57359	0.3976	3.69795	2.43051	0.0269304
AAPT01021139.1/28399-28469_RF00005;tRNA;	0.626047	3.9598	2.57359	0.3976	3.69795	2.43051	0.0269304
AAGU01228937.1/441-371_RF00275;SNORD56;	0.626047	3.9598	2.57359	0.3976	3.69795	2.43051	0.0269304
AAFR03050790.1/7667-7740_RF00005;tRNA;	0.626047	3.9598	2.57359	0.3976	3.69795	2.43051	0.0269304
AAVX01324891.1/587-659_RF00005;tRNA;	0.626047	3.9598	2.57359	0.3976	3.69795	2.43051	0.0269304
AAAB01005511.1/1186-1257_RF00005;tRNA;	0.626047	3.9598	2.57359	0.3976	3.69795	2.43051	0.0269304
AALT01033009.1/11-556_RF00177;SSU_rRNA_5;	0.626047	3.9598	2.57359	0.3976	3.69795	2.43051	0.0269304
AF092407.1/1198-1270_RF00005;tRNA;	0.626047	3.9598	2.57359	0.3976	3.69795	2.43051	0.0269304
AY742605.1/170-240_RF00005;tRNA;	0.626047	3.9598	2.57359	0.3976	3.69795	2.43051	0.0269304
M91245.1/5985-6055_RF00005;tRNA;	0.626047	3.9598	2.57359	0.3976	3.69795	2.43051	0.0269304
AAWR01011308.1/3401-3330_RF00005;tRNA;	0.626047	3.9598	2.57359	0.3976	3.69795	2.43051	0.0269304
AE002160.2/133288-133215_RF00005;tRNA;	0.626047	3.9598	2.57359	0.3976	3.69795	2.43051	0.0269304
AANU01277724.1/12638-12512_RF00092;SNORA63;	0.626047	3.9598	2.57359	0.3976	3.69795	2.43051	0.0269304
AANU01258745.1/585-495_RF00581;SNORD12;	0.626047	3.9598	2.57359	0.3976	3.69795	2.43051	0.0269304
AADN02040171.1/51858-51787_RF00005;tRNA;	0.626047	3.9598	2.57359	0.3976	3.69795	2.43051	0.0269304
AANG01191804.1/1625-1782_RF00007;U12;	0.626047	3.9598	2.57359	0.3976	3.69795	2.43051	0.0269304
AAVX01018838.1/2729-2800_RF00005;tRNA;	0.626047	3.9598	2.57359	0.3976	3.69795	2.43051	0.0269304
AAQA01000291.1/7355-7282_RF00005;tRNA;	0.626047	3.9598	2.57359	0.3976	3.69795	2.43051	0.0269304
AL772298.25/74738-74810_RF00005;tRNA;	0.626047	3.9598	2.57359	0.3976	3.69795	2.43051	0.0269304
AAGU01166343.1/3158-3089_RF00279;SNORD45;	0.626047	3.9598	2.57359	0.3976	3.69795	2.43051	0.0269304
AANU01209635.1/2250-2495_RF00563;SNORA53;	0.626047	3.9598	2.57359	0.3976	3.69795	2.43051	0.0269304
AAGU01834318.1/645-726_RF00005;tRNA;	0.626047	3.9598	2.57359	0.3976	3.69795	2.43051	0.0269304
D45855.1/1-152_RF00002;5_8S_rRNA;	0.626047	3.9598	2.57359	0.3976	3.69795	2.43051	0.0269304
AAHX01273365.1/505-622_RF00001;5S_rRNA;	0.626047	3.9598	2.57359	0.3976	3.69795	2.43051	0.0269304
AAWT01053082.1/461-390_RF00005;tRNA;	0.626047	3.9598	2.57359	0.3976	3.69795	2.43051	0.0269304
AAFR03060642.1/81119-81261_RF00548;U11;	0.626047	3.9598	2.57359	0.3976	3.69795	2.43051	0.0269304
AALT01166466.1/1146-1074_RF00005;tRNA;	0.626047	3.9598	2.57359	0.3976	3.69795	2.43051	0.0269304
AAJJ01000360.1/13427-13355_RF00005;tRNA;	0.626047	3.9598	2.57359	0.3976	3.69795	2.43051	0.0269304
AACY021905801.1/149-78_RF00005;tRNA;	0.626047	3.9598	2.57359	0.3976	3.69795	2.43051	0.0269304
AJ287529.1/1-598_RF00177;SSU_rRNA_5;	0.626047	3.9598	2.57359	0.3976	3.69795	2.43051	0.0269304
ABDC01136086.1/4807-4920_RF00020;U5;	0.626047	3.9598	2.57359	0.3976	3.69795	2.43051	0.0269304
AB088324.1/21-605_RF00177;SSU_rRNA_5;	0.626047	3.9598	2.57359	0.3976	3.69795	2.43051	0.0269304
AC008434.5/8660-9397_RF00177;SSU_rRNA_5;	0.626047	3.9598	2.57359	0.3976	3.69795	2.43051	0.0269304
AC092089.2/41123-41195_RF00005;tRNA;	0.626047	3.9598	2.57359	0.3976	3.69795	2.43051	0.0269304
ABBA01016588.1/179-97_RF00005;tRNA;	0.626047	3.9598	2.57359	0.3976	3.69795	2.43051	0.0269304
AP006472.1/7742-7808_RF00005;tRNA;	0.626047	3.9598	2.57359	0.3976	3.69795	2.43051	0.0269304
AJ554061.1/7743-7810_RF00005;tRNA;	0.626047	3.9598	2.57359	0.3976	3.69795	2.43051	0.0269304
AAPN01111683.1/865-983_RF00001;5S_rRNA;	0.626047	3.9598	2.57359	0.3976	3.69795	2.43051	0.0269304
AADG05005402.1/25726-25798_RF00005;tRNA;	0.626047	3.9598	2.57359	0.3976	3.69795	2.43051	0.0269304
AANU01204612.1/10643-10504_RF00272;SNORA67;	0.626047	3.9598	2.57359	0.3976	3.69795	2.43051	0.0269304
AB242173.1/5086-5156_RF00005;tRNA;	0.626047	3.9598	2.57359	0.3976	3.69795	2.43051	0.0269304
AF055644.1/1-441_RF00177;SSU_rRNA_5;	0.626047	3.9598	2.57359	0.3976	3.69795	2.43051	0.0269304
CAAK03067532.1/7150-7231_RF00005;tRNA;	0.626047	3.9598	2.57359	0.3976	3.69795	2.43051	0.0269304
AAIY01641850.1/812-731_RF00005;tRNA;	0.626047	3.9598	2.57359	0.3976	3.69795	2.43051	0.0269304
AAGU01541554.1/6184-6114_RF00005;tRNA;	0.626047	3.9598	2.57359	0.3976	3.69795	2.43051	0.0269304
AAGU01001572.1/1044-974_RF00005;tRNA;	0.626047	3.9598	2.57359	0.3976	3.69795	2.43051	0.0269304
ABCN01001912.1/85118-85189_RF00005;tRNA;	0.626047	3.9598	2.57359	0.3976	3.69795	2.43051	0.0269304
AAGD02002119.1/271-342_RF00005;tRNA;	0.626047	3.9598	2.57359	0.3976	3.69795	2.43051	0.0269304
AACY024031357.1/506-577_RF00005;tRNA;	0.626047	3.9598	2.57359	0.3976	3.69795	2.43051	0.0269304
AACY020642778.1/470-397_RF00005;tRNA;	0.626047	3.9598	2.57359	0.3976	3.69795	2.43051	0.0269304
AACY022421107.1/418-490_RF00005;tRNA;	0.626047	3.9598	2.57359	0.3976	3.69795	2.43051	0.0269304
AADN02008325.1/3805-3877_RF00005;tRNA;	0.626047	3.9598	2.57359	0.3976	3.69795	2.43051	0.0269304
AACY023361823.1/943-1014_RF00005;tRNA;	0.626047	3.9598	2.57359	0.3976	3.69795	2.43051	0.0269304
AACY023971323.1/893-965_RF00005;tRNA;	0.626047	3.9598	2.57359	0.3976	3.69795	2.43051	0.0269304
BAAE01324630.1/170-89_RF00005;tRNA;	0.626047	3.9598	2.57359	0.3976	3.69795	2.43051	0.0269304
AANU01211952.1/8957-9080_RF00554;SNORA48;	0.626047	3.9598	2.57359	0.3976	3.69795	2.43051	0.0269304
ABAV01020872.1/326-255_RF00005;tRNA;	0.626047	3.9598	2.57359	0.3976	3.69795	2.43051	0.0269304
AAJJ01000597.1/25588-25660_RF00005;tRNA;	0.626047	3.9598	2.57359	0.3976	3.69795	2.43051	0.0269304
AAIY01477852.1/4775-4635_RF00015;U4;	0.626047	3.9598	2.57359	0.3976	3.69795	2.43051	0.0269304
AALT01623680.1/1879-1951_RF00005;tRNA;	0.626047	3.9598	2.57359	0.3976	3.69795	2.43051	0.0269304
AACW02000006.1/396661-396589_RF00005;tRNA;	0.626047	3.9598	2.57359	0.3976	3.69795	2.43051	0.0269304
AJ010592.2/91982-91900_RF00005;tRNA;	0.626047	3.9598	2.57359	0.3976	3.69795	2.43051	0.0269304
AADD01032856.1/394-277_RF00001;5S_rRNA;	0.626047	3.9598	2.57359	0.3976	3.69795	2.43051	0.0269304
AAFC03098576.1/68028-68106_RF00324;snoMBII-202;	0.626047	3.9598	2.57359	0.3976	3.69795	2.43051	0.0269304
ABDC01204998.1/1831-1486_RF01295;snoU90;	0.626047	3.9598	2.57359	0.3976	3.69795	2.43051	0.0269304
AAFC03116600.1/28105-28021_RF00213;snoR38;	0.626047	3.9598	2.57359	0.3976	3.69795	2.43051	0.0269304
ABAV01025605.1/2688-2616_RF00005;tRNA;	0.626047	3.9598	2.57359	0.3976	3.69795	2.43051	0.0269304
BX546478.12/9075-9147_RF00005;tRNA;	0.626047	3.9598	2.57359	0.3976	3.69795	2.43051	0.0269304
AACY022910278.1/361-434_RF00005;tRNA;	0.626047	3.9598	2.57359	0.3976	3.69795	2.43051	0.0269304
ABEF01005492.1/647-719_RF00005;tRNA;	0.626047	3.9598	2.57359	0.3976	3.69795	2.43051	0.0269304
AACY020426829.1/1426-1498_RF00005;tRNA;	0.626047	3.9598	2.57359	0.3976	3.69795	2.43051	0.0269304
AANU01274473.1/35450-35339_RF00019;Y_RNA;	0.626047	3.9598	2.57359	0.3976	3.69795	2.43051	0.0269304
AACT01035026.1/2219-2138_RF00005;tRNA;	0.626047	3.9598	2.57359	0.3976	3.69795	2.43051	0.0269304
AACT01024967.1/1108-1190_RF00005;tRNA;	0.626047	3.9598	2.57359	0.3976	3.69795	2.43051	0.0269304
AAPN01312753.1/8386-8314_RF00005;tRNA;	0.626047	3.9598	2.57359	0.3976	3.69795	2.43051	0.0269304
AAEX02013398.1/32822-32894_RF00005;tRNA;	0.626047	3.9598	2.57359	0.3976	3.69795	2.43051	0.0269304
AAVX01275821.1/210-138_RF00005;tRNA;	0.626047	3.9598	2.57359	0.3976	3.69795	2.43051	0.0269304
AAPN01388460.1/1076-1148_RF00005;tRNA;	0.626047	3.9598	2.57359	0.3976	3.69795	2.43051	0.0269304
AACY023284533.1/778-859_RF00005;tRNA;	0.626047	3.9598	2.57359	0.3976	3.69795	2.43051	0.0269304
AAGJ02118157.1/669-742_RF00005;tRNA;	0.626047	3.9598	2.57359	0.3976	3.69795	2.43051	0.0269304
X04541.1/1-74_RF00005;tRNA;	0.626047	3.9598	2.57359	0.3976	3.69795	2.43051	0.0269304
AANU01281697.1/13111-13017_RF00019;Y_RNA;	0.626047	3.9598	2.57359	0.3976	3.69795	2.43051	0.0269304
AC151571.1/157823-157732_RF00005;tRNA;	0.626047	3.9598	2.57359	0.3976	3.69795	2.43051	0.0269304
AAFC03000893.1/12109-12224_RF00020;U5;	0.626047	3.9598	2.57359	0.3976	3.69795	2.43051	0.0269304
AAPN01406608.1/388-316_RF00005;tRNA;	0.626047	3.9598	2.57359	0.3976	3.69795	2.43051	0.0269304
AAJJ01000856.1/34856-34928_RF00005;tRNA;	0.626047	3.9598	2.57359	0.3976	3.69795	2.43051	0.0269304
Z59777.1/21-94_RF00005;tRNA;	0.626047	3.9598	2.57359	0.3976	3.69795	2.43051	0.0269304
AANU01180354.1/91-163_RF00005;tRNA;	0.626047	3.9598	2.57359	0.3976	3.69795	2.43051	0.0269304
AAGU01273704.1/3727-3798_RF00005;tRNA;	0.626047	3.9598	2.57359	0.3976	3.69795	2.43051	0.0269304
ABDC01486126.1/242-382_RF00015;U4;	1.87814	3.9598	2.57359	0	0	0	0.0444674
AAPN01314225.1/2246-2174_RF00005;tRNA;	2.50419	3.9598	2.57359	0.795199	0	0	0.052488
AAQQ01432455.1/548-476_RF00005;tRNA;	2.50419	7.9196	5.14717	0.795199	3.69795	2.43051	0.0585714
AASG02001268.1/27040-27133_RF00309;snosnR60_Z15;	1.87814	7.9196	5.14717	0.3976	3.69795	2.43051	0.0713331
AARH01007481.1/127350-127258_RF00309;snosnR60_Z15;	1.87814	7.9196	5.14717	0.3976	3.69795	2.43051	0.0713331
AACY020144690.1/1869-1940_RF00005;tRNA;	2.50419	3.9598	5.14717	1.1928	0	2.43051	0.0735573
AACY020292332.1/1199-1119_RF00005;tRNA;	2.50419	3.9598	5.14717	1.1928	0	2.43051	0.0735573
AACY023795410.1/1276-1349_RF00005;tRNA;	2.50419	3.9598	5.14717	1.1928	0	2.43051	0.0735573
DQ422812.2/117767-117839_RF00005;tRNA;	2.50419	3.9598	5.14717	1.1928	0	2.43051	0.0735573
EF613921.1/3-505_RF00177;SSU_rRNA_5;	1.87814	11.8794	5.14717	0.795199	11.0939	4.86102	0.0907319
AANU01227104.1/10095-10236_RF00272;SNORA67;	1.25209	3.9598	2.57359	1.1928	3.69795	2.43051	0.11901
AAFD01000293.1/58787-58859_RF00005;tRNA;	1.25209	3.9598	2.57359	1.1928	3.69795	2.43051	0.11901
AAGW01707326.1/1223-1294_RF00005;tRNA;	0.626047	7.9196	2.57359	0.3976	7.3959	2.43051	0.122483
AAGU01424506.1/2847-2927_RF00105;SNORD115;	0.626047	7.9196	2.57359	0.3976	7.3959	2.43051	0.122483
AACY021681508.1/564-635_RF00005;tRNA;	1.25209	3.9598	7.72076	0.3976	0	2.43051	0.124452
AB239593.1/3987-4055_RF00005;tRNA;	0.626047	3.9598	2.57359	0	0	0	0.132339
AAGV01075846.1/3405-3476_RF00005;tRNA;	0.626047	3.9598	2.57359	0	0	0	0.132339
AAYZ01241474.1/71-218_RF00002;5_8S_rRNA;	0.626047	3.9598	2.57359	0	0	0	0.132339
AP008988.1/6093-6164_RF00005;tRNA;	0.626047	3.9598	2.57359	0	0	0	0.132339
AAPY01825271.1/2652-2723_RF00005;tRNA;	0.626047	3.9598	2.57359	0	0	0	0.132339
AAGV01552031.1/701-772_RF00005;tRNA;	0.626047	3.9598	2.57359	0	0	0	0.132339
AANU01288398.1/925-596_RF00100;7SK;	0.626047	3.9598	2.57359	0	0	0	0.132339
AABR03065482.1/7694-7773_RF01173;snoU105B;	0.626047	3.9598	2.57359	0	0	0	0.132339
AAFC03105654.1/6129-6201_RF00005;tRNA;	0.626047	3.9598	2.57359	0	0	0	0.132339
BAAF04019885.1/2769-2840_RF00005;tRNA;	0.626047	3.9598	2.57359	0	3.69795	2.43051	0.141725
AM502252.1/370408-370336_RF00005;tRNA;	0.626047	3.9598	2.57359	0	3.69795	2.43051	0.141725
AAFC03081002.1/2222-2151_RF00005;tRNA;	0.626047	3.9598	2.57359	0	3.69795	2.43051	0.141725
AAGV01132605.1/2190-2119_RF00005;tRNA;	0.626047	3.9598	2.57359	0	3.69795	2.43051	0.141725
AANU01291814.1/3317-3449_RF00264;SNORA64;	0.626047	3.9598	2.57359	0	3.69795	2.43051	0.141725
ABEG01007264.1/5713-5785_RF00005;tRNA;	0.626047	3.9598	2.57359	0	3.69795	2.43051	0.141725
AACY021248056.1/613-685_RF00005;tRNA;	0.626047	3.9598	2.57359	0	3.69795	2.43051	0.141725
AJ876391.1/21-646_RF00177;SSU_rRNA_5;	0.626047	3.9598	2.57359	0	3.69795	2.43051	0.141725
AAPT01019358.1/214664-214735_RF00005;tRNA;	0.626047	3.9598	2.57359	0	3.69795	2.43051	0.141725
M59402.1/21-612_RF00177;SSU_rRNA_5;	0.626047	3.9598	2.57359	0	3.69795	2.43051	0.141725
AAGU01391175.1/7385-7467_RF00005;tRNA;	0.626047	3.9598	2.57359	0	3.69795	2.43051	0.141725
BX649331.16/249281-249209_RF00005;tRNA;	0.626047	3.9598	2.57359	0	3.69795	2.43051	0.141725
AANU01299519.1/4201-4639_RF00024;Telomerase-vert;	0.626047	3.9598	2.57359	0	3.69795	2.43051	0.141725
AAGU01087750.1/1329-1625_RF00017;SRP_euk_arch;	0.626047	3.9598	2.57359	0	3.69795	2.43051	0.141725
CU179657.6/169774-170067_RF00017;SRP_euk_arch;	0.626047	3.9598	2.57359	0	3.69795	2.43051	0.141725
AAIY01542833.1/739-668_RF00005;tRNA;	0.626047	3.9598	2.57359	0	3.69795	2.43051	0.141725
AAPE01121787.1/4033-3954_RF01173;snoU105B;	0.626047	3.9598	2.57359	0	3.69795	2.43051	0.141725
AANG01184999.1/1981-2060_RF01173;snoU105B;	0.626047	3.9598	2.57359	0	3.69795	2.43051	0.141725
AACY022645075.1/631-551_RF00005;tRNA;	0.626047	3.9598	2.57359	0	3.69795	2.43051	0.141725
AAPN01198802.1/7884-7813_RF00005;tRNA;	0.626047	3.9598	2.57359	0	3.69795	2.43051	0.141725
AALT01649049.1/5136-5251_RF00020;U5;	0.626047	3.9598	2.57359	0	3.69795	2.43051	0.141725
AACT01023226.1/36112-36183_RF00005;tRNA;	0.626047	3.9598	2.57359	0	3.69795	2.43051	0.141725
AAWR01030175.1/339254-339182_RF00005;tRNA;	0.626047	3.9598	2.57359	0	3.69795	2.43051	0.141725
AAJJ01001944.1/16649-16721_RF00005;tRNA;	0.626047	3.9598	2.57359	0	3.69795	2.43051	0.141725
AAFC03052569.1/4388-4316_RF00005;tRNA;	0.626047	3.9598	2.57359	0	3.69795	2.43051	0.141725
BX936293.11/10338-10410_RF00005;tRNA;	0.626047	3.9598	2.57359	0	3.69795	2.43051	0.141725
AANH01007486.1/13396-13324_RF00005;tRNA;	0.626047	3.9598	2.57359	0	3.69795	2.43051	0.141725
DQ640660.1/3-506_RF00177;SSU_rRNA_5;	0.626047	3.9598	2.57359	0	3.69795	2.43051	0.141725
AF281091.1/1-388_RF00177;SSU_rRNA_5;	0.626047	3.9598	2.57359	0	3.69795	2.43051	0.141725
AE014822.1/36129-36202_RF00005;tRNA;	0.626047	3.9598	2.57359	0	3.69795	2.43051	0.141725
AAGU01071030.1/12436-12366_RF00005;tRNA;	0.626047	3.9598	2.57359	0	3.69795	2.43051	0.141725
AAGV01326939.1/3633-3562_RF00005;tRNA;	0.626047	3.9598	2.57359	0	3.69795	2.43051	0.141725
AAIY01085004.1/881-810_RF00005;tRNA;	0.626047	3.9598	2.57359	0	3.69795	2.43051	0.141725
AACY023374219.1/1158-1077_RF00005;tRNA;	0.626047	3.9598	2.57359	0	3.69795	2.43051	0.141725
AACY023215021.1/1246-1165_RF00005;tRNA;	0.626047	3.9598	2.57359	0	3.69795	2.43051	0.141725
AB277725.1/11620-11688_RF00005;tRNA;	0.626047	3.9598	2.57359	0	3.69795	2.43051	0.141725
AAGW01034441.1/850-922_RF00005;tRNA;	0.626047	3.9598	2.57359	0	3.69795	2.43051	0.141725
AAQQ01182856.1/5382-5453_RF00005;tRNA;	0.626047	3.9598	2.57359	0	3.69795	2.43051	0.141725
AAQQ01701213.1/1861-1790_RF00005;tRNA;	0.626047	3.9598	2.57359	0	3.69795	2.43051	0.141725
AAKN01443457.1/1404-1475_RF00005;tRNA;	0.626047	3.9598	2.57359	0	3.69795	2.43051	0.141725
AAPY01731084.1/1017-1089_RF00005;tRNA;	0.626047	3.9598	2.57359	0	3.69795	2.43051	0.141725
AAGJ02145355.1/2596-2526_RF00005;tRNA;	0.626047	3.9598	2.57359	0	3.69795	2.43051	0.141725
BX927348.17/44805-44723_RF00005;tRNA;	0.626047	3.9598	2.57359	0	3.69795	2.43051	0.141725
CAAK03075339.1/38087-38168_RF00005;tRNA;	0.626047	3.9598	2.57359	0	3.69795	2.43051	0.141725
AL662947.3/130081-130010_RF00005;tRNA;	0.626047	3.9598	2.57359	0	3.69795	2.43051	0.141725
AM460849.2/4190-4259_RF00005;tRNA;	0.626047	3.9598	2.57359	0	3.69795	2.43051	0.141725
AACY020035250.1/2990-3073_RF00005;tRNA;	0.626047	3.9598	2.57359	0	3.69795	2.43051	0.141725
AACY020087886.1/318-236_RF00005;tRNA;	0.626047	3.9598	2.57359	0	3.69795	2.43051	0.141725
AC005314.3/53885-53968_RF01170;snoU61;	1.25209	7.9196	5.14717	0.795199	3.69795	2.43051	0.153015
AAGU01594941.1/220-290_RF00005;tRNA;	0.626047	3.9598	7.72076	0.3976	0	4.86102	0.167831
AANU01261216.1/11944-11823_RF00334;SNORA3;	0.626047	7.9196	7.72076	0.3976	3.69795	2.43051	0.169593
M35877.1/2-347_RF00177;SSU_rRNA_5;	0.626047	3.9598	5.14717	0.3976	0	0	0.170559
CR792416.16/115480-115551_RF00005;tRNA;	1.87814	3.9598	5.14717	0.3976	3.69795	2.43051	0.170865
AY325042.1/24-620_RF00177;SSU_rRNA_5;	0.626047	11.8794	7.72076	0.3976	3.69795	0	0.172292
AAGU01534539.1/8203-8274_RF00005;tRNA;	0.626047	3.9598	2.57359	0.3976	0	0	0.174321
AANU01121728.1/1735-1634_RF00019;Y_RNA;	0.626047	3.9598	2.57359	0.3976	0	0	0.174321
AANU01279630.1/18831-18932_RF00019;Y_RNA;	0.626047	3.9598	2.57359	0.3976	0	0	0.174321
CAAA01107742.1/2808-2923_RF00020;U5;	0.626047	3.9598	2.57359	0.3976	0	0	0.174321
AE016815.4/341425-341497_RF00005;tRNA;	0.626047	0	0	0.795199	3.69795	4.86102	0.175266
AANU01102204.1/7007-7140_RF00416;SNORA43;	0.626047	7.9196	5.14717	0.3976	3.69795	2.43051	0.176639
AANU01249943.1/12051-12187_RF00416;SNORA43;	0.626047	7.9196	5.14717	0.3976	3.69795	2.43051	0.176639
AAVX01013337.1/1753-1680_RF00005;tRNA;	10.6428	3.9598	10.2943	0.3976	3.69795	2.43051	0.178936
AAQQ01072148.1/1547-1445_RF00026;U6;	3.13024	3.9598	2.57359	0.3976	0	2.43051	0.180087
AACY023261881.1/1311-1383_RF00005;tRNA;	0.626047	0	2.57359	0.795199	3.69795	4.86102	0.183431
AANU01126801.1/11860-11994_RF00431;SNORA55;	0.626047	3.9598	0	0.3976	3.69795	0	0.185392
AAWZ01002209.1/23330-23212_RF00001;5S_rRNA;	0.626047	3.9598	0	0.3976	3.69795	0	0.185392
AY040695.1/1-591_RF00177;SSU_rRNA_5;	0.626047	3.9598	0	0.3976	3.69795	0	0.185392
AANU01197805.1/27814-27884_RF00181;SNORD113;	0.626047	3.9598	0	0.3976	3.69795	0	0.185392
AANU01197805.1/21840-21911_RF00181;SNORD113;	0.626047	3.9598	0	0.3976	3.69795	0	0.185392
AAIY01662003.1/7060-7132_RF00342;snoZ40;	0.626047	3.9598	0	0.3976	3.69795	0	0.185392
AADA01111285.1/6362-6432_RF00005;tRNA;	0.626047	3.9598	0	0.3976	3.69795	0	0.185392
EF549677.1/2-537_RF00177;SSU_rRNA_5;	0.626047	3.9598	0	0.3976	3.69795	0	0.185392
ABAV01055543.1/390-495_RF00001;5S_rRNA;	0.626047	3.9598	0	0.3976	3.69795	0	0.185392
ABAV01033089.1/785-666_RF00001;5S_rRNA;	0.626047	3.9598	0	0.3976	3.69795	0	0.185392
ABAV01059075.1/383-270_RF00001;5S_rRNA;	0.626047	3.9598	0	0.3976	3.69795	0	0.185392
AAGW01371247.1/1683-1565_RF00001;5S_rRNA;	0.626047	3.9598	0	0.3976	3.69795	0	0.185392
AY049822.1/1-594_RF00177;SSU_rRNA_5;	0.626047	3.9598	0	0.3976	3.69795	0	0.185392
AANG01671947.1/759-580_RF00012;U3;	0.626047	3.9598	0	0.3976	3.69795	0	0.185392
AACZ02025110.1/28660-28446_RF00012;U3;	0.626047	3.9598	0	0.3976	3.69795	0	0.185392
AAWR01034907.1/183815-184028_RF00012;U3;	0.626047	3.9598	0	0.3976	3.69795	0	0.185392
AACY022453980.1/442-369_RF00005;tRNA;	3.13024	7.9196	2.57359	0.3976	3.69795	2.43051	0.185503
AAFX01078204.1/182-109_RF00005;tRNA;	3.13024	7.9196	2.57359	0.3976	3.69795	2.43051	0.185503
AAJJ01003392.1/4257-4184_RF00005;tRNA;	1.87814	3.9598	12.8679	0.3976	0	2.43051	0.185954
AY339145.1/1-576_RF00177;SSU_rRNA_5;	0.626047	11.8794	7.72076	0.3976	3.69795	2.43051	0.188367
AACY023207317.1/105-177_RF00005;tRNA;	0.626047	0	5.14717	0.3976	0	4.86102	0.188588
AACB01000004.1/49065-49137_RF00005;tRNA;	0.626047	0	5.14717	0.3976	0	4.86102	0.188588
AANH01001405.1/80797-80657_RF00015;U4;	1.87814	0	2.57359	0	0	0	0.193288
AJ584642.1/2-352_RF00177;SSU_rRNA_5;	1.87814	0	2.57359	0	0	0	0.193288
AB291073.1/8-356_RF00177;SSU_rRNA_5;	1.87814	0	2.57359	0	0	0	0.193288
AAGV01782209.1/1291-1407_RF00020;U5;	1.25209	7.9196	2.57359	0	0	0	0.194723
EF597502.1/11555-11623_RF00005;tRNA;	0.626047	23.7588	18.0151	0.3976	3.69795	4.86102	0.195142
CAAK03057791.1/582-654_RF00005;tRNA;	1.25209	3.9598	2.57359	0.3976	3.69795	2.43051	0.196631
AANU01195292.1/4548-4679_RF00139;SNORA72;	1.25209	3.9598	2.57359	0.3976	3.69795	2.43051	0.196631
AANU01284163.1/3535-3432_RF01210;snoU13;	1.25209	3.9598	2.57359	0.3976	3.69795	2.43051	0.196631
AAGV01124553.1/4963-5066_RF01210;snoU13;	1.25209	3.9598	2.57359	0.3976	3.69795	2.43051	0.196631
AP007255.1/2592241-2592313_RF00005;tRNA;	1.25209	3.9598	2.57359	0.3976	3.69795	2.43051	0.196631
AACY020015214.1/560-488_RF00005;tRNA;	1.25209	3.9598	2.57359	0.3976	3.69795	2.43051	0.196631
AAVX01358580.1/694-622_RF00005;tRNA;	1.25209	3.9598	2.57359	0.3976	3.69795	2.43051	0.196631
AACT01057946.1/3187-3258_RF00005;tRNA;	1.25209	3.9598	2.57359	0.3976	3.69795	2.43051	0.196631
AANU01228013.1/478-407_RF00005;tRNA;	1.25209	3.9598	2.57359	0.3976	3.69795	2.43051	0.196631
AAGU01239995.1/632-703_RF00005;tRNA;	1.25209	3.9598	2.57359	0.3976	3.69795	2.43051	0.196631
AL805897.13/52145-52074_RF00005;tRNA;	1.25209	3.9598	2.57359	0.3976	3.69795	2.43051	0.196631
AAHX01438657.1/112-180_RF00005;tRNA;	1.25209	3.9598	2.57359	0.3976	3.69795	2.43051	0.196631
ABAV01056933.1/1282-1353_RF00005;tRNA;	1.25209	3.9598	2.57359	0.3976	3.69795	2.43051	0.196631
AAFC03005658.1/27261-27115_RF00002;5_8S_rRNA;	1.25209	3.9598	2.57359	0.3976	3.69795	2.43051	0.196631
AAPY01762103.1/76-4_RF00005;tRNA;	1.25209	3.9598	2.57359	0.3976	3.69795	2.43051	0.196631
CAAB01000070.1/210094-210166_RF00005;tRNA;	1.25209	3.9598	2.57359	0.3976	3.69795	2.43051	0.196631
AANU01127040.1/4175-4311_RF00072;SNORA75;	1.25209	3.9598	2.57359	0.3976	3.69795	2.43051	0.196631
BAAE01273555.1/3471-3399_RF00005;tRNA;	1.25209	3.9598	2.57359	0.3976	3.69795	2.43051	0.196631
AF466398.1/1-140_RF00002;5_8S_rRNA;	1.25209	3.9598	2.57359	0.3976	3.69795	2.43051	0.196631
ABAV01052559.1/4696-4624_RF00005;tRNA;	1.25209	3.9598	2.57359	0.3976	3.69795	2.43051	0.196631
AP004450.1/11861-11932_RF00005;tRNA;	1.25209	3.9598	2.57359	0.3976	3.69795	2.43051	0.196631
AAJJ01005099.1/2706-2625_RF00005;tRNA;	1.25209	3.9598	2.57359	0.3976	3.69795	2.43051	0.196631
AAGU01312868.1/3207-3063_RF00272;SNORA67;	1.25209	3.9598	2.57359	0.3976	3.69795	2.43051	0.196631
AAGU01572099.1/3693-3621_RF00005;tRNA;	1.25209	3.9598	2.57359	0.3976	3.69795	2.43051	0.196631
AAPN01142332.1/415-344_RF00005;tRNA;	1.25209	3.9598	2.57359	0.3976	3.69795	2.43051	0.196631
AACT01041370.1/914-986_RF00005;tRNA;	1.25209	3.9598	2.57359	0.3976	3.69795	2.43051	0.196631
AACY023435417.1/1125-1054_RF00005;tRNA;	1.25209	3.9598	2.57359	0.3976	3.69795	2.43051	0.196631
AANU01095655.1/2849-2918_RF00088;SNORD30;	1.25209	3.9598	2.57359	0.3976	3.69795	2.43051	0.196631
DQ191826.1/7700-7767_RF00005;tRNA;	1.25209	3.9598	2.57359	0.3976	3.69795	2.43051	0.196631
AM711898.1/7718-7786_RF00005;tRNA;	1.25209	3.9598	2.57359	0.3976	3.69795	2.43051	0.196631
AF348081.1/7750-7818_RF00005;tRNA;	1.25209	3.9598	2.57359	0.3976	3.69795	2.43051	0.196631
AJ428849.1/7719-7785_RF00005;tRNA;	1.25209	3.9598	2.57359	0.3976	3.69795	2.43051	0.196631
DQ355302.1/7722-7789_RF00005;tRNA;	1.25209	3.9598	2.57359	0.3976	3.69795	2.43051	0.196631
AAVX01258706.1/503-432_RF00005;tRNA;	1.25209	3.9598	2.57359	0.3976	3.69795	2.43051	0.196631
AATU01001638.1/13659-13729_RF00005;tRNA;	1.25209	3.9598	2.57359	0.3976	3.69795	2.43051	0.196631
AAVX01042205.1/570-498_RF00005;tRNA;	1.25209	3.9598	2.57359	0.3976	3.69795	2.43051	0.196631
AAVX01148498.1/162-91_RF00005;tRNA;	1.25209	3.9598	2.57359	0.3976	3.69795	2.43051	0.196631
AAQQ01730066.1/2303-2377_RF00005;tRNA;	1.25209	3.9598	2.57359	0.3976	3.69795	2.43051	0.196631
AL591542.20/178545-178474_RF00005;tRNA;	1.25209	3.9598	2.57359	0.3976	3.69795	2.43051	0.196631
AC147916.3/51976-52065_RF00005;tRNA;	1.25209	3.9598	2.57359	0.3976	3.69795	2.43051	0.196631
AC174771.1/123547-123455_RF00005;tRNA;	1.25209	3.9598	2.57359	0.3976	3.69795	2.43051	0.196631
AAGU01109824.1/4186-4116_RF00005;tRNA;	1.25209	3.9598	2.57359	0.3976	3.69795	2.43051	0.196631
CAAE01007503.1/2543-2472_RF00005;tRNA;	1.25209	3.9598	2.57359	0.3976	3.69795	2.43051	0.196631
AAGW01101825.1/2757-2677_RF00324;snoMBII-202;	1.25209	3.9598	2.57359	0.3976	3.69795	2.43051	0.196631
AAEX02008596.1/21387-21308_RF00324;snoMBII-202;	1.25209	3.9598	2.57359	0.3976	3.69795	2.43051	0.196631
ABDC01407961.1/461-543_RF00324;snoMBII-202;	1.25209	3.9598	2.57359	0.3976	3.69795	2.43051	0.196631
AAGU01613729.1/1175-1111_RF00151;SNORD58;	1.25209	3.9598	2.57359	0.3976	3.69795	2.43051	0.196631
AJ698357.1/288-369_RF00005;tRNA;	1.25209	3.9598	2.57359	0.3976	3.69795	2.43051	0.196631
AF087113.1/343-488_RF00002;5_8S_rRNA;	1.25209	3.9598	2.57359	0.3976	3.69795	2.43051	0.196631
AY820610.1/1-531_RF00177;SSU_rRNA_5;	3.13024	3.9598	0	0.3976	0	0	0.196893
AAIY01567409.1/5140-5302_RF00003;U1;	2.50419	3.9598	0	0	0	0	0.20345
DQ641415.1/20-468_RF00177;SSU_rRNA_5;	2.50419	3.9598	0	0	0	0	0.20345
AANU01230195.1/23345-23412_RF00005;tRNA;	0.626047	3.9598	0	2.7832	7.3959	0	0.204047
CR956379.5/86537-86466_RF00005;tRNA;	0.626047	0	2.57359	0.3976	0	2.43051	0.204244
AANU01237483.1/644-549_RF00019;Y_RNA;	0.626047	0	2.57359	0.3976	0	2.43051	0.204244
AAGU01341501.1/4571-4437_RF00406;SNORA42;	0.626047	0	2.57359	0.3976	0	2.43051	0.204244
AAIY01292519.1/1416-1344_RF00005;tRNA;	0.626047	0	2.57359	0.3976	0	2.43051	0.204244
AAYZ01098594.1/2694-2828_RF00548;U11;	0.626047	0	2.57359	0.3976	0	2.43051	0.204244
AAGU01270996.1/1411-1557_RF00600;SNORA79;	0.626047	0	2.57359	0.3976	0	2.43051	0.204244
AAGU01199379.1/2291-2361_RF00005;tRNA;	0.626047	0	2.57359	0.3976	0	2.43051	0.204244
AJ554051.1/4976-5044_RF00005;tRNA;	0.626047	0	2.57359	0.3976	0	2.43051	0.204244
AAWR01017466.1/133529-133597_RF00005;tRNA;	0.626047	0	2.57359	0.3976	0	2.43051	0.204244
AATU01003535.1/6433-6362_RF00005;tRNA;	0.626047	0	2.57359	0.3976	0	2.43051	0.204244
AAVX01170406.1/975-380_RF00177;SSU_rRNA_5;	0.626047	0	2.57359	0.3976	0	2.43051	0.204244
AAGJ02002604.1/408-327_RF00005;tRNA;	0.626047	0	2.57359	0.3976	0	2.43051	0.204244
AADC01054868.1/41295-40830_RF00177;SSU_rRNA_5;	0.626047	0	2.57359	0.3976	0	2.43051	0.204244
AANU01126344.1/4349-4230_RF00001;5S_rRNA;	0.626047	0	2.57359	0.3976	0	2.43051	0.204244
AADB02002280.1/35585-35655_RF00005;tRNA;	0.626047	0	2.57359	0.3976	0	2.43051	0.204244
ABBA01027970.1/14364-14297_RF00005;tRNA;	0.626047	0	2.57359	0.3976	0	2.43051	0.204244
AAPY01275472.1/1314-1454_RF00015;U4;	0.626047	0	2.57359	0.3976	0	2.43051	0.204244
AANG01068978.1/2288-2139_RF00007;U12;	0.626047	0	2.57359	0.3976	0	2.43051	0.204244
AANU01122753.1/5340-5266_RF01173;snoU105B;	0.626047	0	2.57359	0.3976	0	2.43051	0.204244
AACY020472766.1/2161-2242_RF00005;tRNA;	0.626047	0	2.57359	0.3976	0	2.43051	0.204244
AACY022474590.1/787-850_RF00005;tRNA;	0.626047	0	2.57359	0.3976	0	2.43051	0.204244
EF107106.1/22173-22245_RF00005;tRNA;	0.626047	0	2.57359	0.3976	0	2.43051	0.204244
ABDC01241623.1/1822-1709_RF00020;U5;	0.626047	0	2.57359	0.3976	0	2.43051	0.204244
AY863427.1/14198-14130_RF00005;tRNA;	7.51256	15.8392	7.72076	1.5904	3.69795	7.29154	0.210033
AAGW01376895.1/844-915_RF00005;tRNA;	1.87814	0	12.8679	0.795199	33.2816	36.4577	0.210712
AAQR01051343.1/3260-3192_RF00005;tRNA;	1.87814	0	2.57359	0.3976	0	0	0.211654
CP000117.1/5557885-5557813_RF00005;tRNA;	1.87814	0	2.57359	0.3976	0	0	0.211654
DQ395532.1/19-501_RF00177;SSU_rRNA_5;	1.87814	3.9598	2.57359	0	0	2.43051	0.212504
AAWR01024061.1/19236-18627_RF00177;SSU_rRNA_5;	1.87814	3.9598	2.57359	0	0	2.43051	0.212504
BX571712.14/110050-110122_RF00005;tRNA;	1.25209	7.9196	2.57359	0.3976	0	0	0.217347
AANU01227358.1/519-421_RF00019;Y_RNA;	1.25209	3.9598	2.57359	0.3976	3.69795	0	0.218021
AANU01207121.1/1079-946_RF00443;SNORA27;	1.25209	3.9598	2.57359	0.3976	3.69795	0	0.218021
AABS01000533.1/50343-50271_RF00005;tRNA;	1.25209	7.9196	2.57359	0.3976	18.4898	12.1526	0.220471
ABBA01010879.1/2365-2246_RF00001;5S_rRNA;	0.626047	3.9598	2.57359	0.795199	0	0	0.222461
CR762475.29/105445-105375_RF00005;tRNA;	2.50419	3.9598	0	1.988	3.69795	0	0.223919
AAGU01758264.1/332-229_RF01210;snoU13;	1.25209	3.9598	5.14717	0.3976	3.69795	2.43051	0.226199
AANU01126699.1/2351-2233_RF00001;5S_rRNA;	0.626047	3.9598	0	0.3976	7.3959	2.43051	0.227715
AANN01463784.1/1457-1243_RF00012;U3;	0.626047	3.9598	0	0.3976	7.3959	2.43051	0.227715
AAGU01670730.1/557-684_RF01225;ACA64;	0.626047	3.9598	0	0.3976	7.3959	2.43051	0.227715
AAIY01354294.1/2951-3021_RF00005;tRNA;	2.50419	0	5.14717	0	0	0	0.228249
AAGU01620595.1/719-791_RF00005;tRNA;	2.50419	0	5.14717	0	0	0	0.228249
AAGU01412190.1/1899-1969_RF00005;tRNA;	2.50419	0	5.14717	0	0	0	0.228249
AAGU01820168.1/1210-1140_RF00005;tRNA;	1.25209	0	2.57359	0	0	0	0.228249
AM502254.1/86460-86531_RF00005;tRNA;	1.25209	0	2.57359	0	0	0	0.228249
AY946275.1/1213-1284_RF00005;tRNA;	1.25209	0	2.57359	0	0	0	0.228249
AANU01112945.1/48042-48169_RF00614;SNORA11;	1.25209	0	2.57359	0	0	0	0.228249
AJ810733.1/9-615_RF00177;SSU_rRNA_5;	1.25209	0	2.57359	0	0	0	0.228249
AY926794.1/18-695_RF00177;SSU_rRNA_5;	1.87814	3.9598	0	0	0	0	0.230933
AY385787.1/1-473_RF00177;SSU_rRNA_5;	1.87814	3.9598	0	0	0	0	0.230933
AAEU02010769.1/1135-657_RF00177;SSU_rRNA_5;	1.87814	3.9598	0	0	0	0	0.230933
AF461258.1/9-598_RF00177;SSU_rRNA_5;	1.87814	3.9598	0	0	0	0	0.230933
AANU01288779.1/20206-20300_RF00019;Y_RNA;	0.626047	0	0	0.3976	3.69795	2.43051	0.231253
AAGU01501895.1/526-676_RF00091;SNORA62;	0.626047	0	0	0.3976	3.69795	2.43051	0.231253
AANU01266520.1/16341-16273_RF00212;SNORD38;	0.626047	0	0	0.3976	3.69795	2.43051	0.231253
AAGW01322509.1/412-482_RF00005;tRNA;	0.626047	0	0	0.3976	3.69795	2.43051	0.231253
AAQQ01201317.1/367-42_RF01296;snoU85;	0.626047	0	0	0.3976	3.69795	2.43051	0.231253
AAGW01566515.1/708-1038_RF01296;snoU85;	0.626047	0	0	0.3976	3.69795	2.43051	0.231253
CAAK03076905.1/56-521_RF00177;SSU_rRNA_5;	0.626047	0	0	0.3976	3.69795	2.43051	0.231253
ABAV01000610.1/9261-9333_RF00005;tRNA;	0.626047	0	0	0.3976	3.69795	2.43051	0.231253
AANU01197805.1/14696-14765_RF00181;SNORD113;	0.626047	0	0	0.3976	3.69795	2.43051	0.231253
AACY023367159.1/1287-1214_RF00005;tRNA;	0.626047	0	0	0.3976	3.69795	2.43051	0.231253
AANU01017289.1/1195-1061_RF00398;SNORA15;	0.626047	0	0	0.3976	3.69795	2.43051	0.231253
AAWZ01036240.1/92271-92389_RF00001;5S_rRNA;	0.626047	0	0	0.3976	3.69795	2.43051	0.231253
AAGU01048010.1/544-457_RF01191;SNORD121A;	0.626047	0	0	0.3976	3.69795	2.43051	0.231253
AAGU01372354.1/1545-1462_RF01182;SNORD11;	0.626047	0	0	0.3976	3.69795	2.43051	0.231253
AAGU01905087.1/291-212_RF00577;SNORD72;	0.626047	0	0	0.3976	3.69795	2.43051	0.231253
AANU01241400.1/15139-15273_RF01233;snoU109;	0.626047	0	0	0.3976	3.69795	2.43051	0.231253
AANH01010034.1/60158-60238_RF00005;tRNA;	0.626047	0	0	0.3976	3.69795	2.43051	0.231253
BX571813.8/134960-135030_RF00005;tRNA;	0.626047	0	0	0.3976	3.69795	2.43051	0.231253
AAGU01139658.1/1923-1994_RF00005;tRNA;	0.626047	0	0	0.3976	3.69795	2.43051	0.231253
AJ309867.1/9444-9512_RF00005;tRNA;	0.626047	0	0	0.3976	3.69795	2.43051	0.231253
AAKE03000010.1/159481-159410_RF00005;tRNA;	1.87814	3.9598	2.57359	0.795199	3.69795	2.43051	0.235271
AY210807.1/227-380_RF00002;5_8S_rRNA;	0.626047	0	2.57359	0.3976	3.69795	4.86102	0.236659
AAEX02024499.1/21645-21722_RF00213;snoR38;	0.626047	0	2.57359	0.3976	3.69795	4.86102	0.236659
AY532361.1/1-588_RF00177;SSU_rRNA_5;	0.626047	3.9598	7.72076	3.1808	3.69795	12.1526	0.242012
AAPN01350073.1/817-367_RF00177;SSU_rRNA_5;	0.626047	3.9598	0	0	3.69795	0	0.244583
AAWZ01011385.1/27433-27324_RF00001;5S_rRNA;	0.626047	3.9598	0	0	3.69795	0	0.244583
ABAV01050921.1/529-411_RF00001;5S_rRNA;	0.626047	3.9598	0	0	3.69795	0	0.244583
AANU01215868.1/2026-1919_RF00001;5S_rRNA;	0.626047	3.9598	0	0	3.69795	0	0.244583
AAFC03082322.1/67812-67928_RF00001;5S_rRNA;	0.626047	3.9598	0	0	3.69795	0	0.244583
AF474283.1/1-609_RF00177;SSU_rRNA_5;	0.626047	3.9598	0	0	3.69795	0	0.244583
AANH01012026.1/44932-44863_RF00342;snoZ40;	0.626047	3.9598	0	0	3.69795	0	0.244583
AY496465.1/545-2_RF00177;SSU_rRNA_5;	0.626047	3.9598	0	0	3.69795	0	0.244583
AAGU01557059.1/674-744_RF00005;tRNA;	0.626047	7.9196	7.72076	0.3976	0	4.86102	0.245495
AAGU01211226.1/14116-14046_RF00005;tRNA;	0.626047	7.9196	7.72076	0.3976	0	4.86102	0.245495
AC186557.2/111503-111356_RF00002;5_8S_rRNA;	1.87814	7.9196	2.57359	0.3976	3.69795	2.43051	0.246035
AANU01294949.1/1240-1145_RF00019;Y_RNA;	0.626047	3.9598	2.57359	0	3.69795	0	0.249126
DQ355298.1/5253-5187_RF00005;tRNA;	0.626047	3.9598	2.57359	0	3.69795	0	0.249126
AAFC03094658.1/425-496_RF00005;tRNA;	0.626047	3.9598	2.57359	0	3.69795	0	0.249126
AANU01222715.1/2322-2417_RF00019;Y_RNA;	0.626047	3.9598	2.57359	0	3.69795	0	0.249126
AB043025.1/3995-4063_RF00005;tRNA;	0.626047	3.9598	2.57359	0	3.69795	0	0.249126
AJ537415.1/2-351_RF00177;SSU_rRNA_5;	0.626047	3.9598	2.57359	0	3.69795	0	0.249126
AF082054.1/328-397_RF00005;tRNA;	0.626047	3.9598	2.57359	0	3.69795	0	0.249126
AY612616.1/23-621_RF00177;SSU_rRNA_5;	0.626047	3.9598	2.57359	0	3.69795	0	0.249126
AAFC03046352.1/40322-40394_RF00005;tRNA;	0.626047	3.9598	2.57359	0	3.69795	0	0.249126
AAJJ01000032.1/30372-30443_RF00005;tRNA;	0.626047	3.9598	2.57359	0	3.69795	0	0.249126
AAGJ02136170.1/2050-2174_RF00002;5_8S_rRNA;	0.626047	3.9598	2.57359	0	3.69795	0	0.249126
AJ554055.1/8-354_RF00177;SSU_rRNA_5;	0.626047	7.9196	5.14717	0.3976	0	2.43051	0.251079
AANU01212043.1/24144-24270_RF01225;ACA64;	0.626047	3.9598	0	0.795199	11.0939	2.43051	0.254536
AABR03074562.1/1933-1862_RF00005;tRNA;	1.25209	3.9598	2.57359	0	3.69795	2.43051	0.256751
BX649394.32/7917-7989_RF00005;tRNA;	1.25209	3.9598	2.57359	0	3.69795	2.43051	0.256751
AANH01006634.1/522-451_RF00005;tRNA;	1.25209	3.9598	2.57359	0	3.69795	2.43051	0.256751
AAGU01384489.1/3206-3135_RF00005;tRNA;	1.25209	3.9598	2.57359	0	3.69795	2.43051	0.256751
ABAV01005834.1/21670-21742_RF00005;tRNA;	1.25209	3.9598	2.57359	0	3.69795	2.43051	0.256751
CAAB01000271.1/151582-151510_RF00005;tRNA;	1.25209	3.9598	2.57359	0	3.69795	2.43051	0.256751
CAAE01008298.1/9559-9630_RF00005;tRNA;	0.626047	3.9598	5.14717	0	3.69795	2.43051	0.256788
AANU01212793.1/1434-1316_RF00072;SNORA75;	2.50419	7.9196	2.57359	0.3976	7.3959	2.43051	0.263958
AANU01210771.1/8529-8447_RF00283;SCARNA18;	1.87814	7.9196	0	0.3976	3.69795	0	0.264114
AAVX01329968.1/26-99_RF00005;tRNA;	10.6428	3.9598	10.2943	0.3976	3.69795	7.29154	0.269629
AANU01197808.1/13906-13983_RF00181;SNORD113;	1.25209	0	2.57359	0.3976	0	0	0.270134
AACY021596348.1/384-729_RF00177;SSU_rRNA_5;	1.25209	0	2.57359	0.3976	0	0	0.270134
AANU01169750.1/12626-12753_RF00614;SNORA11;	1.25209	0	2.57359	0.3976	0	0	0.270134
AANU01112953.1/17988-18116_RF00614;SNORA11;	1.25209	0	2.57359	0.3976	0	0	0.270134
AANU01219929.1/5530-5716_RF00424;SCARNA16;	1.25209	0	2.57359	0.3976	0	0	0.270134
AAWR01007835.1/70242-70052_RF00004;U2;	1.25209	0	2.57359	0.3976	0	0	0.270134
AANG01162690.1/1188-997_RF00004;U2;	1.25209	0	2.57359	0.3976	0	0	0.270134
AAGU01171002.1/2904-2831_RF00005;tRNA;	5.00838	0	12.8679	2.3856	0	4.86102	0.271612
AAPN01301688.1/1843-1915_RF00005;tRNA;	1.25209	3.9598	5.14717	0	3.69795	0	0.27489
AF150533.1/320-444_RF00001;5S_rRNA;	1.25209	3.9598	0	0	0	0	0.27545
AY544533.1/21-108_RF00001;5S_rRNA;	1.25209	3.9598	0	0	0	0	0.27545
AY048184.1/21-674_RF00177;SSU_rRNA_5;	1.25209	3.9598	0	0	0	0	0.27545
AANG01584667.1/407-341_RF00005;tRNA;	1.25209	3.9598	0	0	0	0	0.27545
AANU01248755.1/440-375_RF00005;tRNA;	1.25209	3.9598	0	0	0	0	0.27545
AAGW01368207.1/121-55_RF00005;tRNA;	1.25209	3.9598	0	0	0	0	0.27545
AACY022813001.1/116-270_RF00002;5_8S_rRNA;	1.25209	3.9598	0	0	0	0	0.27545
AAGU01888614.1/1331-885_RF00177;SSU_rRNA_5;	1.25209	3.9598	0	0	0	0	0.27545
CR762475.29/106897-106825_RF00005;tRNA;	1.25209	0	2.57359	0.795199	0	2.43051	0.2765
AAFC03061368.1/51494-51389_RF00377;snoU6-53;	1.25209	3.9598	0	0.3976	3.69795	0	0.278829
AAGU01358869.1/2167-2276_RF00377;snoU6-53;	1.25209	3.9598	0	0.3976	3.69795	0	0.278829
CAAA01068896.1/1174-1066_RF00377;snoU6-53;	1.25209	3.9598	0	0.3976	3.69795	0	0.278829
AAFR03022260.1/171021-171130_RF00377;snoU6-53;	1.25209	3.9598	0	0.3976	3.69795	0	0.278829
AADC01126295.1/318077-318217_RF00015;U4;	1.87814	3.9598	2.57359	0.3976	3.69795	2.43051	0.279239
AANU01210897.1/5034-4910_RF00599;SNORA77;	1.87814	3.9598	2.57359	0.3976	3.69795	2.43051	0.279239
AACZ02070003.1/8954-8868_RF00005;tRNA;	1.87814	3.9598	2.57359	0.3976	3.69795	2.43051	0.279239
AABR03107444.1/480-565_RF00005;tRNA;	1.87814	3.9598	2.57359	0.3976	3.69795	2.43051	0.279239
AAGW01224078.1/2-75_RF00005;tRNA;	1.87814	3.9598	2.57359	0.3976	3.69795	2.43051	0.279239
AANU01281595.1/404-472_RF00005;tRNA;	1.87814	3.9598	2.57359	0.3976	3.69795	2.43051	0.279239
AAQQ01781372.1/2025-2095_RF00005;tRNA;	1.87814	3.9598	2.57359	0.3976	3.69795	2.43051	0.279239
AALT01653929.1/20092-19940_RF00002;5_8S_rRNA;	1.25209	3.9598	2.57359	0.3976	7.3959	7.29154	0.285551
AAGU01063069.1/3520-3621_RF00001;5S_rRNA;	0.626047	0	0	0.3976	7.3959	2.43051	0.288506
AADB02014639.1/43210-43092_RF00001;5S_rRNA;	0.626047	0	0	0.3976	7.3959	2.43051	0.288506
AABR03024202.1/94134-93972_RF00003;U1;	0.626047	0	0	0	3.69795	2.43051	0.289182
AF348079.1/2670-2744_RF00005;tRNA;	0.626047	0	0	0	3.69795	2.43051	0.289182
AP009144.1/2764-2838_RF00005;tRNA;	0.626047	0	0	0	3.69795	2.43051	0.289182
AAGV01216977.1/4535-4350_RF00004;U2;	0.626047	0	0	0	3.69795	2.43051	0.289182
AY835431.1/163729-163801_RF00005;tRNA;	0.626047	0	0	0	3.69795	2.43051	0.289182
AANU01187671.1/84348-84482_RF01233;snoU109;	0.626047	0	0	0	3.69795	2.43051	0.289182
AM711896.1/9419-9487_RF00005;tRNA;	0.626047	0	0	0	3.69795	2.43051	0.289182
AAGU01648724.1/916-843_RF00005;tRNA;	0.626047	3.9598	2.57359	0.3976	11.0939	4.86102	0.291874
AY456254.1/11640-11710_RF00005;tRNA;	1.25209	3.9598	2.57359	0.3976	0	2.43051	0.293905
AANU01194627.1/1540-1668_RF00413;SNORA19;	1.25209	3.9598	2.57359	0.3976	0	2.43051	0.293905
AAKN01077348.1/772-704_RF00005;tRNA;	0.626047	11.8794	20.5887	0.3976	7.3959	2.43051	0.294085
AAVX01187356.1/1744-1672_RF00005;tRNA;	7.51256	3.9598	20.5887	3.1808	3.69795	2.43051	0.296408
AAVX01519871.1/907-834_RF00005;tRNA;	7.51256	3.9598	20.5887	3.1808	3.69795	2.43051	0.296408
AANU01102938.1/11701-11631_RF00005;tRNA;	1.25209	7.9196	2.57359	0.3976	3.69795	2.43051	0.300795
AACO02000207.1/2383-2456_RF00005;tRNA;	1.25209	7.9196	2.57359	0.3976	3.69795	2.43051	0.300795
AF212169.2/318-474_RF00002;5_8S_rRNA;	0.626047	23.7588	2.57359	7.95199	25.8857	43.7492	0.301984
AAGU01207027.1/1223-1305_RF00005;tRNA;	0.626047	0	2.57359	0	0	0	0.302544
AAWR01010864.1/1036-963_RF00005;tRNA;	0.626047	0	2.57359	0	0	0	0.302544
AAGU01022970.1/399-528_RF00413;SNORA19;	0.626047	0	2.57359	0	0	0	0.302544
AAQQ01731228.1/498-569_RF00005;tRNA;	0.626047	0	2.57359	0	0	0	0.302544
BX649328.6/90414-90342_RF00005;tRNA;	0.626047	0	2.57359	0	0	0	0.302544
M64618.1/1469-1541_RF00005;tRNA;	0.626047	0	2.57359	0	0	0	0.302544
AACY023323332.1/256-184_RF00005;tRNA;	0.626047	0	2.57359	0	0	0	0.302544
AACY023465145.1/569-496_RF00005;tRNA;	0.626047	0	2.57359	0	0	0	0.302544
AAQR01086272.1/520-643_RF00001;5S_rRNA;	0.626047	0	2.57359	0	0	0	0.302544
EF126037.1/19-624_RF00177;SSU_rRNA_5;	0.626047	0	2.57359	0	0	0	0.302544
BX664622.10/50671-50744_RF00005;tRNA;	0.626047	0	2.57359	0	0	0	0.302544
AAFC03078762.1/61263-61190_RF00005;tRNA;	0.626047	0	2.57359	0	0	0	0.302544
AADN02034402.1/38515-38442_RF00005;tRNA;	0.626047	0	2.57359	0	0	0	0.302544
AF188394.1/1-600_RF00177;SSU_rRNA_5;	0.626047	0	2.57359	0	0	0	0.302544
AAGU01652692.1/1909-1979_RF00005;tRNA;	0.626047	0	2.57359	0	0	0	0.302544
CAAK03021484.1/917-987_RF00005;tRNA;	0.626047	0	2.57359	0	0	0	0.302544
AAGU01406518.1/453-381_RF00005;tRNA;	0.626047	0	2.57359	0	0	0	0.302544
AAGU01045205.1/4613-4683_RF00005;tRNA;	0.626047	0	2.57359	0	0	0	0.302544
AAGU01468610.1/245-316_RF00005;tRNA;	0.626047	0	2.57359	0	0	0	0.302544
L39859.1/1-471_RF00177;SSU_rRNA_5;	0.626047	0	2.57359	0	0	0	0.302544
AY963690.1/1-583_RF00177;SSU_rRNA_5;	0.626047	0	2.57359	0	0	0	0.302544
AAFC03118166.1/30011-29940_RF00005;tRNA;	0.626047	0	2.57359	0	0	0	0.302544
AF518192.1/3-556_RF00177;SSU_rRNA_5;	0.626047	0	2.57359	0	0	0	0.302544
AAPE01484500.1/2899-3014_RF00020;U5;	0.626047	0	2.57359	0	0	0	0.302544
AY252418.1/1-594_RF00177;SSU_rRNA_5;	0.626047	0	2.57359	0	0	0	0.302544
AY252365.1/1-595_RF00177;SSU_rRNA_5;	0.626047	0	2.57359	0	0	0	0.302544
AAVX01039659.1/1108-1179_RF00005;tRNA;	0.626047	0	2.57359	0	0	0	0.302544
ABDC01286013.1/7928-7809_RF00001;5S_rRNA;	0.626047	0	2.57359	0	0	0	0.302544
AAQR01675627.1/530-413_RF00619;U6atac;	0.626047	0	2.57359	0	0	0	0.302544
AY456252.1/4985-5054_RF00005;tRNA;	0.626047	0	2.57359	0	0	0	0.302544
AAGU01305972.1/373-443_RF00005;tRNA;	0.626047	0	2.57359	0	0	0	0.302544
AAQR01316104.1/1346-1241_RF00001;5S_rRNA;	0.626047	0	2.57359	0	0	0	0.302544
ABDC01133687.1/1095-1201_RF00001;5S_rRNA;	0.626047	0	2.57359	0	0	0	0.302544
AM502241.1/228873-228802_RF00005;tRNA;	0.626047	0	2.57359	0	0	0	0.302544
AJ566095.1/14-602_RF00177;SSU_rRNA_5;	0.626047	0	2.57359	0	0	0	0.302544
AANU01108983.1/13570-13893_RF00100;7SK;	0.626047	0	2.57359	0	0	0	0.302544
DQ312362.1/349-416_RF00005;tRNA;	0.626047	0	2.57359	0	0	0	0.302544
AAEX02022977.1/55527-55645_RF00020;U5;	0.626047	0	2.57359	0	0	0	0.302544
AP002941.1/5061-5131_RF00005;tRNA;	0.626047	0	2.57359	0	0	0	0.302544
AAYZ01123667.1/1100-1215_RF00001;5S_rRNA;	0.626047	0	2.57359	0	0	0	0.302544
AALT01593469.1/1998-1892_RF00001;5S_rRNA;	0.626047	0	2.57359	0	0	0	0.302544
ABDC01301754.1/1245-1140_RF00001;5S_rRNA;	0.626047	0	2.57359	0	0	0	0.302544
AANN01568693.1/2008-2115_RF00001;5S_rRNA;	0.626047	0	2.57359	0	0	0	0.302544
AAVX01206894.1/557-486_RF00005;tRNA;	0.626047	0	2.57359	0	0	0	0.302544
AAFC03089254.1/13410-13482_RF00005;tRNA;	0.626047	0	2.57359	0	0	0	0.302544
AAFC03045844.1/81951-82023_RF00005;tRNA;	0.626047	0	2.57359	0	0	0	0.302544
AAFC03122557.1/24575-24647_RF00005;tRNA;	0.626047	0	2.57359	0	0	0	0.302544
AAFC03079829.1/8076-8148_RF00005;tRNA;	0.626047	0	2.57359	0	0	0	0.302544
Z99001.1/2-605_RF00177;SSU_rRNA_5;	0.626047	0	2.57359	0	0	0	0.302544
AANU01126340.1/2042-1924_RF00001;5S_rRNA;	0.626047	0	2.57359	0	0	0	0.302544
CR450785.10/26997-27068_RF00005;tRNA;	0.626047	0	2.57359	0	0	0	0.302544
AANN01067271.1/97-202_RF00001;5S_rRNA;	0.626047	0	2.57359	0	0	0	0.302544
AANN01822558.1/2241-2118_RF00001;5S_rRNA;	0.626047	0	2.57359	0	0	0	0.302544
AANU01230215.1/2178-2293_RF00020;U5;	0.626047	0	2.57359	0	0	0	0.302544
AAFC03061210.1/29938-30055_RF00001;5S_rRNA;	0.626047	0	2.57359	0	0	0	0.302544
AACV01002480.1/2845-2773_RF00005;tRNA;	0.626047	0	2.57359	0	0	0	0.302544
AACY020290496.1/1434-1506_RF00005;tRNA;	0.626047	0	2.57359	0	0	0	0.302544
AJ271061.1/612-1199_RF00177;SSU_rRNA_5;	0.626047	0	2.57359	0	0	0	0.302544
AAFC03012353.1/116312-116241_RF00005;tRNA;	0.626047	0	2.57359	0	0	0	0.302544
AAIY01518217.1/31-526_RF00177;SSU_rRNA_5;	0.626047	0	0	1.1928	0	2.43051	0.306623
ABAV01005834.1/3217-3289_RF00005;tRNA;	1.87814	3.9598	2.57359	0	3.69795	2.43051	0.306868
AANU01197652.1/8015-7907_RF00019;Y_RNA;	3.13024	7.9196	33.4566	1.1928	3.69795	4.86102	0.307375
AANU01236049.1/32734-32844_RF00019;Y_RNA;	3.13024	7.9196	33.4566	1.1928	3.69795	4.86102	0.307375
AC167692.2/18007-18088_RF00005;tRNA;	0.626047	0	5.14717	0	0	2.43051	0.307745
AC113431.2/20608-20536_RF00005;tRNA;	0.626047	0	2.57359	0	0	2.43051	0.308532
AANU01236660.1/1561-1922_RF00100;7SK;	0.626047	0	2.57359	0	0	2.43051	0.308532
AACY023951675.1/125-43_RF00005;tRNA;	0.626047	0	2.57359	0	0	2.43051	0.308532
AACY022189592.1/284-365_RF00005;tRNA;	0.626047	0	2.57359	0	0	2.43051	0.308532
ABDC01584424.1/1072-954_RF00001;5S_rRNA;	0.626047	0	2.57359	0	0	2.43051	0.308532
ABDC01486185.1/1986-2101_RF00020;U5;	0.626047	0	2.57359	0	0	2.43051	0.308532
AANU01287030.1/57732-57548_RF00012;U3;	0.626047	0	2.57359	0	0	2.43051	0.308532
AAIY01379259.1/2502-2620_RF00001;5S_rRNA;	0.626047	0	2.57359	0	0	2.43051	0.308532
AANU01109625.1/8715-8835_RF00001;5S_rRNA;	0.626047	0	2.57359	0	0	2.43051	0.308532
AANN01577484.1/667-785_RF00001;5S_rRNA;	0.626047	0	2.57359	0	0	2.43051	0.308532
CP000030.1/30979-31051_RF00005;tRNA;	0.626047	0	2.57359	0	0	2.43051	0.308532
AADB02024692.1/326-397_RF00005;tRNA;	0.626047	0	2.57359	0	0	2.43051	0.308532
AY795973.1/2663-2736_RF00005;tRNA;	0.626047	0	2.57359	0	0	2.43051	0.308532
AAYZ01613011.1/42-486_RF00177;SSU_rRNA_5;	1.25209	3.9598	0	0.3976	0	0	0.313856
AF336904.1/1-578_RF00177;SSU_rRNA_5;	1.25209	3.9598	0	0.3976	0	0	0.313856
AACY022285164.1/735-653_RF00005;tRNA;	1.25209	3.9598	0	0.3976	0	0	0.313856
AAQQ01233182.1/6739-6630_RF00377;snoU6-53;	1.25209	3.9598	0	0.3976	0	0	0.313856
AANU01240978.1/9736-9641_RF00019;Y_RNA;	1.25209	3.9598	0	0.3976	0	0	0.313856
ABDC01333567.1/1529-1718_RF00004;U2;	1.25209	3.9598	0	0.3976	0	0	0.313856
AACN010874309.1/699-502_RF00004;U2;	1.25209	3.9598	0	0.3976	0	0	0.313856
AY612619.1/1-600_RF00177;SSU_rRNA_5;	1.25209	3.9598	0	0	3.69795	0	0.316692
CU179657.6/159276-158982_RF00017;SRP_euk_arch;	1.25209	3.9598	0	0	3.69795	0	0.316692
AANU01168601.1/6577-6388_RF00004;U2;	0.626047	3.9598	2.57359	1.988	3.69795	7.29154	0.316929
AANU01167340.1/12673-12741_RF00005;tRNA;	2.50419	3.9598	2.57359	0.3976	3.69795	2.43051	0.318476
AANU01221577.1/17797-17593_RF00045;SNORA73;	2.50419	3.9598	2.57359	0.3976	3.69795	2.43051	0.318476
AADA01350532.1/862-930_RF00005;tRNA;	2.50419	3.9598	2.57359	0.3976	3.69795	2.43051	0.318476
AB241052.1/5005-4937_RF00005;tRNA;	2.50419	3.9598	2.57359	0.3976	3.69795	2.43051	0.318476
AAPN01193141.1/2254-2182_RF00005;tRNA;	2.50419	3.9598	2.57359	0.3976	3.69795	2.43051	0.318476
CAAK03066680.1/12613-12543_RF00005;tRNA;	2.50419	3.9598	2.57359	0.3976	3.69795	2.43051	0.318476
AAGU01127650.1/189-120_RF00005;tRNA;	2.50419	3.9598	2.57359	0.3976	3.69795	2.43051	0.318476
AAGU01474289.1/3913-3844_RF00005;tRNA;	2.50419	3.9598	2.57359	0.3976	3.69795	2.43051	0.318476
DQ662228.1/372-527_RF00002;5_8S_rRNA;	0.626047	3.9598	2.57359	0.3976	3.69795	0	0.318839
AACY020721188.1/92-21_RF00005;tRNA;	0.626047	3.9598	2.57359	0.3976	3.69795	0	0.318839
ABCC01000058.1/1619-1546_RF00005;tRNA;	0.626047	3.9598	2.57359	0.3976	3.69795	0	0.318839
CR954199.2/4930-4859_RF00005;tRNA;	0.626047	3.9598	2.57359	0.3976	3.69795	0	0.318839
AACY023712203.1/313-232_RF00005;tRNA;	0.626047	3.9598	2.57359	0.3976	3.69795	0	0.318839
AAAA02025397.1/578-661_RF00005;tRNA;	0.626047	3.9598	2.57359	0.3976	3.69795	0	0.318839
AANU01168737.1/901-1004_RF00019;Y_RNA;	0.626047	3.9598	2.57359	0.3976	3.69795	0	0.318839
AAGU01149612.1/2971-2837_RF00156;SNORA70;	0.626047	3.9598	2.57359	0.3976	3.69795	0	0.318839
AAQQ01035087.1/859-788_RF00005;tRNA;	0.626047	3.9598	2.57359	0.3976	3.69795	0	0.318839
AANU01204499.1/9101-8994_RF00001;5S_rRNA;	0.626047	3.9598	2.57359	0.3976	3.69795	0	0.318839
AANU01260585.1/21240-21063_RF01241;SNORA81;	0.626047	3.9598	2.57359	0.3976	3.69795	0	0.318839
AAAA02029715.1/267-184_RF00005;tRNA;	0.626047	3.9598	2.57359	0.3976	3.69795	0	0.318839
X51997.1/1-82_RF00005;tRNA;	0.626047	3.9598	2.57359	0.3976	3.69795	0	0.318839
AAPN01342120.1/3218-3300_RF00005;tRNA;	0.626047	3.9598	2.57359	0.3976	3.69795	0	0.318839
AAGU01141358.1/3371-3445_RF00181;SNORD113;	0.626047	3.9598	2.57359	0.3976	3.69795	0	0.318839
AAHY01117218.1/451-336_RF00020;U5;	0.626047	3.9598	2.57359	0.3976	3.69795	0	0.318839
AANG01364346.1/378-274_RF00001;5S_rRNA;	0.626047	3.9598	2.57359	0.3976	3.69795	0	0.318839
ABDC01455788.1/1356-1243_RF00001;5S_rRNA;	0.626047	3.9598	2.57359	0.3976	3.69795	0	0.318839
AANU01265865.1/5177-5069_RF00001;5S_rRNA;	0.626047	3.9598	2.57359	0.3976	3.69795	0	0.318839
AACT01006666.1/26697-26767_RF00005;tRNA;	0.626047	3.9598	2.57359	0.3976	3.69795	0	0.318839
CAAE01002562.1/1-593_RF00177;SSU_rRNA_5;	0.626047	3.9598	2.57359	0.3976	3.69795	0	0.318839
AANG01815336.1/3256-3141_RF00020;U5;	0.626047	3.9598	2.57359	0.3976	3.69795	0	0.318839
AAQR01723422.1/1123-1010_RF00020;U5;	0.626047	3.9598	2.57359	0.3976	3.69795	0	0.318839
DQ780879.1/3938-4006_RF00005;tRNA;	0.626047	3.9598	2.57359	0.3976	3.69795	0	0.318839
AAIY01809746.1/473-130_RF00177;SSU_rRNA_5;	0.626047	3.9598	2.57359	0.3976	3.69795	0	0.318839
AAIY01805166.1/885-511_RF00177;SSU_rRNA_5;	0.626047	3.9598	2.57359	0.3976	3.69795	0	0.318839
AAIY01716814.1/259-767_RF00177;SSU_rRNA_5;	0.626047	3.9598	2.57359	0.3976	3.69795	0	0.318839
AAFR03051548.1/16060-16168_RF00001;5S_rRNA;	0.626047	3.9598	2.57359	0.3976	3.69795	0	0.318839
AANU01185814.1/13396-13271_RF00443;SNORA27;	0.626047	3.9598	2.57359	0.3976	3.69795	0	0.318839
AP009130.1/15509-15579_RF00005;tRNA;	0.626047	3.9598	2.57359	0.3976	3.69795	0	0.318839
AAQQ01303037.1/1371-1482_RF00020;U5;	0.626047	3.9598	2.57359	0.3976	3.69795	0	0.318839
U93229.1/437-588_RF00002;5_8S_rRNA;	0.626047	3.9598	2.57359	0.3976	3.69795	0	0.318839
AAGU01682794.1/883-610_RF00231;SCARNA13;	0.626047	3.9598	2.57359	0.3976	3.69795	0	0.318839
AAHY01027647.1/51370-51714_RF01295;snoU90;	0.626047	3.9598	2.57359	0.3976	3.69795	0	0.318839
AAKN01404706.1/1242-914_RF01295;snoU90;	0.626047	3.9598	2.57359	0.3976	3.69795	0	0.318839
AASC01144957.1/1530-1459_RF00005;tRNA;	0.626047	3.9598	2.57359	0.3976	3.69795	0	0.318839
AP009133.1/11875-11946_RF00005;tRNA;	0.626047	3.9598	2.57359	0.3976	3.69795	0	0.318839
AANG01411219.1/1592-1526_RF01277;snoU54;	0.626047	3.9598	2.57359	0.3976	3.69795	0	0.318839
AAGU01348085.1/2144-2074_RF00005;tRNA;	0.626047	3.9598	2.57359	0	0	2.43051	0.319402
AAGU01540796.1/1057-987_RF00005;tRNA;	0.626047	3.9598	2.57359	0	0	2.43051	0.319402
AM502228.1/9005-9076_RF00005;tRNA;	0.626047	3.9598	2.57359	0	0	2.43051	0.319402
AAFC03009775.1/2356-2467_RF00020;U5;	0.626047	3.9598	2.57359	0	0	2.43051	0.319402
AAQR01385350.1/802-613_RF00004;U2;	0.626047	3.9598	2.57359	0	0	2.43051	0.319402
AAVX01271454.1/502-575_RF00005;tRNA;	0.626047	3.9598	2.57359	0	0	2.43051	0.319402
AAFR03043775.1/13354-13424_RF00005;tRNA;	0.626047	3.9598	2.57359	0	0	2.43051	0.319402
AACY023445021.1/343-416_RF00005;tRNA;	0.626047	3.9598	5.14717	0.3976	3.69795	2.43051	0.323959
AAGU01186946.1/1261-1196_RF00221;SNORD43;	0.626047	3.9598	5.14717	0.3976	3.69795	2.43051	0.323959
Y18475.1/2669-2743_RF00005;tRNA;	0.626047	3.9598	5.14717	0.3976	3.69795	2.43051	0.323959
AACU02000173.1/199473-199402_RF00005;tRNA;	0.626047	3.9598	5.14717	0.3976	3.69795	2.43051	0.323959
AANU01299577.1/48080-48003_RF00019;Y_RNA;	0.626047	3.9598	5.14717	0.3976	3.69795	2.43051	0.323959
AB291073.1/2687-2761_RF00005;tRNA;	0.626047	3.9598	5.14717	0.3976	3.69795	2.43051	0.323959
AB096865.1/2667-2741_RF00005;tRNA;	0.626047	3.9598	5.14717	0.3976	3.69795	2.43051	0.323959
AAKN01074476.1/148-223_RF00005;tRNA;	0.626047	3.9598	5.14717	0.3976	3.69795	2.43051	0.323959
AY250707.1/7153-7218_RF00005;tRNA;	0.626047	3.9598	5.14717	0.3976	3.69795	2.43051	0.323959
AANU01195072.1/25007-24933_RF00271;SNORD60;	0.626047	3.9598	5.14717	0.3976	3.69795	2.43051	0.323959
AY442348.1/11839-11911_RF00005;tRNA;	0.626047	3.9598	5.14717	0.3976	3.69795	2.43051	0.323959
AAIY01673036.1/2868-2735_RF00548;U11;	1.25209	0	0	0.3976	3.69795	2.43051	0.32439
DQ533742.1/1049-1120_RF00005;tRNA;	1.25209	0	2.57359	0.3976	0	2.43051	0.335234
DQ533739.1/1051-1121_RF00005;tRNA;	1.25209	0	2.57359	0.3976	0	2.43051	0.335234
AAFC03059024.1/79511-79628_RF00020;U5;	1.25209	0	5.14717	0.3976	0	0	0.335892
AAEX02027907.1/155734-155668_RF01277;snoU54;	1.87814	0	2.57359	0.3976	3.69795	9.72205	0.339221
AAPN01122832.1/3272-2260_RF00177;SSU_rRNA_5;	0.626047	3.9598	0	0	0	0	0.339573
AAGU01344359.1/3879-3809_RF00005;tRNA;	0.626047	3.9598	0	0	0	0	0.339573
AAGU01065449.1/2073-2003_RF00005;tRNA;	0.626047	3.9598	0	0	0	0	0.339573
BX914214.12/113579-113649_RF00005;tRNA;	0.626047	3.9598	0	0	0	0	0.339573
AAGU01110439.1/273-343_RF00005;tRNA;	0.626047	3.9598	0	0	0	0	0.339573
AANU01287571.1/31848-30933_RF00177;SSU_rRNA_5;	0.626047	3.9598	0	0	0	0	0.339573
AF291874.1/3612-3764_RF00002;5_8S_rRNA;	0.626047	3.9598	0	0	0	0	0.339573
AADB02010216.1/678281-678355_RF00005;tRNA;	0.626047	3.9598	0	0	0	0	0.339573
AACY023150006.1/647-574_RF00005;tRNA;	0.626047	3.9598	0	0	0	0	0.339573
AJ965256.1/565185-565259_RF00005;tRNA;	0.626047	3.9598	0	0	0	0	0.339573
AAGU01530351.1/2559-2627_RF00005;tRNA;	0.626047	3.9598	0	0	0	0	0.339573
DQ244037.1/18-577_RF00177;SSU_rRNA_5;	0.626047	3.9598	0	0	0	0	0.339573
AJ876375.1/21-658_RF00177;SSU_rRNA_5;	0.626047	3.9598	0	0	0	0	0.339573
AANG01544824.1/2979-2906_RF00213;snoR38;	0.626047	3.9598	0	0	0	0	0.339573
AAQQ01377717.1/2-71_RF00213;snoR38;	0.626047	3.9598	0	0	0	0	0.339573
AAWR01023439.1/18310-18238_RF00213;snoR38;	0.626047	3.9598	0	0	0	0	0.339573
AAFC03037822.1/15711-15781_RF00005;tRNA;	0.626047	3.9598	0	0	0	0	0.339573
BX571951.7/63465-63282_RF01291;snoU97;	0.626047	3.9598	0	0	0	0	0.339573
BX842593.8/25058-24988_RF00005;tRNA;	0.626047	3.9598	0	0	0	0	0.339573
AATM01000122.1/1394-1464_RF00005;tRNA;	0.626047	3.9598	0	0	0	0	0.339573
AJ001831.1/2663-2775_RF00002;5_8S_rRNA;	0.626047	3.9598	0	0	0	0	0.339573
DQ205493.1/11-556_RF00177;SSU_rRNA_5;	0.626047	3.9598	0	0	0	0	0.339573
AY775743.1/18-608_RF00177;SSU_rRNA_5;	0.626047	3.9598	0	0	0	0	0.339573
AF198114.1/1-601_RF00177;SSU_rRNA_5;	0.626047	3.9598	0	0	0	0	0.339573
AF407540.1/1303-1371_RF00005;tRNA;	0.626047	3.9598	0	0	0	0	0.339573
AY160212.1/227-379_RF00002;5_8S_rRNA;	0.626047	3.9598	0	0	0	0	0.339573
AF069221.1/6-534_RF00177;SSU_rRNA_5;	0.626047	3.9598	0	0	0	0	0.339573
DQ639771.1/1-600_RF00177;SSU_rRNA_5;	0.626047	3.9598	0	0	0	0	0.339573
AAWZ01003953.1/31904-32024_RF00001;5S_rRNA;	0.626047	3.9598	0	0	0	0	0.339573
AY090800.1/3-539_RF00177;SSU_rRNA_5;	0.626047	3.9598	0	0	0	0	0.339573
AANU01285292.1/1065-1199_RF00190;SNORA16;	0.626047	3.9598	0	0	0	0	0.339573
AAFC03072145.1/64980-65097_RF00001;5S_rRNA;	0.626047	3.9598	0	0	0	0	0.339573
AANU01205484.1/4400-4304_RF00019;Y_RNA;	0.626047	3.9598	0	0	0	0	0.339573
AANU01226571.1/233-357_RF00015;U4;	0.626047	3.9598	0	0	0	0	0.339573
AC158542.2/115836-114904_RF00177;SSU_rRNA_5;	0.626047	3.9598	0	0	0	0	0.339573
EF196689.1/7-552_RF00177;SSU_rRNA_5;	0.626047	3.9598	0	0	0	0	0.339573
AAWT01063178.1/9089-9610_RF00177;SSU_rRNA_5;	0.626047	3.9598	0	0	0	0	0.339573
AAGV01654092.1/389-271_RF00001;5S_rRNA;	0.626047	3.9598	0	0	0	0	0.339573
AB205183.1/2-353_RF00177;SSU_rRNA_5;	0.626047	3.9598	0	0	0	0	0.339573
AF550767.1/329-437_RF00001;5S_rRNA;	0.626047	3.9598	0	0	0	0	0.339573
AC205642.1/6562-6481_RF00005;tRNA;	0.626047	3.9598	0	0	0	0	0.339573
AAFC03072429.1/49891-49961_RF00005;tRNA;	0.626047	3.9598	0	0	0	0	0.339573
AAGW01711195.1/727-622_RF00001;5S_rRNA;	0.626047	3.9598	0	0	0	0	0.339573
AAIL01000958.1/132233-132153_RF00005;tRNA;	0.626047	3.9598	0	0	0	0	0.339573
AM406671.1/516478-516550_RF00005;tRNA;	3.13024	3.9598	2.57359	0.3976	3.69795	2.43051	0.341015
AACT01031974.1/905-833_RF00005;tRNA;	3.13024	3.9598	2.57359	0.3976	3.69795	2.43051	0.341015
CR388148.20/61824-61896_RF00005;tRNA;	3.13024	3.9598	2.57359	0.3976	3.69795	2.43051	0.341015
AACT01008848.1/2068-2149_RF00005;tRNA;	3.13024	3.9598	2.57359	0.3976	3.69795	2.43051	0.341015
AAPN01045722.1/403-475_RF00005;tRNA;	3.13024	3.9598	2.57359	0.3976	3.69795	2.43051	0.341015
AAIY01512581.1/1540-1434_RF00026;U6;	2.50419	3.9598	7.72076	1.988	3.69795	2.43051	0.341667
AAGU01465380.1/1232-1126_RF00026;U6;	2.50419	3.9598	7.72076	1.988	3.69795	2.43051	0.341667
AAKN01299864.1/944-1049_RF00026;U6;	2.50419	3.9598	7.72076	1.988	3.69795	2.43051	0.341667
CU179680.1/259077-259149_RF00005;tRNA;	0.626047	0	0	1.1928	3.69795	0	0.341849
AAGU01026425.1/10667-10748_RF00105;SNORD115;	0.626047	7.9196	7.72076	0.3976	7.3959	2.43051	0.344377
CP000582.1/450920-450992_RF00005;tRNA;	3.75628	3.9598	2.57359	0.795199	3.69795	2.43051	0.347005
AAHY01064476.1/11374-11480_RF00026;U6;	0.626047	3.9598	2.57359	1.5904	3.69795	7.29154	0.351078
AAWR01022565.1/8982-8911_RF00005;tRNA;	4.38233	3.9598	2.57359	1.1928	3.69795	2.43051	0.352182
BAAE01312793.1/636-708_RF00005;tRNA;	6.88652	3.9598	2.57359	3.5784	3.69795	2.43051	0.354601
CAAK03037905.1/395-315_RF00005;tRNA;	0.626047	0	7.72076	0	0	2.43051	0.3588
AAVX01082093.1/179-97_RF00005;tRNA;	0.626047	0	7.72076	0	0	2.43051	0.3588
AACY022909797.1/254-326_RF00005;tRNA;	1.25209	0	2.57359	0	0	2.43051	0.360837
AANU01077184.1/395-459_RF00005;tRNA;	0.626047	0	2.57359	1.1928	3.69795	2.43051	0.364394
AANU01182874.1/32810-32667_RF00492;SCARNA17;	2.50419	3.9598	0	0	3.69795	0	0.365737
AASC01200159.1/20016-20087_RF00005;tRNA;	4.38233	3.9598	2.57359	0.3976	3.69795	2.43051	0.365756
ABAV01015896.1/205-286_RF00005;tRNA;	4.38233	3.9598	2.57359	0.3976	3.69795	2.43051	0.365756
ABAV01028485.1/10970-11051_RF00005;tRNA;	4.38233	3.9598	2.57359	0.3976	3.69795	2.43051	0.365756
CAAC01000005.1/226442-226525_RF00005;tRNA;	4.38233	3.9598	2.57359	0.3976	3.69795	2.43051	0.365756
ABAV01028486.1/12650-12731_RF00005;tRNA;	4.38233	3.9598	2.57359	0.3976	3.69795	2.43051	0.365756
AAHC01001409.1/2499-2419_RF00005;tRNA;	4.38233	3.9598	2.57359	0.3976	3.69795	2.43051	0.365756
D14897.1/1-82_RF00005;tRNA;	4.38233	3.9598	2.57359	0.3976	3.69795	2.43051	0.365756
AASG02026906.1/320-239_RF00005;tRNA;	5.00838	3.9598	2.57359	0.795199	3.69795	2.43051	0.368743
AAUJ01000009.1/195333-195418_RF00005;tRNA;	5.00838	3.9598	2.57359	0.795199	3.69795	2.43051	0.368743
AABR03095018.1/102307-102235_RF00005;tRNA;	0.626047	3.9598	5.14717	0.3976	3.69795	0	0.36909
AAVX01409152.1/314-387_RF00005;tRNA;	0.626047	3.9598	2.57359	0.3976	0	2.43051	0.369939
AANU01098258.1/2155-2250_RF00019;Y_RNA;	0.626047	3.9598	2.57359	0.3976	0	2.43051	0.369939
AAWR01031844.1/7356-7277_RF01173;snoU105B;	0.626047	3.9598	2.57359	0.3976	0	2.43051	0.369939
AAQQ01144667.1/568-490_RF01173;snoU105B;	0.626047	3.9598	2.57359	0.3976	0	2.43051	0.369939
AAEX02021056.1/11714-11793_RF01173;snoU105B;	0.626047	3.9598	2.57359	0.3976	0	2.43051	0.369939
AADB02133973.1/5-423_RF00177;SSU_rRNA_5;	0.626047	3.9598	2.57359	0.3976	0	2.43051	0.369939
AANU01199299.1/18819-18887_RF00618;U4atac;	0.626047	3.9598	2.57359	0.3976	0	2.43051	0.369939
AAQR01613020.1/2947-2879_RF00618;U4atac;	0.626047	3.9598	2.57359	0.3976	0	2.43051	0.369939
AAQR01740032.1/3807-3739_RF00618;U4atac;	0.626047	3.9598	2.57359	0.3976	0	2.43051	0.369939
AAJJ01000872.1/23798-23871_RF00005;tRNA;	0.626047	3.9598	2.57359	0.3976	0	2.43051	0.369939
ABEG01000209.1/87480-87551_RF00005;tRNA;	0.626047	3.9598	2.57359	0.3976	0	2.43051	0.369939
CR936371.23/57631-57558_RF00005;tRNA;	0.626047	3.9598	2.57359	0.3976	0	2.43051	0.369939
AM262148.1/2-352_RF00177;SSU_rRNA_5;	0.626047	3.9598	2.57359	0.3976	0	2.43051	0.369939
AANU01297803.1/25295-25405_RF00019;Y_RNA;	0.626047	3.9598	2.57359	0.3976	0	2.43051	0.369939
CAAK03012143.1/1617-1687_RF00005;tRNA;	0.626047	3.9598	2.57359	0.3976	0	2.43051	0.369939
AACG02000377.1/613-542_RF00005;tRNA;	0.626047	3.9598	2.57359	0.3976	0	2.43051	0.369939
AB088532.1/3789-3717_RF00005;tRNA;	0.626047	3.9598	2.57359	0.3976	0	2.43051	0.369939
AAGU01650592.1/405-335_RF00005;tRNA;	0.626047	3.9598	2.57359	0.3976	0	2.43051	0.369939
AAGU01311347.1/3175-3245_RF00005;tRNA;	0.626047	3.9598	2.57359	0.3976	0	2.43051	0.369939
AAWR01011963.1/53471-53378_RF00593;snoU83B;	0.626047	3.9598	2.57359	0.3976	0	2.43051	0.369939
AAGU01010353.1/579-652_RF00005;tRNA;	0.626047	3.9598	2.57359	0.3976	0	2.43051	0.369939
AAGU01209415.1/567-471_RF01200;SNORD125;	0.626047	3.9598	2.57359	0.3976	0	2.43051	0.369939
AAWT01025285.1/43126-43054_RF00005;tRNA;	0.626047	3.9598	2.57359	0.3976	0	2.43051	0.369939
AAPN01313456.1/664-593_RF00005;tRNA;	0.626047	3.9598	2.57359	0.3976	0	2.43051	0.369939
ABAV01014640.1/3583-3654_RF00005;tRNA;	0.626047	3.9598	2.57359	0.3976	0	2.43051	0.369939
AAGW01452367.1/1355-1287_RF00618;U4atac;	0.626047	3.9598	2.57359	0.3976	0	2.43051	0.369939
AY337537.1/242-1321_RF00177;SSU_rRNA_5;	0.626047	3.9598	2.57359	0.3976	0	2.43051	0.369939
AAPN01177549.1/3580-3650_RF00005;tRNA;	0.626047	3.9598	2.57359	0.3976	0	2.43051	0.369939
AC092089.2/41481-41410_RF00005;tRNA;	0.626047	3.9598	7.72076	0.3976	3.69795	2.43051	0.370498
AANN01072468.1/13-94_RF00005;tRNA;	0.626047	3.9598	7.72076	0.3976	3.69795	2.43051	0.370498
AAEX02013424.1/239602-239495_RF00026;U6;	0.626047	3.9598	7.72076	0.3976	3.69795	2.43051	0.370498
AACY023402148.1/1461-1389_RF00005;tRNA;	3.13024	0	2.57359	1.5904	0	2.43051	0.371712
AANN01839991.1/10999-10813_RF00004;U2;	0.626047	3.9598	12.8679	0.3976	3.69795	7.29154	0.373103
AANU01218910.1/7704-7571_RF00392;SNORA5;	0.626047	7.9196	2.57359	0.3976	3.69795	2.43051	0.373117
AANU01278515.1/7151-7281_RF00392;SNORA5;	0.626047	7.9196	2.57359	0.3976	3.69795	2.43051	0.373117
AAGV01270186.1/251-179_RF00324;snoMBII-202;	0.626047	7.9196	2.57359	0.3976	3.69795	2.43051	0.373117
AANU01094551.1/9303-9171_RF00263;SNORA68;	0.626047	7.9196	2.57359	0.3976	3.69795	2.43051	0.373117
AANU01240317.1/4511-4429_RF00152;SNORD79;	0.626047	7.9196	2.57359	0.3976	3.69795	2.43051	0.373117
AJ421471.1/9830-9896_RF00005;tRNA;	0.626047	7.9196	2.57359	0.3976	3.69795	2.43051	0.373117
AAGU01017484.1/1195-1267_RF00005;tRNA;	0.626047	7.9196	2.57359	0.3976	3.69795	2.43051	0.373117
AAEX02033019.1/184435-184516_RF00005;tRNA;	0.626047	7.9196	2.57359	0.3976	3.69795	2.43051	0.373117
DQ403233.1/670-827_RF00002;5_8S_rRNA;	0.626047	7.9196	2.57359	0.3976	3.69795	2.43051	0.373117
AJ001509.1/2-155_RF00002;5_8S_rRNA;	0.626047	7.9196	2.57359	0.3976	3.69795	2.43051	0.373117
AANU01249081.1/8935-8800_RF00394;SNORA4;	0.626047	7.9196	2.57359	0.3976	3.69795	2.43051	0.373117
AAGU01379328.1/401-541_RF00394;SNORA4;	0.626047	7.9196	2.57359	0.3976	3.69795	2.43051	0.373117
AAEU02000126.1/892951-893022_RF00005;tRNA;	0.626047	7.9196	2.57359	0.3976	3.69795	2.43051	0.373117
AAGV01375282.1/477-406_RF00005;tRNA;	0.626047	7.9196	2.57359	0.3976	3.69795	2.43051	0.373117
AAGD01000137.1/78484-78413_RF00005;tRNA;	0.626047	7.9196	2.57359	0.3976	3.69795	2.43051	0.373117
AAGU01761617.1/1128-1190_RF00341;snoZ39;	0.626047	7.9196	2.57359	0.3976	3.69795	2.43051	0.373117
AAKN01329459.1/1256-1318_RF00341;snoZ39;	0.626047	7.9196	2.57359	0.3976	3.69795	2.43051	0.373117
AAWZ01017131.1/57227-57167_RF00341;snoZ39;	0.626047	7.9196	2.57359	0.3976	3.69795	2.43051	0.373117
AAPN01060173.1/3898-3834_RF00341;snoZ39;	0.626047	7.9196	2.57359	0.3976	3.69795	2.43051	0.373117
AAFR03031140.1/47978-47916_RF00341;snoZ39;	0.626047	7.9196	2.57359	0.3976	3.69795	2.43051	0.373117
AANH01011331.1/1514-1585_RF00005;tRNA;	0.626047	7.9196	2.57359	0.3976	3.69795	2.43051	0.373117
AANU01103799.1/2690-2587_RF01211;SNORD124;	0.626047	7.9196	2.57359	0.3976	3.69795	2.43051	0.373117
AF302934.1/11678-11748_RF00005;tRNA;	0.626047	7.9196	2.57359	0.3976	3.69795	2.43051	0.373117
ABAV01019621.1/1050-1121_RF00005;tRNA;	0.626047	7.9196	2.57359	0.3976	3.69795	2.43051	0.373117
ABAV01055981.1/790-719_RF00005;tRNA;	0.626047	7.9196	2.57359	0.3976	3.69795	2.43051	0.373117
AAGU01759931.1/754-824_RF00005;tRNA;	0.626047	0	2.57359	0.3976	0	0	0.373862
AAGU01667008.1/42-112_RF00005;tRNA;	0.626047	0	2.57359	0.3976	0	0	0.373862
AAGU01832687.1/1668-1598_RF00005;tRNA;	0.626047	0	2.57359	0.3976	0	0	0.373862
AAGU01398653.1/695-623_RF00005;tRNA;	0.626047	0	2.57359	0.3976	0	0	0.373862
CAAE01014978.1/947029-946911_RF00001;5S_rRNA;	0.626047	0	2.57359	0.3976	0	0	0.373862
AAFR03052743.1/69589-69662_RF00005;tRNA;	0.626047	0	2.57359	0.3976	0	0	0.373862
AAGU01466936.1/2641-2568_RF00005;tRNA;	0.626047	0	2.57359	0.3976	0	0	0.373862
AAPY01503243.1/4395-4322_RF00005;tRNA;	0.626047	0	2.57359	0.3976	0	0	0.373862
AACN010407716.1/227-300_RF00005;tRNA;	0.626047	0	2.57359	0.3976	0	0	0.373862
ABDC01228994.1/29495-29381_RF00001;5S_rRNA;	0.626047	0	2.57359	0.3976	0	0	0.373862
AAYZ01537366.1/844-728_RF00001;5S_rRNA;	0.626047	0	2.57359	0.3976	0	0	0.373862
AY560571.1/87-152_RF00005;tRNA;	0.626047	0	2.57359	0.3976	0	0	0.373862
AAFC03006548.1/27388-27507_RF00001;5S_rRNA;	0.626047	0	2.57359	0.3976	0	0	0.373862
AANN01692563.1/2378-2488_RF00001;5S_rRNA;	0.626047	0	2.57359	0.3976	0	0	0.373862
AABR03122144.1/11936-12042_RF00001;5S_rRNA;	0.626047	0	2.57359	0.3976	0	0	0.373862
AAYZ01066939.1/1654-1536_RF00001;5S_rRNA;	0.626047	0	2.57359	0.3976	0	0	0.373862
AAGU01769549.1/921-990_RF00005;tRNA;	0.626047	0	2.57359	0.3976	0	0	0.373862
AAGU01288102.1/924-988_RF00440;SNORD37;	0.626047	0	2.57359	0.3976	0	0	0.373862
AANU01189889.1/12732-12580_RF00091;SNORA62;	0.626047	0	2.57359	0.3976	0	0	0.373862
AANU01169589.1/15769-15616_RF00091;SNORA62;	0.626047	0	2.57359	0.3976	0	0	0.373862
AY297494.1/1545-1473_RF00005;tRNA;	0.626047	0	2.57359	0.3976	0	0	0.373862
AANU01245430.1/36044-36172_RF00438;SNORA33;	0.626047	0	2.57359	0.3976	0	0	0.373862
AAYZ01219266.1/870-974_RF00001;5S_rRNA;	0.626047	0	2.57359	0.3976	0	0	0.373862
AAAA02000014.1/18955-19036_RF00005;tRNA;	0.626047	0	2.57359	0.3976	0	0	0.373862
AADV02000002.1/343326-343398_RF00005;tRNA;	0.626047	0	2.57359	0.3976	0	0	0.373862
CR848757.23/56761-56691_RF00005;tRNA;	0.626047	15.8392	2.57359	0.3976	11.0939	2.43051	0.37845
DQ779019.1/82-13_RF00005;tRNA;	0.626047	0	2.57359	1.1928	0	9.72205	0.378825
AAPN01208645.1/702-769_RF00005;tRNA;	0.626047	0	2.57359	1.1928	0	9.72205	0.378825
AAPN01245109.1/14383-14311_RF00005;tRNA;	1.87814	0	2.57359	0	0	2.43051	0.380463
AB047723.1/22-610_RF00177;SSU_rRNA_5;	0.626047	0	0	0.795199	0	2.43051	0.383959
AM422247.1/2-510_RF00177;SSU_rRNA_5;	0.626047	0	0	0.795199	0	2.43051	0.383959
AANU01295313.1/2132-2223_RF00019;Y_RNA;	0.626047	0	0	0.795199	0	2.43051	0.383959
AAGU01161144.1/343-273_RF00005;tRNA;	0.626047	0	0	0.795199	0	2.43051	0.383959
AAGU01121299.1/586-656_RF00005;tRNA;	0.626047	0	0	0.795199	0	2.43051	0.383959
AAGU01286843.1/2364-2279_RF00581;SNORD12;	2.50419	0	2.57359	0.3976	0	2.43051	0.384855
AADN02021802.1/11882-11816_RF01277;snoU54;	0.626047	3.9598	7.72076	0.3976	3.69795	0	0.386607
AANH01001552.1/62148-61985_RF01291;snoU97;	0.626047	3.9598	7.72076	0.3976	3.69795	0	0.386607
AAEX02016214.1/438-284_RF00002;5_8S_rRNA;	0.626047	15.8392	2.57359	0	3.69795	2.43051	0.386933
AAGU01598417.1/5473-5342_RF00139;SNORA72;	0.626047	3.9598	10.2943	0.3976	3.69795	2.43051	0.387251
EF436355.1/20-532_RF00177;SSU_rRNA_5;	1.25209	0	0	0	3.69795	2.43051	0.387817
AAGW01436458.1/1518-1413_RF00020;U5;	1.25209	0	0	0	3.69795	2.43051	0.387817
AAVX01467985.1/504-575_RF00005;tRNA;	0.626047	3.9598	12.8679	0.3976	3.69795	4.86102	0.387872
AAQQ01623847.1/629-558_RF00005;tRNA;	1.25209	3.9598	7.72076	1.1928	3.69795	2.43051	0.388389
AADD01013304.1/62682-62801_RF00001;5S_rRNA;	0.626047	3.9598	0	0.3976	0	0	0.390355
AC093496.2/9161-9052_RF00001;5S_rRNA;	0.626047	3.9598	0	0.3976	0	0	0.390355
AP004439.1/12730-13088_RF00177;SSU_rRNA_5;	0.626047	3.9598	0	0.3976	0	0	0.390355
AANU01170856.1/5096-4995_RF00019;Y_RNA;	0.626047	3.9598	0	0.3976	0	0	0.390355
AANU01185907.1/10947-11048_RF00019;Y_RNA;	0.626047	3.9598	0	0.3976	0	0	0.390355
AANU01250518.1/2143-2012_RF00432;SNORA51;	0.626047	3.9598	0	0.3976	0	0	0.390355
AANU01098024.1/5570-5459_RF00019;Y_RNA;	0.626047	3.9598	0	0.3976	0	0	0.390355
AANU01186857.1/1293-1402_RF00019;Y_RNA;	0.626047	3.9598	0	0.3976	0	0	0.390355
AANU01267284.1/9480-9379_RF00019;Y_RNA;	0.626047	3.9598	0	0.3976	0	0	0.390355
AANU01124503.1/1413-1111_RF00216;IRES_c-myc;	0.626047	3.9598	0	0.3976	0	0	0.390355
AAWO01000016.1/20922-20850_RF00005;tRNA;	0.626047	3.9598	0	0.3976	0	0	0.390355
AAWZ01010537.1/14748-14643_RF00001;5S_rRNA;	0.626047	3.9598	0	0.3976	0	0	0.390355
AAWZ01001758.1/11153-11268_RF00001;5S_rRNA;	0.626047	3.9598	0	0.3976	0	0	0.390355
CAAK03012143.1/1776-1846_RF00005;tRNA;	0.626047	3.9598	0	0.3976	0	0	0.390355
CR381657.7/1647-1717_RF00005;tRNA;	0.626047	3.9598	0	0.3976	0	0	0.390355
AAFC03070127.1/6838-6720_RF00001;5S_rRNA;	0.626047	3.9598	0	0.3976	0	0	0.390355
AAWZ01019192.1/40097-39980_RF00001;5S_rRNA;	0.626047	3.9598	0	0.3976	0	0	0.390355
AALT01299671.1/1149-1257_RF00001;5S_rRNA;	0.626047	3.9598	0	0.3976	0	0	0.390355
AAHY01383620.1/248-129_RF00001;5S_rRNA;	0.626047	3.9598	0	0.3976	0	0	0.390355
AANU01126338.1/242-124_RF00001;5S_rRNA;	0.626047	3.9598	0	0.3976	0	0	0.390355
AAGU01553848.1/489-621_RF00156;SNORA70;	0.626047	3.9598	0	0.3976	0	0	0.390355
AF329187.1/1-364_RF00177;SSU_rRNA_5;	0.626047	3.9598	0	0.3976	0	0	0.390355
AAGU01112823.1/262-332_RF00005;tRNA;	0.626047	3.9598	0	0.3976	0	0	0.390355
AANU01240960.1/27843-27739_RF00019;Y_RNA;	0.626047	3.9598	0	0.3976	0	0	0.390355
AANU01095975.1/14998-14899_RF00019;Y_RNA;	0.626047	3.9598	0	0.3976	0	0	0.390355
AANU01237676.1/21231-21135_RF00019;Y_RNA;	0.626047	3.9598	0	0.3976	0	0	0.390355
DQ409112.1/3-540_RF00177;SSU_rRNA_5;	0.626047	3.9598	0	0.3976	0	0	0.390355
BX571813.8/135755-135825_RF00005;tRNA;	0.626047	3.9598	0	0.3976	0	0	0.390355
Z98986.1/2-608_RF00177;SSU_rRNA_5;	0.626047	3.9598	0	0.3976	0	0	0.390355
BX000981.34/84373-84301_RF00005;tRNA;	0.626047	3.9598	0	0.3976	0	0	0.390355
AACY023221547.1/1285-1132_RF00002;5_8S_rRNA;	0.626047	3.9598	0	0.3976	0	0	0.390355
AACY023418341.1/1419-1500_RF00005;tRNA;	0.626047	3.9598	2.57359	1.5904	18.4898	2.43051	0.391385
AANU01236034.1/7053-6953_RF00019;Y_RNA;	0.626047	3.9598	0	1.1928	3.69795	4.86102	0.391435
AAPN01291583.1/634-481_RF00002;5_8S_rRNA;	0.626047	7.9196	0	0.3976	3.69795	0	0.392296
AACY022674238.1/220-291_RF00005;tRNA;	1.87814	3.9598	12.8679	1.5904	3.69795	2.43051	0.392671
BAAF04107550.1/9703-9795_RF00005;tRNA;	8.13861	3.9598	2.57359	0.3976	3.69795	2.43051	0.3929
BAAF04096311.1/678-590_RF00005;tRNA;	8.13861	3.9598	2.57359	0.3976	3.69795	2.43051	0.3929
AF190685.1/1669-1738_RF00005;tRNA;	0.626047	3.9598	2.57359	0.3976	7.3959	63.1933	0.393078
AAGE02005928.1/39408-39491_RF00005;tRNA;	1.25209	3.9598	2.57359	1.5904	7.3959	2.43051	0.393303
AF043354.1/22-608_RF00177;SSU_rRNA_5;	0.626047	3.9598	0	0.795199	7.3959	0	0.394961
AC012365.6/39343-39696_RF00177;SSU_rRNA_5;	0.626047	7.9196	2.57359	0.3976	0	2.43051	0.395915
AAGU01588915.1/2607-2475_RF00403;SNORA41;	0.626047	11.8794	2.57359	0.3976	3.69795	2.43051	0.396759
AJ554051.1/5365-5300_RF00005;tRNA;	0.626047	11.8794	2.57359	0.3976	3.69795	2.43051	0.396759
U66589.1/2868-2738_RF00155;SNORA66;	0.626047	11.8794	2.57359	0.3976	3.69795	2.43051	0.396759
AAGU01581865.1/518-387_RF00155;SNORA66;	0.626047	11.8794	2.57359	0.3976	3.69795	2.43051	0.396759
AANU01231404.1/1964-1886_RF00093;SNORD18;	0.626047	11.8794	2.57359	0.3976	3.69795	2.43051	0.396759
AAWU01011928.1/26109-26181_RF00005;tRNA;	0.626047	11.8794	2.57359	0.3976	3.69795	2.43051	0.396759
AF491857.1/1-534_RF00177;SSU_rRNA_5;	0.626047	0	0	0.795199	3.69795	0	0.396871
AF429718.1/1-539_RF00177;SSU_rRNA_5;	0.626047	0	0	0.795199	3.69795	0	0.396871
AAFC03089803.1/5284-5356_RF00005;tRNA;	0.626047	0	5.14717	0.3976	0	0	0.397618
CP000599.1/9020-8948_RF00005;tRNA;	0.626047	0	5.14717	0.3976	0	0	0.397618
AACY022646596.1/47-119_RF00005;tRNA;	0.626047	0	5.14717	0.3976	0	0	0.397618
AAGU01023899.1/2022-1941_RF00005;tRNA;	3.75628	0	2.57359	0.3976	0	2.43051	0.398601
AAVX01143735.1/1312-1241_RF00005;tRNA;	0.626047	3.9598	15.4415	0.3976	3.69795	2.43051	0.401107
AAQQ01044665.1/273-341_RF00005;tRNA;	11.2688	3.9598	2.57359	0.3976	3.69795	2.43051	0.401371
AAQQ01025639.1/2395-2325_RF00005;tRNA;	11.2688	3.9598	2.57359	0.3976	3.69795	2.43051	0.401371
ABAV01005834.1/27412-27483_RF00005;tRNA;	41.9452	19.799	2.57359	0.3976	18.4898	2.43051	0.402768
ABAV01005834.1/30622-30694_RF00005;tRNA;	41.9452	19.799	2.57359	0.3976	18.4898	2.43051	0.402768
AAPE01062593.1/474-352_RF00001;5S_rRNA;	0.626047	0	0	0.795199	0	4.86102	0.402921
ABDC01425513.1/649-765_RF00001;5S_rRNA;	0.626047	0	0	0.795199	0	4.86102	0.402921
AAPN01042117.1/411-529_RF00001;5S_rRNA;	0.626047	0	0	0.795199	0	4.86102	0.402921
AAGU01789902.1/1057-1129_RF00005;tRNA;	14.3991	3.9598	2.57359	0.3976	3.69795	2.43051	0.406088
AF166114.1/58598-58527_RF00005;tRNA;	0.626047	3.9598	2.57359	0.795199	3.69795	0	0.406195
AACY020097992.1/2132-2205_RF00005;tRNA;	0.626047	3.9598	2.57359	0.795199	3.69795	0	0.406195
AACY020954009.1/526-453_RF00005;tRNA;	0.626047	3.9598	2.57359	0.795199	3.69795	0	0.406195
AADB02287696.1/397-235_RF00003;U1;	0.626047	3.9598	5.14717	0.795199	3.69795	2.43051	0.406842
AAWU01000327.1/4833-4902_RF00027;let-7;	0.626047	3.9598	25.7359	0.3976	3.69795	2.43051	0.410569
AP002974.1/11883-11955_RF00005;tRNA;	3.13024	3.9598	66.9132	2.7832	3.69795	36.4577	0.411167
AAWZ01002088.1/223870-223682_RF00004;U2;	26.92	3.9598	2.57359	3.976	3.69795	2.43051	0.41251
AAPQ01005302.1/1175-1297_RF00002;5_8S_rRNA;	0.626047	3.9598	5.14717	0.795199	3.69795	0	0.413327
EF597501.1/5144-5072_RF00005;tRNA;	0.626047	3.9598	7.72076	0.795199	3.69795	2.43051	0.413551
AASU01036657.1/84-12_RF00005;tRNA;	3.13024	0	2.57359	0.795199	3.69795	9.72205	0.413612
CR812792.16/45793-45865_RF00005;tRNA;	3.13024	0	2.57359	0.795199	3.69795	9.72205	0.413612
AANU01099487.1/58058-57992_RF00570;SNORD64;	0.626047	27.7186	2.57359	0.3976	3.69795	2.43051	0.413757
AANN01820064.1/974-906_RF00005;tRNA;	0.626047	31.6784	2.57359	0.3976	3.69795	2.43051	0.415011
AANU01110442.1/17356-17292_RF00592;SNORD78;	0.626047	39.598	2.57359	0.3976	3.69795	2.43051	0.416691
AAGU01848810.1/666-597_RF00005;tRNA;	42.5712	3.9598	2.57359	0.3976	3.69795	2.43051	0.417121
AAGU01892916.1/88-158_RF00005;tRNA;	42.5712	3.9598	2.57359	0.3976	3.69795	2.43051	0.417121
AP009145.1/11867-11938_RF00005;tRNA;	3.13024	3.9598	66.9132	2.7832	3.69795	2.43051	0.417211
AAPN01209129.1/3787-3706_RF00324;snoMBII-202;	0.626047	3.9598	18.0151	0.795199	3.69795	4.86102	0.418744
AANU01113801.1/74404-74327_RF00136;SNORD81;	0.626047	63.3568	2.57359	0.3976	3.69795	2.43051	0.41906
AANU01260323.1/30829-30771_RF00136;SNORD81;	0.626047	63.3568	2.57359	0.3976	3.69795	2.43051	0.41906
AY941819.1/2130-2283_RF00002;5_8S_rRNA;	0.626047	3.9598	2.57359	0.795199	7.3959	2.43051	0.419473
AANH01015553.1/328-408_RF00005;tRNA;	0.626047	3.9598	2.57359	0.795199	7.3959	2.43051	0.419473
AANH01015553.1/1900-1982_RF00005;tRNA;	0.626047	3.9598	2.57359	0.795199	7.3959	2.43051	0.419473
AALT01552947.1/1524-1363_RF00003;U1;	0.626047	3.9598	2.57359	0.795199	7.3959	2.43051	0.419473
AANU01182082.1/3252-3339_RF00211;SNORD35;	0.626047	0	2.57359	0.795199	3.69795	2.43051	0.419619
AAGV01292751.1/1572-1503_RF00493;snoU2-30;	0.626047	0	2.57359	0.795199	3.69795	2.43051	0.419619
AASC01178103.1/7765-7698_RF01277;snoU54;	0.626047	0	2.57359	0.795199	3.69795	2.43051	0.419619
AAIM02000034.1/42555-42482_RF00005;tRNA;	0.626047	0	2.57359	0.795199	3.69795	2.43051	0.419619
AAFU01000999.1/6374-6303_RF00005;tRNA;	0.626047	3.9598	2.57359	0.795199	14.7918	2.43051	0.421381
AF534995.1/18-622_RF00177;SSU_rRNA_5;	1.25209	0	0	1.1928	0	0	0.42265
AAFC03114403.1/2362-2246_RF00001;5S_rRNA;	0.626047	0	0	0.795199	0	0	0.42265
AAGV01355555.1/450-257_RF00004;U2;	0.626047	0	0	0.795199	0	0	0.42265
EF638249.1/13-462_RF00177;SSU_rRNA_5;	0.626047	0	0	0.795199	0	0	0.42265
CAAK03060886.1/10618-10935_RF01295;snoU90;	0.626047	0	0	0.795199	0	0	0.42265
AAWS01000016.1/131637-131564_RF00005;tRNA;	0.626047	0	0	0.795199	0	0	0.42265
AACY023129902.1/566-637_RF00005;tRNA;	0.626047	0	0	0.795199	0	0	0.42265
ABDC01057842.1/510-711_RF00012;U3;	0.626047	0	0	0.795199	0	0	0.42265
AY711117.1/1-477_RF00177;SSU_rRNA_5;	0.626047	0	0	0.795199	0	0	0.42265
AB015588.1/113-643_RF00177;SSU_rRNA_5;	0.626047	0	0	0.795199	0	0	0.42265
AALT01589683.1/19305-19172_RF00096;U8;	1.25209	0	0	0.795199	0	0	0.42265
AALT01244740.1/9013-8878_RF00096;U8;	1.25209	0	0	0.795199	0	0	0.42265
AANU01097890.1/17096-16906_RF00004;U2;	1.25209	0	0	0.795199	0	0	0.42265
AF039069.1/16-598_RF00177;SSU_rRNA_5;	0.626047	0	0	0.3976	0	0	0.42265
AF206876.1/3-590_RF00177;SSU_rRNA_5;	0.626047	0	0	0.3976	0	0	0.42265
AACY021802856.1/382-310_RF00005;tRNA;	0.626047	0	0	0.3976	0	0	0.42265
AAGU01089370.1/789-859_RF00005;tRNA;	0.626047	0	0	0.3976	0	0	0.42265
AANG01040398.1/1411-1294_RF00001;5S_rRNA;	0.626047	0	0	0.3976	0	0	0.42265
AY833419.1/5192-5120_RF00005;tRNA;	0.626047	0	0	0.3976	0	0	0.42265
AAXP01008092.1/884-813_RF00005;tRNA;	0.626047	0	0	0.3976	0	0	0.42265
AJ421471.1/5172-5100_RF00005;tRNA;	0.626047	0	0	0.3976	0	0	0.42265
AY612362.1/1240-1172_RF00005;tRNA;	0.626047	0	0	0.3976	0	0	0.42265
AAFC03056574.1/24906-24833_RF00005;tRNA;	0.626047	0	0	0.3976	0	0	0.42265
AACY021867151.1/547-618_RF00005;tRNA;	0.626047	0	0	0.3976	0	0	0.42265
AACY023099443.1/623-694_RF00005;tRNA;	0.626047	0	0	0.3976	0	0	0.42265
AAAA02001226.1/107-36_RF00005;tRNA;	0.626047	0	0	0.3976	0	0	0.42265
AAGW01313487.1/7019-7135_RF00001;5S_rRNA;	0.626047	0	0	0.3976	0	0	0.42265
AAYZ01196916.1/1203-1334_RF00001;5S_rRNA;	0.626047	0	0	0.3976	0	0	0.42265
ABBA01067859.1/43025-42908_RF00001;5S_rRNA;	0.626047	0	0	0.3976	0	0	0.42265
AAGU01173095.1/1637-1755_RF00001;5S_rRNA;	0.626047	0	0	0.3976	0	0	0.42265
AACZ02025970.1/18523-18406_RF00001;5S_rRNA;	0.626047	0	0	0.3976	0	0	0.42265
AJ297461.1/8-484_RF00177;SSU_rRNA_5;	0.626047	0	0	0.3976	0	0	0.42265
DQ059054.1/3-513_RF00177;SSU_rRNA_5;	0.626047	0	0	0.3976	0	0	0.42265
AAPN01016316.1/561-1_RF00177;SSU_rRNA_5;	0.626047	0	0	0.3976	0	0	0.42265
AAPN01445768.1/376-10_RF00177;SSU_rRNA_5;	0.626047	0	0	0.3976	0	0	0.42265
AAPN01250408.1/843-1_RF00177;SSU_rRNA_5;	0.626047	0	0	0.3976	0	0	0.42265
AAPN01445740.1/411-1_RF00177;SSU_rRNA_5;	0.626047	0	0	0.3976	0	0	0.42265
AY293463.1/19-522_RF00177;SSU_rRNA_5;	0.626047	0	0	0.3976	0	0	0.42265
AB162100.1/16-490_RF00177;SSU_rRNA_5;	0.626047	0	0	0.3976	0	0	0.42265
AJ001562.1/2-349_RF00177;SSU_rRNA_5;	0.626047	0	0	0.3976	0	0	0.42265
AAGW01181778.1/639-520_RF00001;5S_rRNA;	0.626047	0	0	0.3976	0	0	0.42265
AAFC03025130.1/52017-51899_RF00001;5S_rRNA;	0.626047	0	0	0.3976	0	0	0.42265
CAAP01051259.1/1123-721_RF00177;SSU_rRNA_5;	0.626047	0	0	0.3976	0	0	0.42265
AAGU01312869.1/1045-908_RF01290;snoU6-77;	0.626047	0	0	0.3976	0	0	0.42265
AAIY01730976.1/597-737_RF01290;snoU6-77;	0.626047	0	0	0.3976	0	0	0.42265
DQ809303.1/1-439_RF00177;SSU_rRNA_5;	0.626047	0	0	0.3976	0	0	0.42265
DQ456447.1/1-511_RF00177;SSU_rRNA_5;	0.626047	0	0	0.3976	0	0	0.42265
AF302938.1/6-540_RF00177;SSU_rRNA_5;	0.626047	0	0	0.3976	0	0	0.42265
AAGW01291000.1/6134-5946_RF00004;U2;	0.626047	0	0	0.3976	0	0	0.42265
AAFC03045071.1/53253-53362_RF00001;5S_rRNA;	0.626047	0	0	0.3976	0	0	0.42265
AANN01690097.1/1400-1286_RF00001;5S_rRNA;	0.626047	0	0	0.3976	0	0	0.42265
AP008217.1/2515735-2515806_RF00005;tRNA;	0.626047	0	0	0.3976	0	0	0.42265
AANU01267089.1/2725-2874_RF00004;U2;	0.626047	0	0	0.3976	0	0	0.42265
AJ245645.1/10434-10361_RF00005;tRNA;	0.626047	0	0	0.3976	0	0	0.42265
EF139158.1/175-246_RF00005;tRNA;	0.626047	0	0	0.3976	0	0	0.42265
AANU01171338.1/24530-24245_RF00100;7SK;	0.626047	0	0	0.3976	0	0	0.42265
AAHX01021640.1/1445-1517_RF00005;tRNA;	0.626047	0	0	0.3976	0	0	0.42265
AANN01773443.1/2460-2581_RF00001;5S_rRNA;	0.626047	0	0	0.3976	0	0	0.42265
ABDC01375452.1/8386-8280_RF00001;5S_rRNA;	0.626047	0	0	0.3976	0	0	0.42265
AANU01114286.1/11288-10959_RF00100;7SK;	0.626047	0	0	0.3976	0	0	0.42265
DQ080041.1/7016-6946_RF00005;tRNA;	0.626047	0	0	0.3976	0	0	0.42265
AP009135.1/7091-7021_RF00005;tRNA;	0.626047	0	0	0.3976	0	0	0.42265
CAAK03056635.1/1394-1464_RF00005;tRNA;	0.626047	0	0	0.3976	0	0	0.42265
AC007595.9/135194-135126_RF00005;tRNA;	0.626047	0	0	0.3976	0	0	0.42265
AAQQ01743829.1/634-702_RF00005;tRNA;	0.626047	0	0	0.3976	0	0	0.42265
AAWZ01034269.1/73589-73473_RF00001;5S_rRNA;	0.626047	0	0	0.3976	0	0	0.42265
AF411288.1/21-598_RF00177;SSU_rRNA_5;	0.626047	0	0	0.3976	0	0	0.42265
AATU01010139.1/821-383_RF00177;SSU_rRNA_5;	0.626047	0	0	0.3976	0	0	0.42265
DQ409327.1/10691-10759_RF00005;tRNA;	0.626047	0	0	0.3976	0	0	0.42265
AASC01070290.1/790-719_RF00005;tRNA;	0.626047	0	0	0.3976	0	0	0.42265
AAGU01717005.1/1362-1432_RF00005;tRNA;	0.626047	0	0	0.3976	0	0	0.42265
EF621447.1/15-415_RF00177;SSU_rRNA_5;	0.626047	0	0	0.3976	0	0	0.42265
AALT01565313.1/2336-2233_RF00377;snoU6-53;	0.626047	0	0	0.3976	0	0	0.42265
AAGV01134528.1/5918-5810_RF00377;snoU6-53;	0.626047	0	0	0.3976	0	0	0.42265
AAYZ01083119.1/3394-3287_RF00377;snoU6-53;	0.626047	0	0	0.3976	0	0	0.42265
CR381657.7/139795-139865_RF00005;tRNA;	0.626047	0	0	0.3976	0	0	0.42265
AY854218.1/3-568_RF00177;SSU_rRNA_5;	0.626047	0	0	0.3976	0	0	0.42265
AJ010957.1/14167-14099_RF00005;tRNA;	0.626047	0	0	0.3976	0	0	0.42265
AJ639869.1/14198-14130_RF00005;tRNA;	0.626047	0	0	0.3976	0	0	0.42265
AAWZ01036240.1/75039-75157_RF00001;5S_rRNA;	0.626047	0	0	0.3976	0	0	0.42265
CU329671.1/3171683-3171572_RF00001;5S_rRNA;	0.626047	0	0	0.3976	0	0	0.42265
AALT01002896.1/2682-2796_RF00001;5S_rRNA;	0.626047	0	0	0.3976	0	0	0.42265
ABCN01000396.1/12065-12189_RF00001;5S_rRNA;	0.626047	0	0	0.3976	0	0	0.42265
AF496664.1/21-739_RF00177;SSU_rRNA_5;	0.626047	0	0	0.3976	0	0	0.42265
AY786462.1/1-607_RF00177;SSU_rRNA_5;	0.626047	0	0	0.3976	0	0	0.42265
AF272842.1/21-641_RF00177;SSU_rRNA_5;	0.626047	0	0	0.3976	0	0	0.42265
DQ154303.1/20-502_RF00177;SSU_rRNA_5;	0.626047	0	0	0.3976	0	0	0.42265
DQ517177.1/5-431_RF00177;SSU_rRNA_5;	0.626047	0	0	0.3976	0	0	0.42265
AANN01768475.1/797-727_RF00005;tRNA;	0.626047	0	0	0.3976	0	0	0.42265
AAGU01650800.1/1542-1472_RF00005;tRNA;	0.626047	0	0	0.3976	0	0	0.42265
CAAK03034148.1/3137-3207_RF00005;tRNA;	0.626047	0	0	0.3976	0	0	0.42265
AANU01285039.1/9669-9587_RF00279;SNORD45;	0.626047	0	0	0.3976	0	0	0.42265
AANU01173612.1/21048-21154_RF00019;Y_RNA;	0.626047	0	0	0.3976	0	0	0.42265
AANU01254663.1/66271-66378_RF00019;Y_RNA;	0.626047	0	0	0.3976	0	0	0.42265
AAPY01580667.1/10659-10763_RF00026;U6;	0.626047	0	0	0.3976	0	0	0.42265
AAPY01795291.1/240-344_RF00026;U6;	0.626047	0	0	0.3976	0	0	0.42265
D13622.1/3-119_RF00001;5S_rRNA;	0.626047	0	0	0.3976	0	0	0.42265
Z93952.1/20-518_RF00177;SSU_rRNA_5;	0.626047	0	0	0.3976	0	0	0.42265
AAKN01739086.1/1739-1902_RF00003;U1;	0.626047	0	0	0.3976	0	0	0.42265
AAQI01000021.1/9004-8934_RF00005;tRNA;	0.626047	0	0	0.3976	0	0	0.42265
DQ868829.1/1-446_RF00177;SSU_rRNA_5;	0.626047	0	0	0.3976	0	0	0.42265
AAFC03044573.1/33245-33316_RF00005;tRNA;	0.626047	0	0	0.3976	0	0	0.42265
AANU01202670.1/7860-7576_RF00100;7SK;	0.626047	0	0	0.3976	0	0	0.42265
AANN01755239.1/722-831_RF00001;5S_rRNA;	0.626047	0	0	0.3976	0	0	0.42265
AAQR01488413.1/4062-3949_RF00001;5S_rRNA;	0.626047	0	0	0.3976	0	0	0.42265
U60745.1/12-567_RF00177;SSU_rRNA_5;	0.626047	0	0	0.3976	0	0	0.42265
EF445445.1/2-711_RF00177;SSU_rRNA_5;	0.626047	0	0	0.3976	0	0	0.42265
AAGU01805024.1/1286-1398_RF00001;5S_rRNA;	0.626047	0	0	0.3976	0	0	0.42265
AALT01487305.1/801-900_RF00001;5S_rRNA;	0.626047	0	0	0.3976	0	0	0.42265
AANE01000017.1/38522-38450_RF00005;tRNA;	0.626047	0	0	0.3976	0	0	0.42265
AB298766.1/1-477_RF00177;SSU_rRNA_5;	0.626047	0	0	0.3976	0	0	0.42265
AY766409.1/1-481_RF00177;SSU_rRNA_5;	0.626047	0	0	0.3976	0	0	0.42265
AF197903.1/498-651_RF00002;5_8S_rRNA;	0.626047	0	0	0.3976	0	0	0.42265
AY705489.1/114-268_RF00002;5_8S_rRNA;	0.626047	0	0	0.3976	0	0	0.42265
AM270417.1/20356-20504_RF00002;5_8S_rRNA;	0.626047	0	0	0.3976	0	0	0.42265
AAFC03127804.1/6908-6980_RF00005;tRNA;	0.626047	0	0	0.3976	0	0	0.42265
BAAF04040001.1/2869-2798_RF00005;tRNA;	0.626047	0	0	0.3976	0	0	0.42265
AAPN01243321.1/884-543_RF00177;SSU_rRNA_5;	0.626047	0	0	0.3976	0	0	0.42265
AAPN01294360.1/52-409_RF00177;SSU_rRNA_5;	0.626047	0	0	0.3976	0	0	0.42265
AAFC03111274.1/6602-6484_RF00001;5S_rRNA;	0.626047	0	0	0.3976	0	0	0.42265
AAFC03107398.1/20965-20845_RF00001;5S_rRNA;	0.626047	0	0	0.3976	0	0	0.42265
AY120862.1/416-827_RF00177;SSU_rRNA_5;	0.626047	0	0	0.3976	0	0	0.42265
DQ512251.1/3-379_RF00177;SSU_rRNA_5;	0.626047	0	0	0.3976	0	0	0.42265
AANU01240903.1/4548-4437_RF00019;Y_RNA;	1.87814	0	0	0.3976	0	0	0.42265
AACY023305846.1/508-436_RF00005;tRNA;	1.87814	0	0	0.3976	0	0	0.42265
U43964.1/27-99_RF00005;tRNA;	1.87814	0	0	0.3976	0	0	0.42265
AF224617.1/54-125_RF00005;tRNA;	1.87814	0	0	0.3976	0	0	0.42265
X97337.1/9425-9494_RF00005;tRNA;	1.87814	0	0	0.3976	0	0	0.42265
BX649295.46/72914-72842_RF00005;tRNA;	1.25209	0	0	0.3976	0	0	0.42265
AY954506.1/11736-11807_RF00005;tRNA;	1.25209	0	0	0.3976	0	0	0.42265
AB121794.1/20-526_RF00177;SSU_rRNA_5;	1.25209	0	0	0.3976	0	0	0.42265
AJ852374.1/1-512_RF00177;SSU_rRNA_5;	1.25209	0	0	0.3976	0	0	0.42265
AY511665.1/5-475_RF00177;SSU_rRNA_5;	1.25209	0	0	0.3976	0	0	0.42265
AANU01264113.1/8738-8637_RF00019;Y_RNA;	1.25209	0	0	0.3976	0	0	0.42265
BX537137.13/76264-76336_RF00005;tRNA;	1.25209	0	0	0.3976	0	0	0.42265
AJ387890.1/7-351_RF00177;SSU_rRNA_5;	1.25209	0	0	0.3976	0	0	0.42265
CAAP01049081.1/832-1174_RF00177;SSU_rRNA_5;	1.25209	0	0	0.3976	0	0	0.42265
AAFR03051187.1/40266-40383_RF00020;U5;	1.25209	0	0	0.3976	0	0	0.42265
AC166557.2/37962-37890_RF00005;tRNA;	1.25209	0	0	0.3976	0	0	0.42265
AAPE01640676.1/10974-11128_RF00004;U2;	1.25209	0	0	0.3976	0	0	0.42265
AAGV01738274.1/1447-1285_RF00004;U2;	1.25209	0	0	0.3976	0	0	0.42265
AAQQ01162832.1/372-562_RF00004;U2;	1.25209	0	0	0.3976	0	0	0.42265
AAFC03043356.1/86491-86385_RF00026;U6;	1.25209	0	0	0.3976	0	0	0.42265
AAGV01607651.1/345-451_RF00026;U6;	1.25209	0	0	0.3976	0	0	0.42265
BAAB01011246.1/930-828_RF00026;U6;	1.25209	0	0	0.3976	0	0	0.42265
AAQR01586045.1/2208-2311_RF00026;U6;	1.25209	0	0	0.3976	0	0	0.42265
ABDC01420213.1/1625-1733_RF00026;U6;	1.25209	0	0	0.3976	0	0	0.42265
AANN01089011.1/842-663_RF00004;U2;	1.25209	0	0	0.3976	0	0	0.42265
CR383678.10/108143-108251_RF00001;5S_rRNA;	8.76466	0	0	3.1808	0	0	0.42265
EF036292.1/1-409_RF00177;SSU_rRNA_5;	0.626047	0	0	0	0	0	0.42265
AF337819.1/21-471_RF00177;SSU_rRNA_5;	0.626047	0	0	0	0	0	0.42265
AM230484.1/15-543_RF00177;SSU_rRNA_5;	0.626047	0	0	0	0	0	0.42265
DQ672067.1/2-400_RF00177;SSU_rRNA_5;	0.626047	0	0	0	0	0	0.42265
AY701417.1/3-513_RF00177;SSU_rRNA_5;	0.626047	0	0	0	0	0	0.42265
CR751228.19/41156-41461_RF01295;snoU90;	0.626047	0	0	0	0	0	0.42265
L39861.1/4-485_RF00177;SSU_rRNA_5;	0.626047	0	0	0	0	0	0.42265
AACY023361426.1/596-525_RF00005;tRNA;	0.626047	0	0	0	0	0	0.42265
AACY023642349.1/151-80_RF00005;tRNA;	0.626047	0	0	0	0	0	0.42265
AAEE01000007.1/500124-500197_RF00005;tRNA;	0.626047	0	0	0	0	0	0.42265
AACY021271703.1/188-259_RF00005;tRNA;	0.626047	0	0	0	0	0	0.42265
X67850.1/5-368_RF00177;SSU_rRNA_5;	0.626047	0	0	0	0	0	0.42265
X67852.1/5-368_RF00177;SSU_rRNA_5;	0.626047	0	0	0	0	0	0.42265
AB076199.1/714-867_RF00002;5_8S_rRNA;	0.626047	0	0	0	0	0	0.42265
AM040768.1/251-402_RF00002;5_8S_rRNA;	0.626047	0	0	0	0	0	0.42265
AF488756.1/239-394_RF00002;5_8S_rRNA;	0.626047	0	0	0	0	0	0.42265
DQ343141.1/271-426_RF00002;5_8S_rRNA;	0.626047	0	0	0	0	0	0.42265
DQ267178.1/256-412_RF00002;5_8S_rRNA;	0.626047	0	0	0	0	0	0.42265
AANU01239759.1/12450-12332_RF00001;5S_rRNA;	0.626047	0	0	0	0	0	0.42265
AAFC03109677.1/27534-27660_RF00001;5S_rRNA;	0.626047	0	0	0	0	0	0.42265
AALT01521985.1/2236-2114_RF00001;5S_rRNA;	0.626047	0	0	0	0	0	0.42265
AF121053.1/1-605_RF00177;SSU_rRNA_5;	0.626047	0	0	0	0	0	0.42265
DQ814502.1/9-519_RF00177;SSU_rRNA_5;	0.626047	0	0	0	0	0	0.42265
DQ165105.1/20-475_RF00177;SSU_rRNA_5;	0.626047	0	0	0	0	0	0.42265
BT017333.1/1-536_RF00177;SSU_rRNA_5;	0.626047	0	0	0	0	0	0.42265
AK063326.1/9-553_RF00177;SSU_rRNA_5;	0.626047	0	0	0	0	0	0.42265
AF046046.1/3-607_RF00177;SSU_rRNA_5;	0.626047	0	0	0	0	0	0.42265
DQ104088.1/19-572_RF00177;SSU_rRNA_5;	0.626047	0	0	0	0	0	0.42265
EF023829.1/18-601_RF00177;SSU_rRNA_5;	0.626047	0	0	0	0	0	0.42265
Z48751.1/21-572_RF00177;SSU_rRNA_5;	0.626047	0	0	0	0	0	0.42265
AB100480.1/14-486_RF00177;SSU_rRNA_5;	0.626047	0	0	0	0	0	0.42265
AY695694.1/1-526_RF00177;SSU_rRNA_5;	0.626047	0	0	0	0	0	0.42265
DQ188586.1/2-477_RF00177;SSU_rRNA_5;	0.626047	0	0	0	0	0	0.42265
EF111152.1/14-500_RF00177;SSU_rRNA_5;	0.626047	0	0	0	0	0	0.42265
DQ395769.1/1-430_RF00177;SSU_rRNA_5;	0.626047	0	0	0	0	0	0.42265
DQ188583.1/2-478_RF00177;SSU_rRNA_5;	0.626047	0	0	0	0	0	0.42265
EF682482.1/1-529_RF00177;SSU_rRNA_5;	0.626047	0	0	0	0	0	0.42265
ABDC01229711.1/12908-13032_RF00001;5S_rRNA;	0.626047	0	0	0	0	0	0.42265
AAHX01061529.1/20162-20268_RF00001;5S_rRNA;	0.626047	0	0	0	0	0	0.42265
AANN01670580.1/6889-6629_RF01294;snoU89;	0.626047	0	0	0	0	0	0.42265
AABR03033069.1/34665-34925_RF01294;snoU89;	0.626047	0	0	0	0	0	0.42265
X71827.1/16-429_RF00177;SSU_rRNA_5;	0.626047	0	0	0	0	0	0.42265
[truncated: 1,457 more rows]
